# Supplementary material for: Molecular signatures of angiogenesis inhibitors: a single-embryo untargeted metabolomics approach in zebrafish
Source: Arch Toxicol. 2024 Jan 29;98(3):943–56. doi: 10.1007/s00204-023-03655-5 (PMC10861732; doi:10.1007/s00204-023-03655-5)
Supplement: Supplementary file 1 — Supplementary file1 (XLSX 646 kb) [file 204_2023_3655_MOESM1_ESM.xlsx]

## Sheet: readme
Fold-change	0.5	2
Signifiance		p < 0.05
		0.05 ≥ p ≤ 0.1
		p > 0.1

## Sheet: fold-changes
Fold changes	SU4312			Sorafenib			Rotenone			Methotrexate					T-test	SU4312			Sorafenib			Rotenone			Methotrexate
ANALYTE_ID	low	medium	high	low	medium	high	low	medium	high	low	medium	high			ANALYTE_ID	low	medium	high	low	medium	high	low	medium	high	low	medium	high
U84x000128	0.893615	0.993035	0.928038	0.85708	0.771857	0.730498	0.95522	0.927591	0.955759	0.774771	0.762383	0.724489			U84x000128	0.399706	0.786101	0.755789	0.0643339	0.00140516	0.000385754	0.632796	0.868251	0.857511	0.0328625	0.000406534	0.045207
U84x000153	0.995158	1.10821	1.28348	1.02082	1.14418	0.879148	1.00855	1.05194	0.941028	0.974653	0.980295	0.960987			U84x000153	0.658341	0.105992	0.0262896	0.212818	0.475721	0.361565	0.792346	0.789089	0.785938	0.728659	0.797739	0.924754
U84x000214	1.04677	1.0123	0.977454	0.705736	0.686138	0.593902	1.10677	1.11156	1.131	0.875327	0.880137	1.02797			U84x000214	0.876622	0.702824	0.720814	0.000577472	0.000315757	6.59733e-06	0.0321817	0.0877377	0.0900163	0.649559	0.156198	0.316115
U84x002173	0.929458	0.873567	0.859258	1.20181	1.02719	0.860979	1.19633	1.05276	0.969914	0.976484	0.717236	0.933682			U84x002173	0.0591375	0.201011	0.183009	0.148274	0.440922	0.925256	0.0805169	0.784249	0.418668	0.757502	0.000113761	0.0831266
U84x002436	0.781549	0.941901	0.876548	0.996779	1.12621	0.555596	1.14287	1.08436	0.959122	1.29264	1.27814	1.65555			U84x002436	0.00165801	0.463743	0.220789	0.444902	0.274788	0.00313236	0.176634	0.753119	0.536617	0.0353719	0.26626	0.0814611
U84x003193	0.778597	1.01781	1.2115	1.70674	1.85899	2.47355	1.51554	1.42762	1.37094	1.11195	1.87326	1.63952			U84x003193	0.0554997	0.663429	0.145471	0.000950521	1.23103e-06	6.23532e-08	0.0123476	0.0158067	0.431911	0.184209	7.53311e-07	0.0159315
U84x005538	0.956214	0.752788	0.743876	0.318265	0.208632	0.0706203	1.1063	1.05721	1.25552	0.687067	0.418886	0.254363			U84x005538	0.238733	0.000457138	0.0019448	2.47742e-05	2.95719e-10	4.55433e-05	0.131752	0.585	0.307004	0.00132322	2.2914e-06	1.01308e-05
U84x006262	0.738609	0.785457	0.690459	0.319614	0.194231	0.0467401	0.870613	0.98092	0.704995	0.797958	0.844318	0.700497			U84x006262	0.387156	0.156193	0.0818944	1.14444e-05	8.37697e-07	6.19385e-09	0.984034	0.786228	0.20184	0.622777	0.349069	0.175072
U84x006617	1.05135	1.08157	1.22454	1.04368	1.12425	1.03671	0.98525	1.09804	0.987361	1.01896	0.992523	0.999142			U84x006617	0.573103	0.21187	0.122639	0.554435	0.744208	0.626686	0.773629	0.270934	0.912193	0.937316	0.846475	0.825727
U84x006948	0.815468	0.847025	0.74146	0.529345	0.373577	0.150605	1.10214	1.01764	1.08056	0.621057	0.406829	0.367895			U84x006948	0.0262043	0.0555974	0.00589681	2.64825e-05	8.7872e-13	7.38011e-09	0.051065	0.23872	0.401528	0.0111506	1.69311e-06	0.000222275
U84x007156	0.862169	1.06275	1.25518	1.47315	2.04683	2.9473	1.04032	1.19828	1.06696	0.948169	1.12486	1.04668			U84x007156	0.0140883	0.217865	0.030688	0.000577644	8.98357e-08	8.72193e-08	0.360489	0.0403681	0.392016	0.417319	0.134294	0.954159
U84x007158	0.642024	0.659315	0.772282	0.225483	0.14827	0.102077	0.814413	0.800857	0.672358	0.897128	1.01375	0.908827			U84x007158	0.0701536	0.0122761	0.0345573	4.95666e-07	1.3506e-06	NA	0.412707	0.713617	0.0520692	0.727772	0.635312	0.456996
U84x007404	0.770528	0.723853	0.768933	0.413038	0.277966	NA	0.960924	0.992843	0.782633	0.87413	0.862496	0.794155			U84x007404	0.242585	0.0435257	0.0756315	3.91751e-06	0.0217075	NA	0.784226	0.874763	0.215295	0.438391	0.386966	0.220657
U84x007442	1.09053	1.01187	0.97088	0.645283	0.445874	NA	1.05524	0.848296	0.918792	0.774423	0.718441	0.708962			U84x007442	0.78975	0.732762	0.211226	0.00685262	7.25219e-07	NA	0.794672	0.356059	0.706763	0.0660546	0.0118907	0.0369838
U84x007640	0.817481	0.835044	0.812041	0.472765	0.376933	0.11644	1.05312	0.944698	0.87875	0.930919	0.97985	0.931025			U84x007640	0.0959485	0.0466184	0.0192885	0.000104152	1.34865e-06	3.59921e-07	0.786997	0.948461	0.376894	0.70549	0.833312	0.673811
U84x007761	1.0283	1.07477	1.19985	0.937938	1.07655	0.858035	0.936977	0.969544	0.884688	0.968494	0.949043	0.994104			U84x007761	0.736824	0.318343	0.0612656	0.714178	0.716485	0.336677	0.769648	0.875551	0.970472	0.994888	0.455612	0.894143
U84x007767	1.04113	0.961803	0.98516	0.72323	0.597538	0.352159	0.972858	0.855487	0.947646	0.795389	0.619521	0.574835			U84x007767	0.631411	0.740323	0.135058	0.000279372	7.91365e-07	6.58154e-06	0.787868	0.147362	0.214531	0.0210173	0.00225704	0.00100581
U84x007812	1.03464	0.989457	0.963522	0.730125	0.758416	0.604821	1.10634	1.13026	1.09675	0.844861	0.972152	1.00803			U84x007812	0.798091	0.781182	0.671709	0.000723611	0.00119538	7.30538e-09	0.0559717	0.0736303	0.159146	0.393292	0.122517	0.51798
U84x007814	0.924836	1.25158	1.03789	0.501966	0.381972	0.456857	1.10838	1.08561	1.01417	0.926429	0.950791	0.467329			U84x007814	0.227281	0.0354987	0.636614	5.62555e-05	1.57075e-09	3.01336e-06	0.995891	0.905666	0.620939	0.123316	0.0236683	0.000885915
U84x008181	0.813317	0.776413	0.693581	0.48496	0.35659	0.137343	1.18688	1.11757	1.14351	0.6522	0.421112	0.372675			U84x008181	0.00233189	0.00120462	0.00116116	2.84141e-05	1.70771e-12	1.5248e-11	0.0370624	0.0831893	0.271854	0.00359525	2.38703e-06	2.80205e-05
U84x008753	1.03164	1.03063	0.943288	1.80636	2.25834	3.28138	1.02412	0.90142	1.07426	1.12714	1.53112	1.15257			U84x008753	0.932605	0.35029	0.644302	0.0085514	4.77742e-05	5.54288e-11	0.816642	0.255844	0.654514	0.124385	0.000727179	0.130135
U84x010233	1.28977	0.95806	0.860062	0.404409	0.270066	0.380787	0.797231	0.762384	0.735006	0.326035	0.332566	0.354852			U84x010233	0.0250148	0.733894	0.180871	7.26595e-05	0.00146498	0.101489	0.418679	0.0463445	0.181611	0.000478018	0.00115828	0.000449762
U84x012131	0.820252	1.00285	1.01217	0.738731	0.818085	0.57857	1.6635	1.82046	1.64499	1.37688	1.83175	0.973905			U84x012131	0.647139	0.927229	0.91862	0.0344117	0.109922	0.0121515	0.00773583	0.0264169	0.188409	0.501224	9.71637e-05	0.941187
U84x012274	0.838676	1.08137	1.09744	1.49428	2.06253	1.50698	1.51985	1.85836	1.41968	1.78239	1.91524	1.08192			U84x012274	0.185279	0.681347	0.520939	0.000394402	9.07479e-07	0.570119	0.120834	0.0602233	0.496139	0.323163	0.000400298	0.588748
U84x012291	0.840044	0.99807	1.01866	0.717463	0.870589	0.573443	1.59552	1.91728	1.75517	1.50235	1.85713	0.977254			U84x012291	0.479812	0.950046	0.821894	0.0147016	0.0852679	0.0111016	0.0067266	0.0177993	0.150325	0.518735	2.31346e-05	0.863715
U84x012302	0.848703	1.03561	1.29035	0.782046	0.844162	0.684573	1.09304	1.35691	1.29192	1.26863	1.96974	1.98304			U84x012302	0.135185	0.736125	0.192787	0.0146311	0.017132	0.178277	0.522966	0.310176	0.441382	0.107015	7.47428e-05	0.251997
U84x012545	0.700271	1.07018	1.10279	1.29566	1.73605	1.6519	1.45869	1.61	1.35211	1.60397	1.92108	1.13182			U84x012545	0.0532774	0.871705	0.385255	0.00999919	5.05359e-06	0.345984	0.186836	0.195831	0.558086	0.443722	1.67141e-05	0.778764
U84x012563	0.844455	0.841368	0.84516	0.499408	0.437994	0.252698	1.42717	1.32272	1.20283	1.23292	1.32146	1.01894			U84x012563	0.374565	0.497907	0.25966	9.90664e-06	4.48822e-06	1.11716e-05	0.00043774	0.0185843	0.0484593	0.174464	0.0722744	0.596353
U84x012586	0.816676	1.13044	0.99582	1.47529	1.69392	1.49215	1.14595	1.53153	1.37956	1.25927	1.61469	1.06123			U84x012586	0.386328	0.447852	0.409116	0.0292325	2.18935e-05	0.477726	0.168391	0.119789	0.637737	0.721029	0.000842118	0.700885
U84x012648	0.839356	0.970777	0.979383	1.23748	1.45479	1.47971	1.35742	1.52716	1.5993	1.52206	1.71334	1.0195			U84x012648	0.401653	0.508782	0.641505	0.016039	2.97715e-05	0.0533316	0.272141	0.0139614	0.0236382	7.02086e-05	6.66048e-05	0.831084
U84x012651	0.817962	1.04978	0.97353	1.30516	1.69861	1.80657	1.32122	1.82163	1.63132	1.87674	2.05739	1.06082			U84x012651	0.297342	0.635366	0.350817	0.0367823	5.12877e-06	0.342891	0.188728	0.166617	0.714019	0.482151	0.00011569	0.765103
U84x012679	0.881572	1.01152	1.00664	1.13331	1.26231	1.28244	0.997462	1.16011	1.05915	1.01924	1.33092	0.86374			U84x012679	0.38548	0.682937	0.517015	0.357826	0.0163738	0.978261	0.927283	0.288352	0.882505	0.515616	0.0154706	0.265628
U84x012690	0.844721	0.980067	0.860993	1.09372	1.2744	1.36269	1.0728	1.61201	1.43885	1.2822	1.90714	0.998192			U84x012690	0.0944863	0.697582	0.944479	0.279808	0.018074	0.579305	0.292309	0.0778851	0.366608	0.147996	1.1742e-06	0.671855
U84x012771	0.884842	1.00946	1.05283	1.63345	1.70679	1.79159	1.15956	1.48992	1.128	1.22694	1.3867	1.57178			U84x012771	0.0802498	0.569977	0.733162	0.000529084	1.55169e-07	0.0142237	0.755541	0.00122573	0.583049	0.0523503	0.00597637	0.346598
U84x012817	0.866939	1.14778	1.08048	1.73488	2.13404	2.19108	1.21304	1.68317	1.30212	1.55807	1.65249	0.975901			U84x012817	0.36299	0.434047	0.169194	0.000290193	9.06723e-09	0.0445204	0.327923	0.200303	0.683639	0.689807	0.000966716	0.988645
U84x012888	0.71261	0.993575	0.991431	1.16616	1.4334	1.39163	2.09438	2.02123	1.55141	1.6904	2.25177	1.33507			U84x012888	0.0529218	0.485907	0.83521	0.444015	0.0209375	0.839992	0.0430663	0.000714909	0.366995	0.0319891	9.19847e-05	0.481768
U84x013038	0.71017	1.07698	1.12957	1.30763	1.65928	1.58997	1.48265	1.64097	1.36808	1.58341	1.85791	1.15198			U84x013038	0.0713523	0.874189	0.412159	0.0125434	1.22439e-05	0.363133	0.162553	0.222269	0.566326	0.436981	1.59353e-05	0.756394
U84x013097	0.861661	1.14901	1.10064	1.74512	2.1557	2.22144	1.18012	1.72563	1.33008	1.56871	1.68908	0.971241			U84x013097	0.387382	0.443892	0.185169	0.00045677	1.84143e-08	0.0502436	0.364241	0.204653	0.613719	0.676356	0.00106289	0.981319
U84x013349	0.769687	1.13309	1.12507	1.37363	1.57974	1.7927	0.856874	1.08509	0.753574	1.00614	0.981578	0.881009			U84x013349	0.509143	0.260292	0.230987	0.00360461	1.64149e-05	0.00322484	0.175656	0.69472	0.0985575	0.970046	0.135462	0.218592
U84x013364	0.857528	1.03362	1.05998	1.51333	1.84077	1.52943	1.44499	1.47848	1.1962	1.32127	1.47337	1.26839			U84x013364	0.112758	0.550131	0.803091	0.00100303	3.14199e-08	0.0790697	0.0306591	0.195597	0.284391	0.132404	0.00643943	0.466299
U84x013367	0.774167	1.11885	1.0557	1.33112	1.56967	1.69463	0.887515	1.08	0.839801	0.877391	1.05396	0.910583			U84x013367	0.287097	0.429938	0.402731	0.00343978	2.51115e-05	0.104187	0.261502	0.825213	0.116136	0.471926	0.0988615	0.226931
U84x013395	0.711916	0.799303	0.935915	1.00245	1.03585	1.21911	0.86506	1.26742	0.858163	1.05964	1.07833	0.999503			U84x013395	0.00483026	0.146054	0.966488	0.587766	0.147271	0.438155	0.646638	0.319552	0.219606	0.448384	0.0581572	0.729128
U84x013601	0.86244	1.07298	0.954264	1.33901	1.85117	1.83487	0.915093	1.06111	1.03309	1.03037	1.12148	1.07791			U84x013601	0.240476	0.754556	0.963061	0.00147967	6.31491e-07	0.016604	0.684408	0.80504	0.653625	0.616248	0.117851	0.820014
U84x013625	0.768837	1.09025	1.05865	1.53903	1.75401	1.60211	0.716629	1.0969	0.821964	1.03818	1.16367	1.28564			U84x013625	0.42942	0.492759	0.287125	0.000258821	2.10975e-06	0.0158115	0.57442	0.237696	0.805155	0.517028	0.11673	0.412204
U84x013783	0.827492	0.869437	0.826665	0.378883	0.377817	0.472014	1.8872	1.45115	1.24	0.959763	1.01514	0.813969			U84x013783	0.155676	0.139582	0.0254836	1.3758e-06	1.81945e-07	6.19844e-07	0.000171897	0.0138893	0.0159219	0.564843	0.319123	0.454746
U84x013956	0.875037	1.00314	1.01931	0.926716	0.893523	1.03867	0.893509	1.28858	0.983592	1.29072	1.28556	0.915222			U84x013956	0.272266	0.836911	0.739802	0.314852	0.245738	0.910567	0.785343	0.883828	0.643993	0.804746	0.000980973	0.289315
U84x013968	0.884948	1.01141	0.997651	0.944717	0.905626	1.0862	0.89943	1.25471	0.935722	1.22381	1.22813	0.870174			U84x013968	0.30263	0.805198	0.775177	0.400264	0.377902	0.918604	0.598513	0.962332	0.50037	0.659666	0.00377137	0.218438
U84x014097	0.903495	0.965076	1.02557	0.870534	0.840905	1.00118	0.789034	0.953677	1.07214	1.03491	1.25087	0.749405			U84x014097	0.35398	0.464275	0.212833	0.0621426	0.00837142	0.671927	0.100038	0.869567	0.665933	0.627581	0.0218603	0.208076
U84x014145	0.694463	0.959021	1.027	1.29533	1.48328	1.48822	0.985429	1.28379	1.0954	1.3203	1.64875	0.866088			U84x014145	0.229221	0.805339	0.365146	0.00185527	1.109e-06	0.0942144	0.624549	0.514499	0.810273	0.901348	1.14231e-06	0.512323
U84x014178	0.928657	1.21709	1.09385	0.887325	0.870048	1.06479	0.941027	1.16265	1.12255	1.25438	1.15655	1.259			U84x014178	0.80166	0.393187	0.913546	0.0530825	0.0415987	0.803101	0.520182	0.276856	0.914247	0.840276	0.462504	0.727971
U84x014279	0.842798	0.8137	0.872479	0.429366	0.419121	0.410353	1.07837	1.09902	1.07811	0.833801	0.791016	0.593061			U84x014279	0.150018	0.114183	0.106671	3.39362e-06	6.24728e-06	2.46552e-07	0.00620501	0.0503335	0.528931	0.905963	0.000926791	0.0236477
U84x014615	0.800498	0.981148	0.83401	0.545561	0.511896	0.554483	1.30332	1.14752	0.900692	1.04639	0.667025	0.688489			U84x014615	0.0935008	0.778863	0.0119934	1.27134e-05	6.54181e-06	8.33318e-06	0.243962	0.542835	0.499048	0.757463	3.84e-05	0.0148554
U84x015061	0.980071	1.04631	1.01275	1.1414	1.25081	1.35121	0.755499	1.04411	0.838869	0.929205	0.957883	0.652524			U84x015061	0.987539	0.352044	0.67338	0.0473583	0.0101286	0.119058	0.129118	0.332681	0.0253363	0.296198	0.617101	0.0287381
U84x015099	0.807898	1.03543	1.01381	1.11692	1.09949	1.16592	1.09655	1.1638	1.10262	1.17306	1.51202	1.43262			U84x015099	0.159386	0.315505	0.572172	0.409932	0.225723	0.288907	0.386923	0.537429	0.472013	0.401364	6.92212e-05	0.78396
U84x015100	0.785759	1.02641	1.04163	1.16896	1.19792	1.22282	1.04414	1.26869	1.39085	1.45787	1.86411	1.05897			U84x015100	0.161569	0.611699	0.421804	0.244404	0.218247	0.86855	0.445758	0.419501	0.165486	0.519332	2.58496e-05	0.739171
U84x015101	0.818591	0.986554	1.05259	1.19264	1.20451	1.23803	1.09548	1.24953	1.21626	1.45	1.73352	1.01551			U84x015101	0.192537	0.602677	0.424878	0.102289	0.103883	0.271056	0.570072	0.637587	0.38717	0.176364	1.71532e-05	0.865296
U84x015172	0.752686	1.13662	1.08348	1.28801	1.3894	1.50308	1.13839	1.18491	1.07057	1.43565	1.41237	1.20691			U84x015172	0.506778	0.256044	0.0713518	0.00260464	8.92135e-05	0.0988729	0.27311	0.0725198	0.681664	0.020215	2.4422e-05	0.946259
U84x015509	0.787226	0.884989	0.915588	1.01784	0.922917	0.970991	0.97121	1.14416	1.00247	0.998093	1.05302	1.07787			U84x015509	0.655062	0.667911	0.657236	0.999001	0.412708	0.395513	0.389426	0.152842	0.559033	0.915258	0.296579	0.168445
U84x015944	0.852714	0.943674	0.673779	0.518468	0.363151	0.476881	1.38384	1.19174	1.16139	0.874714	0.797836	0.602907			U84x015944	0.062293	0.0891928	0.000110985	3.52625e-05	1.31292e-12	0.00386323	0.200367	0.671051	0.867547	0.682839	0.0145007	0.00103942
U84x016029	0.861677	0.897031	0.697323	0.513274	0.437916	0.436799	1.15287	1.16059	1.03296	0.863335	0.775868	0.562969			U84x016029	0.069917	0.0606616	0.000262328	6.673e-06	1.95753e-13	0.00133078	0.533105	0.909584	0.734722	0.201792	0.00779509	0.00017582
U84x016034	0.848281	0.914254	0.7449	0.522066	0.429004	0.434449	1.20112	1.09139	1.07978	0.805267	0.742173	0.475211			U84x016034	0.110829	0.17148	0.00296119	2.2823e-05	1.21423e-12	0.00157641	0.5002	0.764714	0.839309	0.0953659	0.00719697	0.00012287
U84x016108	0.808162	1.02855	1.17178	1.09805	1.00379	1.10661	0.954688	1.08797	0.992139	0.957502	1.14614	0.985472			U84x016108	0.910196	0.299371	0.0417291	0.154678	0.142377	0.819779	0.312441	0.154534	0.527239	0.579761	0.101274	0.537371
U84x016411	0.839992	0.932704	1.25405	1.23799	1.05575	0.961074	1.00414	1.18825	1.04341	1.27823	1.26002	1.70486			U84x016411	0.269742	0.353606	0.175264	0.369072	0.566399	0.75197	0.644997	0.0976973	0.876231	0.234677	0.0935913	0.0494325
U84x016557	0.830381	0.998748	1.24391	1.29282	1.19196	1.13433	0.915524	1.15698	0.963792	1.105	1.23599	0.92427			U84x016557	0.255353	0.362824	0.283404	0.146723	0.207082	0.967052	0.61092	0.788169	0.355344	0.39225	0.0565247	0.203154
U84x016712	0.832575	0.95522	0.916668	0.759098	0.812011	0.725674	1.19656	1.06979	1.03585	0.940334	1.16251	0.741659			U84x016712	0.102569	0.462857	0.222746	0.0864077	0.232993	0.0797816	0.0852356	0.611252	0.420367	0.467954	0.79486	0.0848517
U84x016827	0.904746	0.967939	1.09345	1.12391	1.00127	1.17844	1.00616	1.1977	1.03585	1.08602	1.21994	0.930843			U84x016827	0.0600296	0.902271	0.22274	0.0196891	0.155812	0.693434	0.698286	0.630405	0.482802	0.974127	0.000885831	0.269527
U84x016845	0.89669	0.977981	1.15508	1.13096	1.09189	0.898823	0.834905	1.16287	0.947132	0.886553	1.14577	0.836506			U84x016845	0.170378	0.0674054	0.528131	0.38879	0.917767	0.3244	0.727209	0.970796	0.655824	0.280799	0.094349	0.181788
U84x016879	0.945012	0.970971	1.03116	1.01877	1.01838	0.926393	1.05648	1.16615	1.01543	1.14504	1.32634	0.831834			U84x016879	0.290388	0.342536	0.5932	0.577041	0.337576	0.625181	0.242929	0.0519731	0.766344	0.376032	0.000463767	0.733381
U84x016902	0.891708	0.933397	1.21304	1.13885	0.986808	1.11287	0.934436	1.04092	1.043	1.02018	1.16495	0.922477			U84x016902	0.0686975	0.666611	0.0986904	0.0338341	0.148808	0.579235	0.784085	0.642931	0.761178	0.622108	0.00256616	0.150123
U84x016905	0.845205	0.98499	1.09483	0.867945	0.774378	0.887235	1.13692	1.05112	1.0663	1.02053	1.04799	1.08026			U84x016905	0.44553	0.364438	0.201934	0.0800604	0.00343564	0.13995	0.302636	0.688795	0.840833	0.886424	0.787873	0.829073
U84x016936	1.06085	1.09936	1.07016	0.804001	0.677214	0.677449	0.931286	0.921942	0.89207	0.755037	0.660978	0.635857			U84x016936	0.77827	0.31533	0.750446	0.066362	0.0147287	0.0108354	0.771926	0.343106	0.157153	0.0368677	0.0657804	0.075537
U84x017006	0.933068	1.2215	0.753226	0.652468	0.59932	0.603172	0.677291	1.03877	0.717067	0.773978	0.553454	0.41969			U84x017006	0.984232	0.160188	0.516449	0.00638279	5.82507e-05	0.141118	0.508167	0.964697	0.408985	0.0119681	0.000165071	0.00426468
U84x017012	1.0114	0.894125	0.955999	0.618767	0.622652	0.395951	1.04195	1.05127	1.03791	0.824019	0.889567	0.804254			U84x017012	0.834571	0.158517	0.100012	5.49439e-05	2.63275e-07	3.65981e-14	0.253271	0.928563	0.184705	0.00714979	0.172334	0.0831678
U84x017079	0.797014	1.0111	1.14186	1.02144	1.02367	1.04045	1.20596	1.35014	1.35258	1.24181	1.36935	0.993195			U84x017079	0.0499561	0.824337	0.203839	0.607674	0.673231	0.466039	0.172942	0.370071	0.318758	0.477088	0.0124743	0.922087
U84x017169	0.729923	0.805821	1.14381	0.854014	0.872619	0.863932	1.20972	1.45453	1.53338	1.02806	1.83989	1.0365			U84x017169	0.194403	0.152274	0.257948	0.756	0.703286	0.226515	0.0881949	0.195396	0.15938	0.711995	5.5803e-05	0.801829
U84x017173	0.893165	0.961839	0.853499	0.931579	0.803707	0.667509	1.05314	1.01253	0.983321	0.950293	0.918072	0.795271			U84x017173	0.0789747	0.231224	0.00263171	0.3492	0.0731665	0.00744203	0.73005	0.967814	0.490313	0.521549	0.128022	0.00503456
U84x017185	0.837135	0.939703	0.832662	0.907657	0.806738	0.723602	1.06321	1.01686	0.98661	0.937366	0.999979	0.778404			U84x017185	0.0279254	0.0211392	0.00101402	0.256277	0.0329096	0.00648295	0.980417	0.946917	0.419712	0.177976	0.233269	0.0109385
U84x017211	0.690367	0.792813	1.19693	1.00499	1.34322	0.952871	1.16604	1.14939	1.10425	1.00606	1.42808	1.06715			U84x017211	0.214396	0.178586	0.779984	0.265563	0.0959801	0.899294	0.100978	0.205759	0.617708	0.87618	0.00051882	0.321716
U84x017214	0.61874	0.743795	1.04398	1.01324	1.30073	0.962729	1.13801	1.2053	1.1427	0.968453	1.41047	1.029			U84x017214	0.225581	0.157748	0.937648	0.153015	0.0813347	0.938319	0.0721605	0.17278	0.476454	0.697365	0.000136901	0.302687
U84x017225	0.963765	0.934563	1.03896	1.01593	0.991101	0.854421	1.07064	0.846319	0.88451	0.820325	0.836721	0.722672			U84x017225	0.220397	0.110429	0.735804	0.482792	0.135871	0.0572078	0.992002	0.158001	0.81907	0.0662755	0.0925725	0.0996862
U84x017271	0.687414	0.846142	1.13273	1.0723	1.25518	0.934613	1.09987	1.19169	1.0748	1.08081	1.67315	0.816061			U84x017271	0.0959519	0.287309	0.769944	0.286647	0.0441637	0.664411	0.397333	0.993961	0.556412	0.792183	9.21734e-05	0.909812
U84x017289	0.707998	0.943168	1.04036	1.10266	1.43625	1.18904	0.97548	1.36386	1.33099	1.19444	1.55831	1.22342			U84x017289	0.139309	0.421265	0.623122	0.185936	0.00652609	0.169655	0.269449	0.110619	0.512487	0.293573	8.57662e-05	0.187346
U84x017336	0.708937	0.938221	1.21868	1.22245	1.15091	1.07951	0.563347	0.653595	0.508579	0.769083	0.606826	0.586761			U84x017336	0.33555	0.540585	0.314188	0.0517823	0.136731	0.578544	0.072533	0.0940738	0.0413778	0.0418664	0.182749	0.00722611
U84x017361	0.708839	0.935779	1.21352	1.23207	1.16083	1.12957	0.577246	0.64933	0.516899	0.79758	0.6235	0.620718			U84x017361	0.259499	0.347527	0.475155	0.0603141	0.130293	0.606889	0.0822697	0.107124	0.0426584	0.0468416	0.208551	0.00469956
U84x017391	0.754436	0.885051	1.01245	0.86506	0.853337	0.666956	1.33696	1.23636	1.21397	0.898962	1.27673	0.995279			U84x017391	0.337021	0.0846277	0.956307	0.307934	0.101842	0.00066771	0.0362754	0.0342854	0.0761138	0.218637	0.014636	0.863443
U84x017454	0.833359	0.804658	0.774297	0.590216	0.570606	0.525385	1.20103	1.10855	0.987651	0.734821	0.859855	0.830547			U84x017454	0.281881	0.00979448	0.00573888	3.68245e-05	1.41229e-06	4.70434e-08	0.101552	0.386181	0.425912	0.00703843	0.070177	0.00883118
U84x017458	0.750297	0.921069	1.02902	1.14375	1.36134	1.21544	1.1038	1.38626	1.10829	1.15827	1.57648	1.28925			U84x017458	0.0573442	0.17107	0.491819	0.206249	0.0143604	0.380611	0.169929	0.133228	0.492671	0.280036	0.000269792	0.169243
U84x017490	0.87262	0.875128	0.7952	0.903526	0.81149	0.760544	1.24626	1.22429	1.13788	0.946994	1.07949	0.772462			U84x017490	0.167374	0.0164557	0.00248083	0.0244979	0.00376063	0.000641272	0.0641576	0.0530496	0.426228	0.925535	0.487841	0.203094
U84x017504	0.970673	1.09927	1.00247	0.976349	0.871649	0.7581	0.721966	0.988203	0.820696	0.723747	0.689498	0.544969			U84x017504	0.364278	0.712572	0.981285	0.445342	0.0813167	0.0294335	0.254144	0.31165	0.338754	0.000217117	0.000490454	0.00852825
U84x017511	0.849225	0.886167	0.830308	0.851804	0.800115	0.707649	1.2979	1.26417	1.21337	0.920034	1.13514	0.833894			U84x017511	0.0656287	0.078646	0.00216818	0.0110414	0.00108338	0.00044786	0.0367194	0.157847	0.447074	0.874647	0.476332	0.280819
U84x017512	0.796718	0.871404	0.843987	0.839457	0.811953	0.664247	1.31421	1.32222	1.16804	0.953189	1.18824	0.927617			U84x017512	0.0245223	0.0224529	0.00132169	0.00486232	0.0016025	1.35941e-05	0.0441354	0.256429	0.509078	0.636694	0.442599	0.309517
U84x017515	1.01655	1.02872	1.0616	0.818517	0.77014	0.834202	1.15115	1.03614	1.08403	1.07567	0.952245	0.98938			U84x017515	0.854466	0.320333	0.820313	0.0030047	0.00353633	0.00175899	0.431125	0.938794	0.485704	0.378314	0.168061	0.976159
U84x017516	0.774819	1.02099	1.07449	0.972861	1.09719	1.07354	1.1058	1.24215	1.02594	0.950001	1.26343	1.03327			U84x017516	0.235465	0.486382	0.910717	0.818966	0.392123	0.951774	0.744986	0.756459	0.571653	0.54623	0.0328476	0.706458
U84x017579	0.87653	0.841444	0.768732	0.338389	0.292339	0.196024	0.948067	1.07574	1.169	0.948851	0.794977	0.776673			U84x017579	0.0108349	0.00514945	0.0030356	1.40983e-05	4.41827e-11	1.45303e-07	0.421163	0.650737	0.270443	0.923262	0.0294014	0.0641975
U84x017581	0.999151	0.894708	0.825073	0.391672	0.31223	0.216169	0.935945	0.914336	0.895755	0.841405	0.71316	0.728973			U84x017581	0.831844	0.0698823	0.0373202	3.74616e-05	5.88088e-10	1.01348e-07	0.410031	0.224995	0.76313	0.171842	0.0089288	0.00943545
U84x017582	0.942858	0.822071	0.786209	0.336989	0.310965	0.184206	0.920167	0.980205	1.04264	0.906437	0.771128	0.778766			U84x017582	0.259291	0.00599814	0.00114541	4.77841e-06	8.82046e-12	1.02406e-12	0.109351	0.424744	0.815271	0.818928	0.0186244	0.0301049
U84x017583	0.963103	0.915172	0.86619	0.357443	0.288742	0.167819	0.890999	0.907996	0.896112	0.861363	0.801038	0.717			U84x017583	0.420905	0.153518	0.0209634	1.09482e-05	3.5874e-14	1.95127e-11	0.31855	0.234086	0.333106	0.182222	0.0129	0.0168508
U84x017584	0.980924	0.91368	0.899373	0.353458	0.297149	0.172816	0.884783	0.907256	0.870802	0.877112	0.80201	0.693787			U84x017584	0.577163	0.132734	0.0257264	1.65986e-05	2.59077e-14	9.79777e-11	0.220419	0.246462	0.304959	0.215837	0.00980857	0.00740977
U84x017587	1.06021	0.911858	0.833507	0.463576	0.336853	0.24508	0.9686	0.877764	0.932334	0.899208	0.766353	0.835033			U84x017587	0.252393	0.458001	0.176855	0.00026413	2.18271e-10	2.42161e-06	0.78445	0.0955358	0.938473	0.435651	0.0137785	0.0478869
U84x017606	0.787706	0.851089	1.10522	0.907239	0.829646	0.679855	1.44805	1.2657	1.16553	0.915158	1.3378	0.984409			U84x017606	0.359099	0.068949	0.89085	0.298969	0.0898392	0.000628449	0.0206955	0.0265616	0.0793178	0.273732	0.0224622	0.943314
U84x017670	0.92807	0.847482	0.903379	0.83415	0.703581	0.567768	1.4073	1.17776	1.24053	0.865009	1.19809	0.894947			U84x017670	0.302548	0.00375554	0.0336667	0.000326237	4.12547e-08	1.0688e-05	0.0104472	0.496683	0.104688	0.806027	0.134308	0.654447
U84x017730	0.783055	1.09946	1.25531	1.28974	1.54314	1.25504	1.08024	1.31616	0.963993	1.14727	1.50929	0.962293			U84x017730	0.109275	0.959492	0.224543	0.0023195	0.000178387	0.285705	0.362589	0.440441	0.560646	0.727489	0.000362376	0.816825
U84x017745	0.790591	1.06675	1.18035	1.26883	1.50239	1.30699	1.11418	1.2679	0.980453	1.20249	1.5288	0.995526			U84x017745	0.0803952	0.869429	0.344535	0.0056226	0.000595339	0.329718	0.36558	0.382836	0.6551	0.619321	0.000143292	0.764078
U84x017760	0.941582	1.22852	1.26128	1.05835	1.13744	0.890087	1.448	1.41801	1.26192	1.11995	1.27529	1.24697			U84x017760	0.48269	0.350596	0.445667	0.80988	0.922231	0.110577	0.0057762	0.231616	0.157642	0.396496	0.04812	0.12098
U84x017763	0.950191	0.88508	0.884958	0.557057	0.478285	0.454262	0.967017	1.09402	1.10714	0.697574	0.73666	0.603011			U84x017763	0.63667	0.314443	0.240443	0.000115705	1.12232e-07	3.16209e-07	0.707303	0.963668	0.85975	0.0174191	0.00132075	0.002407
U84x017806	1.10616	1.00668	0.967898	0.636062	0.525442	0.551022	0.941859	1.03503	1.06964	0.807678	0.868762	0.640306			U84x017806	0.799656	0.701312	0.452319	9.88684e-05	6.05321e-09	2.03813e-07	0.5701	0.873902	0.805604	0.0294199	0.00287207	0.00449913
U84x017826	0.935262	0.928155	0.816472	0.446972	0.387438	0.353434	1.04746	0.936213	1.10168	0.936556	0.802535	0.786813			U84x017826	0.237513	0.0161033	0.0297016	6.94496e-05	7.20076e-06	0.000447427	0.850458	0.719788	0.0956395	0.413881	0.0138617	0.0161514
U84x017832	0.692056	0.876717	1.14077	1.05954	1.20171	0.971502	1.16578	1.07839	1.0008	0.954013	1.22677	0.920561			U84x017832	0.229569	0.323566	0.530222	0.212509	0.0264526	0.826888	0.54029	0.793403	0.713928	0.180625	0.000818876	0.753969
U84x017842	0.73902	0.848432	1.06383	1.02835	0.979152	0.810653	1.17451	1.34768	1.16226	0.989087	1.37472	0.955926			U84x017842	0.143338	0.12807	0.953225	0.728991	0.563291	0.0230632	0.135755	0.0643295	0.357958	0.718213	0.000325885	0.891515
U84x017843	0.790404	0.968384	0.975904	0.953386	0.987002	0.930631	1.09319	1.0982	1.09268	0.953503	1.22513	1.12455			U84x017843	0.691783	0.821134	0.582255	0.553459	0.651107	0.356061	0.118001	0.130189	0.119037	0.681907	0.0356115	0.512958
U84x017844	0.784595	0.960205	1.05226	1.05689	1.07521	0.934183	1.18805	1.20125	1.0719	0.958887	1.18392	0.819111			U84x017844	0.52492	0.584115	0.827846	0.892106	0.361306	0.181124	0.0963356	0.307	0.824355	0.539405	0.0324332	0.768033
U84x017846	0.773358	0.922245	1.13126	1.0923	1.2253	1.0467	1.11906	1.0379	0.98738	0.922451	1.21957	0.917478			U84x017846	0.256222	0.427375	0.453766	0.159944	0.037915	0.825234	0.687934	0.75918	0.563226	0.123223	0.00269111	0.688775
U84x017851	0.673639	0.845505	1.09092	1.05669	1.24225	0.884678	1.03567	1.17649	1.06841	0.933451	1.37899	0.803417			U84x017851	0.104638	0.311239	0.687559	0.197886	0.0369283	0.66723	0.620478	0.950941	0.673102	0.656636	0.00035744	0.996603
U84x017870	0.659342	0.876626	1.02339	1.35814	1.42435	1.18011	0.843796	0.896652	0.642953	0.744285	1.0144	0.726194			U84x017870	0.0836682	0.46637	0.52348	0.00323166	0.000741025	0.254652	0.397029	0.576026	0.0568798	0.29344	0.269485	0.25843
U84x017877	0.822039	0.894086	0.909187	0.872368	0.918123	0.769194	1.8637	1.53655	1.61116	0.979429	1.55518	1.04778			U84x017877	0.0854687	0.0763827	0.0675043	0.064491	0.058436	0.0112457	0.0354044	0.162814	0.32912	0.578231	0.00852199	0.710534
U84x017879	0.881211	0.816685	0.852338	0.59807	0.527569	0.461095	1.04017	1.08487	1.14519	0.810831	0.797167	0.68273			U84x017879	0.660838	0.632145	0.242949	0.000237452	1.30667e-05	2.92605e-06	0.529606	0.996871	0.723331	0.190827	0.00631299	0.00664009
U84x017894	0.643816	0.878866	1.00142	1.37771	1.42392	1.14449	0.849569	0.898788	0.642912	0.70682	0.973436	0.735886			U84x017894	0.0669197	0.468482	0.612723	0.00398583	0.00103654	0.27169	0.3813	0.579236	0.0457138	0.283942	0.252555	0.264158
U84x017912	0.929674	0.89649	0.894001	0.473965	0.426038	0.290706	1.14083	0.913854	0.938893	0.883075	0.773134	0.689908			U84x017912	0.174495	0.010201	0.022443	2.99046e-05	6.07339e-09	5.85125e-09	0.250708	0.2596	0.870374	0.0301592	0.00982518	0.017252
U84x017918	1.03924	0.978179	0.938731	0.512988	0.436888	0.31681	1.18774	1.00745	0.995037	0.858527	0.779546	0.695658			U84x017918	0.80619	0.176357	0.080689	3.05161e-05	1.09404e-08	1.22082e-09	0.127028	0.672099	0.748171	0.1445	0.00961458	0.0149159
U84x017927	0.844366	0.861931	0.890531	0.666802	0.525105	0.36674	1.06069	0.94586	0.97867	0.877339	0.790739	0.826021			U84x017927	0.246865	0.12971	0.232364	0.0174387	0.00510425	0.000609578	0.194758	0.836993	0.601946	0.26867	0.120017	0.132286
U84x017943	0.875976	1.08564	1.09245	1.14031	1.36864	1.10442	0.833534	0.896689	0.867598	0.866053	1.12597	0.888891			U84x017943	0.205063	0.545946	0.397424	0.119731	0.0211194	0.485624	0.728185	0.648806	0.0978209	0.106251	0.139235	0.298184
U84x017952	0.788773	1.00964	0.993848	1.12136	1.17311	0.887568	0.843506	0.873493	0.77062	0.73413	0.836388	0.728551			U84x017952	0.255785	0.787995	0.738897	0.173855	0.221272	0.262347	0.30863	0.258069	0.0681526	0.0734788	0.491574	0.0220464
U84x017966	0.55683	0.80335	0.946827	0.840005	0.741255	0.626935	0.925683	1.01688	0.869373	0.871782	1.08353	0.999243			U84x017966	0.0877792	0.095897	0.827614	0.051953	0.00102968	0.00166649	0.507278	0.823712	0.0750509	0.0558145	0.477796	0.558355
U84x017983	0.679283	1.01272	1.20134	1.44071	1.43109	1.25074	0.65036	0.754559	0.622198	0.724671	0.731091	0.658472			U84x017983	0.0412708	0.838	0.198323	0.00220611	0.00171682	0.284706	0.0263021	0.0528721	0.00485536	0.128159	0.546094	0.0270197
U84x017990	0.68659	1.0062	1.21563	1.39718	1.4615	1.23656	0.668257	0.788345	0.606014	0.741807	0.769894	0.684889			U84x017990	0.0364432	0.709296	0.195315	0.00215109	0.00213258	0.367278	0.0306872	0.048587	0.00545202	0.122881	0.545891	0.0276452
U84x017993	1.0169	1.20731	1.07918	1.76021	2.05604	3.39779	1.12125	1.12033	0.94483	0.758987	0.955365	0.659064			U84x017993	0.996701	0.00718917	0.045947	2.49188e-06	7.44128e-11	4.98185e-07	0.415024	0.11893	0.963595	0.269561	0.888884	0.0321763
U84x018001	1.09007	1.0121	0.9398	0.594618	0.31452	0.233096	0.950811	0.912461	0.944194	0.891574	0.921443	0.702536			U84x018001	0.631739	0.563161	0.129776	0.00568415	2.99691e-08	0.000385041	0.124763	0.101752	0.441582	0.0853632	0.0264749	0.0147009
U84x018003	0.822698	0.854159	0.89075	0.796454	0.697528	0.509175	1.20141	1.26861	1.41771	0.979504	1.24017	1.15336			U84x018003	0.1233	0.0275137	0.294531	0.00199711	1.54461e-05	0.000129261	0.00902239	0.0239106	0.0351893	0.980294	0.00753354	0.350082
U84x018061	0.915276	1.15133	1.17233	1.62591	1.88902	2.99107	1.26826	1.21238	1.15786	0.801999	1.00465	0.681343			U84x018061	0.209555	0.220038	0.303577	2.34936e-05	4.68513e-09	1.36574e-08	0.360972	0.185006	0.985698	0.330642	0.780402	0.0225173
U84x018071	0.897987	0.908017	0.831856	0.633282	0.608676	0.482619	1.42121	1.48462	1.27597	0.866294	1.06573	0.909306			U84x018071	0.017311	0.0447918	0.000568702	5.22623e-05	7.58614e-09	1.56028e-06	0.0404864	0.218769	0.138964	0.454768	0.379396	0.251823
U84x018087	0.924903	0.971151	0.828829	0.65369	0.600834	0.55176	1.1004	1.18099	1.24196	0.791676	0.945298	0.945895			U84x018087	0.388193	0.234342	0.00173216	1.93089e-05	2.8851e-06	1.14546e-05	0.123976	0.27262	0.0939807	0.20039	0.260011	0.473723
U84x018097	0.800805	0.876549	0.753764	0.581643	0.559363	0.451886	1.30711	1.47108	1.28839	0.817306	1.10719	0.902561			U84x018097	0.00441177	0.0238936	6.81603e-06	3.10033e-05	1.43299e-08	9.58194e-07	0.0342482	0.0872414	0.0782716	0.464014	0.687499	0.437763
U84x018159	0.735898	0.935649	1.03185	1.26326	1.33909	1.12955	1.3479	1.27265	1.08307	1.10296	1.41991	0.911385			U84x018159	0.0648324	0.402486	0.75384	0.0203995	0.000826599	0.710177	0.447358	0.0931376	0.970484	0.475104	0.00122708	0.932334
U84x018169	0.725468	0.919938	1.02176	1.25844	1.32206	1.13543	1.30634	1.23294	1.04669	1.0739	1.40581	0.881789			U84x018169	0.0908769	0.477719	0.670729	0.0138474	0.000570878	0.79094	0.492152	0.101691	0.921292	0.494524	0.00144763	0.967097
U84x018194	0.796852	0.914774	1.02823	1.03433	1.07016	0.934961	1.0432	1.26535	1.08378	0.956499	1.12538	0.983938			U84x018194	0.230674	0.448497	0.889543	0.791598	0.599238	0.293073	0.445498	0.282802	0.987858	0.697947	0.0582293	0.814537
U84x018268	0.885087	0.81003	0.93892	0.874905	0.786401	0.685338	1.18416	0.912651	1.01103	0.703176	0.986912	0.722423			U84x018268	0.784179	0.0540873	0.211986	0.0236313	0.00101083	0.000628263	0.10112	0.887414	0.219462	0.0831078	0.733581	0.0624499
U84x018280	0.851894	0.964856	0.985089	1.11187	1.18454	1.01963	0.794193	0.920761	0.876181	0.856677	1.16676	0.865231			U84x018280	0.182842	0.959934	0.522408	0.204399	0.0698827	0.938849	0.435358	0.799201	0.14612	0.1254	0.077331	0.456962
U84x018311	0.900384	0.874583	1.04539	0.932894	0.866497	0.79119	2.04466	1.66102	1.50479	0.944074	1.54278	1.13537			U84x018311	0.212451	0.0446004	0.17747	0.0618754	0.00205782	0.00674502	0.00423727	0.137479	0.0431178	0.953936	0.0108987	0.640022
U84x018348	0.866322	0.950349	1.0567	0.822223	0.767971	0.66241	0.813983	0.871652	0.787518	0.803602	0.7387	0.651762			U84x018348	0.0465182	0.525748	0.200717	0.0214304	0.000670897	0.000873332	0.00263388	0.130173	0.00268785	0.0155766	0.000283146	0.000477544
U84x018361	0.886108	0.963662	0.960991	0.840082	0.742648	0.629724	0.88149	0.906285	0.852429	0.869877	0.809181	0.743362			U84x018361	0.0453812	0.141748	0.46159	0.00188286	0.000342878	0.000530242	0.0278052	0.396042	0.0105062	0.0771053	0.024665	0.0040533
U84x018380	0.89296	0.936281	0.852885	0.730813	0.579862	0.593727	0.971805	1.03743	1.10747	0.900212	0.834042	0.904486			U84x018380	0.153037	0.300139	0.100583	4.01598e-05	0.000368876	0.000917898	0.724679	0.188683	0.237293	0.044408	0.00371221	0.265644
U84x018385	0.851582	0.900218	0.768536	0.597767	0.535246	0.436312	1.01295	0.997273	0.961131	0.859022	0.753869	0.718088			U84x018385	0.0566201	0.107006	0.00789491	5.95934e-06	3.26837e-10	2.64868e-10	0.943425	0.258272	0.750177	0.0183041	0.00543426	0.00202304
U84x018387	0.960409	0.847619	0.73621	0.715766	0.605029	0.405651	1.2018	1.12723	1.23552	0.825632	0.785902	0.761744			U84x018387	0.407013	0.00709023	0.000232133	0.00176499	9.90426e-05	9.63202e-12	0.153869	0.301524	0.0722483	0.0113123	0.00390271	0.0108998
U84x018400	1.02558	0.913153	0.929507	0.636449	0.5361	0.361984	1.21234	1.09294	0.989126	0.939506	0.862537	0.789416			U84x018400	0.456423	0.0585237	0.0974847	0.000218202	5.98904e-08	3.56335e-08	0.139759	0.877933	0.630738	0.16187	0.0233141	0.0407357
U84x018404	0.876403	0.885121	0.925327	0.938059	0.908783	0.744619	2.01318	1.79274	1.71573	1.11805	1.76764	1.19516			U84x018404	0.0900351	0.0571161	0.0221802	0.0530988	0.0285551	0.00800105	0.0186407	0.120627	0.132752	0.372396	0.00551366	0.400053
U84x018430	0.725344	1.01572	1.18841	1.77033	1.53603	1.35134	0.550563	0.702625	0.437714	0.602779	0.629839	0.607863			U84x018430	0.217432	0.51795	0.064414	0.000654052	8.56451e-05	0.0412612	0.0673962	0.0750003	0.0273618	0.0924835	0.729732	0.0793123
U84x018432	0.726437	1.00746	1.16942	1.69238	1.48604	1.31509	0.598101	0.720393	0.477373	0.634175	0.663328	0.635475			U84x018432	0.188571	0.5453	0.0535923	0.000556933	7.22064e-05	0.0415201	0.070846	0.0902336	0.0267736	0.103074	0.774969	0.0845385
U84x018450	0.797685	1.12608	1.14027	1.29685	1.29639	1.28342	1.13802	1.10577	0.868723	0.900564	1.33845	0.919768			U84x018450	0.0735068	0.934313	0.373223	0.00312031	0.00132766	0.414868	0.608236	0.673777	0.0523972	0.338293	0.0178886	0.501975
U84x018460	0.888107	0.874394	0.800736	0.621345	0.583953	0.530421	0.891274	0.971697	0.86145	0.945789	0.76331	0.776531			U84x018460	0.0867134	0.0161422	0.00885213	4.36238e-05	1.56115e-05	6.81254e-06	0.356882	0.245346	0.389638	0.226468	0.0109678	0.00120653
U84x018466	0.898779	1.09764	1.12216	1.08518	0.959364	0.931024	0.970103	1.08745	1.11514	1.13462	1.21962	0.980258			U84x018466	0.567483	0.82825	0.384703	0.791396	0.991435	0.109601	0.730297	0.685307	0.94102	0.669181	0.0228942	0.402286
U84x018490	0.91182	0.974007	1.08151	1.19548	1.19455	1.07155	0.849787	0.868826	0.787224	0.735347	0.891882	0.719149			U84x018490	0.0671496	0.318937	0.221411	0.0435085	0.0529264	0.818483	0.0154655	0.090684	3.9474e-05	0.174561	0.973744	0.0784474
U84x018491	0.904996	0.928235	0.994744	0.69294	0.652833	0.531264	1.16896	1.04501	1.06415	0.913015	0.883853	0.943657			U84x018491	0.84714	0.208884	0.502571	0.000209526	3.97631e-09	3.46658e-07	0.0617341	0.160203	0.180282	0.151594	0.199762	0.228062
U84x018507	0.969099	0.986599	0.879652	0.683794	0.632886	0.547834	1.28272	1.20899	1.18392	0.742897	1.01026	0.990629			U84x018507	0.758494	0.477095	0.0199478	0.00022423	1.04807e-06	2.48003e-06	0.0734903	0.132363	0.312597	0.148305	0.137508	0.525133
U84x018521	0.823578	0.952357	1.03413	1.04283	1.09567	0.991097	1.65666	1.89968	1.68754	1.46279	1.94229	1.17387			U84x018521	0.0451814	0.108102	0.391466	0.818761	0.87416	0.159937	0.0352956	0.0506361	0.264499	0.0945344	0.000134006	0.282229
U84x018537	0.889758	1.03118	1.16446	1.22295	1.29969	1.19012	1.02679	1.18307	1.14326	1.19784	1.44096	1.06484			U84x018537	0.110109	0.745145	0.218476	0.109949	0.00319461	0.905699	0.537031	0.987331	0.424902	0.990848	0.00168757	0.970486
U84x018546	0.81058	0.908894	1.08324	1.0929	1.19516	1.02408	1.23844	1.3329	1.12996	0.987133	1.40374	1.12458			U84x018546	0.248532	0.300386	0.514928	0.186323	0.0137836	0.377255	0.0384727	0.0904397	0.0992273	0.881468	0.000317768	0.397879
U84x018547	0.828787	0.904999	1.1347	1.1178	1.19886	1.04965	1.15267	1.21403	1.06895	0.978242	1.28761	1.0855			U84x018547	0.394513	0.440007	0.228953	0.127286	0.00582337	0.470515	0.143226	0.340753	0.379995	0.752524	0.000963085	0.520667
U84x018563	0.903495	1.00486	1.08144	1.21986	1.20293	1.07735	0.849504	0.877212	0.79478	0.746585	0.893395	0.739305			U84x018563	0.0842514	0.412899	0.229808	0.0270008	0.0268588	0.928545	0.014155	0.0887148	3.95422e-05	0.199323	0.92768	0.0800071
U84x018564	0.904518	1.03055	1.17198	1.21574	1.32158	1.23238	1.02808	1.15375	1.11682	1.21857	1.43748	1.05043			U84x018564	0.0938933	0.839133	0.163678	0.0751095	0.00237062	0.972897	0.519076	0.948419	0.520078	0.980278	0.000990354	0.972558
U84x018572	0.867646	0.99371	1.00866	1.06003	0.954965	1.00884	0.55778	0.710391	0.563246	0.667707	0.510278	0.536514			U84x018572	0.931554	0.592911	0.407301	0.579988	0.678005	0.440376	0.0364759	0.0547455	0.0294128	0.0365003	0.000122995	0.000540538
U84x018616	0.872947	0.988225	0.953498	1.15816	1.24816	1.00321	1.1308	1.19818	1.11114	1.06542	1.22692	0.961961			U84x018616	0.0285128	0.574228	0.43901	0.0973444	0.0351523	0.625541	0.159905	0.245848	0.831021	0.269936	0.0145008	0.450658
U84x018620	0.814585	0.942569	0.991297	1.06863	1.21129	0.9867	1.09095	1.25294	1.11955	1.19161	1.2726	1.04257			U84x018620	0.0158299	0.591766	0.524683	0.326094	0.0972231	0.434717	0.102422	0.150671	0.646816	0.183975	0.00935721	0.461536
U84x018636	0.607766	0.640133	0.792617	0.585958	0.577344	0.541711	0.711336	1.03317	0.887965	0.97362	0.991179	1.0555			U84x018636	0.0358711	0.12906	0.392238	0.0342024	0.0150539	0.00473946	0.462183	0.946476	0.300909	0.895907	0.860687	0.956094
U84x018646	0.98703	0.886223	1.16666	1.03689	1.002	1.02747	1.40187	1.16449	1.21992	1.03682	1.44321	0.969268			U84x018646	0.276726	0.174606	0.365829	0.944258	0.798369	0.604901	0.113431	0.640154	0.725413	0.861691	0.00787994	0.7163
U84x018682	0.908492	0.860778	0.761213	0.511139	0.389822	0.280789	0.984742	1.06891	1.09952	0.770469	0.758085	0.810304			U84x018682	0.189336	0.00592988	0.00754886	4.75904e-05	1.21102e-07	5.64259e-07	0.509145	0.20231	0.699707	0.0294851	0.0128355	0.0408974
U84x018697	0.876931	0.838404	0.823647	0.804429	0.664298	0.460542	1.19513	1.21745	1.27961	1.00778	1.13605	1.03235			U84x018697	0.0990025	0.103269	0.0394442	0.00297685	9.34159e-06	8.37185e-06	0.42192	0.522094	0.56332	0.398391	0.702123	0.630685
U84x018699	0.81318	0.827034	0.823424	0.755853	0.59927	0.403026	1.24007	1.29597	1.37027	1.03149	1.11557	1.06628			U84x018699	0.179134	0.219723	0.0544442	0.00201241	2.73609e-06	2.87972e-05	0.290671	0.388044	0.38904	0.403686	0.811236	0.519384
U84x018710	0.776641	1.109	1.15671	1.2674	1.42197	1.38525	1.04016	1.35956	1.23694	1.35593	1.84356	1.19082			U84x018710	0.0225767	0.953502	0.426656	0.0134285	0.000356236	0.652397	0.793658	0.529254	0.675155	0.436659	9.73746e-06	0.728185
U84x018727	0.798977	1.07449	1.13004	1.2344	1.37282	1.30785	1.02745	1.32586	1.21147	1.32801	1.76094	1.18362			U84x018727	0.019845	0.855696	0.468	0.0169874	0.000562047	0.850976	0.741963	0.508275	0.71591	0.427198	1.68803e-05	0.703887
U84x018742	0.953228	1.02715	1.00686	0.943739	0.993112	0.880565	1.084	1.04448	0.987128	0.852384	0.862034	0.746862			U84x018742	0.321294	0.771789	0.969725	0.551292	0.50039	0.0371637	0.593831	0.784567	0.77428	0.202141	0.0653426	0.0184911
U84x018763	0.88414	0.990868	0.873807	0.583944	0.522078	0.52407	1.15527	0.955569	1.00622	0.8352	0.764169	0.808496			U84x018763	0.681201	0.383004	0.122968	0.000224096	2.13431e-06	4.62401e-07	0.00464956	0.877037	0.127295	0.158525	0.00813401	0.0464966
U84x018765	0.946524	0.846859	0.836042	0.508833	0.439511	0.283974	0.972463	1.02877	1.06694	0.719008	0.808333	0.791452			U84x018765	0.225476	0.00558447	0.0106407	8.82423e-05	1.0188e-07	7.43163e-07	0.950941	0.98045	0.769426	0.0154423	0.00227954	0.00258431
U84x018773	0.922616	0.928386	0.766295	0.691011	0.584599	0.512423	1.06455	1.02428	0.993885	0.864355	0.749993	0.826262			U84x018773	0.821504	0.715727	0.0755959	0.000340186	1.28398e-05	2.26514e-07	0.155231	0.493348	0.643532	0.324001	0.00130119	0.00499513
U84x018789	0.978346	1.03863	0.887452	0.681622	0.60091	0.52213	0.89452	0.90368	0.897555	0.837871	0.788648	0.73374			U84x018789	0.481484	0.248285	0.0759656	2.62048e-05	4.27097e-07	2.20439e-15	0.253472	0.109207	0.129455	0.00218673	0.000669509	0.000488027
U84x018814	0.825824	0.870337	0.695076	0.746056	0.72605	0.522461	1.06564	1.04882	1.01842	0.968996	0.82244	0.75515			U84x018814	0.00398623	0.00166264	0.000196484	0.00316678	2.95736e-06	5.98033e-06	0.818761	0.226029	0.887188	0.434926	0.0480633	0.0109009
U84x018817	0.918494	1.06801	1.01879	0.857239	0.882801	0.718427	1.04402	0.966829	0.9027	0.886974	0.825786	0.782181			U84x018817	0.2914	0.956788	0.353489	0.0232155	0.00823011	2.07019e-05	0.265951	0.101362	0.0307516	0.0196184	0.0231178	0.0206339
U84x018818	0.778616	1.07387	1.10832	1.49491	1.46041	1.29756	0.632892	0.704616	0.46857	0.591651	0.70336	0.670657			U84x018818	0.101145	0.390703	0.120333	0.000468265	5.65348e-05	0.0581559	0.0798888	0.0546023	0.0498255	0.0979109	0.958322	0.0427967
U84x018863	0.802938	1.06167	1.21293	1.31897	1.38925	1.24102	1.10102	1.2992	0.997427	1.39933	1.44505	1.08534			U84x018863	0.0452548	0.905839	0.178851	0.00557023	5.19754e-05	0.977825	0.938566	0.858073	0.138253	0.580874	0.000919522	0.942992
U84x018880	0.84281	1.10301	1.09932	1.36774	1.34417	1.34052	0.902845	1.07905	0.891008	0.973739	1.27809	0.935105			U84x018880	0.11984	0.917269	0.419523	0.00151265	0.00161832	0.23183	0.270956	0.25503	0.0620999	0.379744	0.0240116	0.455294
U84x018921	0.937411	1.00656	0.971561	0.992796	0.961301	0.928422	1.19447	1.08983	1.12395	1.01172	0.878739	0.891968			U84x018921	0.348091	0.804109	0.956186	0.522304	0.505026	0.0741361	0.105157	0.408768	0.138337	0.992294	0.341854	0.292781
U84x018942	0.76916	0.919116	1.02577	1.11867	1.08906	1.01157	0.968898	1.20516	0.974789	1.09086	1.22821	1.00038			U84x018942	0.0152651	0.325066	0.646457	0.805735	0.354628	0.113158	0.995691	0.71096	0.171159	0.683682	0.0272927	0.744401
U84x018945	0.82015	0.992796	1.06389	1.23755	1.27293	1.13005	0.993319	0.948515	0.842199	0.984992	1.04545	0.927535			U84x018945	0.139438	0.56278	0.619644	0.00397243	0.00066506	0.976568	0.857455	0.971632	0.420694	0.226039	0.1651	0.357081
U84x018951	0.922753	1.04484	1.07239	0.87134	0.852851	0.913442	1.16644	0.992939	1.00561	0.884957	0.794479	0.902708			U84x018951	0.543979	0.705773	0.569825	0.00650283	5.61219e-05	0.00419888	0.943478	0.53453	0.391755	0.0108089	0.00608101	0.036182
U84x018952	0.886823	0.847566	0.990086	0.87607	0.984169	0.932568	1.11899	1.13503	1.14584	0.774575	0.994224	0.865091			U84x018952	0.727593	0.0848814	0.477232	0.41361	0.566915	0.868584	0.0997886	0.410223	0.0687084	0.069766	0.741985	0.365302
U84x018957	0.854249	0.861976	0.938942	0.759746	0.778529	0.594128	1.39329	1.24669	1.19029	0.920457	1.14253	1.06546			U84x018957	0.0442741	0.166108	0.193585	0.00127831	4.49531e-05	0.000131097	0.00637631	0.045649	0.0686993	0.811561	0.0630483	0.258847
U84x018969	0.9674	0.907946	1.00499	0.816402	0.847115	0.629067	1.37293	1.23243	1.18064	0.932295	1.1282	1.06302			U84x018969	0.376341	0.506898	0.818465	0.00879147	0.00199416	0.000228208	0.0110061	0.085654	0.100446	0.930259	0.0979816	0.417449
U84x019000	0.743507	0.84986	1.12754	1.07598	1.02954	1.10757	1.21475	1.18707	1.13926	1.0255	1.32588	0.985036			U84x019000	0.202078	0.452409	0.0863706	0.373835	0.32385	0.854152	0.0572062	0.519116	0.34052	0.840995	0.000255711	0.800063
U84x019001	0.911192	0.871553	0.76955	0.569948	0.49219	0.381475	0.988011	1.00056	0.978887	0.958929	0.811236	0.847565			U84x019001	0.485012	0.0547427	0.0159666	6.8603e-05	3.21616e-07	2.50022e-07	0.377725	0.286854	0.784375	0.657137	0.0074207	0.00748681
U84x019003	0.793155	1.02918	1.0667	1.28196	1.30102	1.20955	1.05984	1.09441	0.983754	1.09567	1.35573	1.09132			U84x019003	0.0449559	0.650029	0.15633	7.65803e-05	1.42358e-05	0.228498	0.481136	0.451352	0.469646	0.955456	0.000253903	0.806143
U84x019004	0.801296	1.08465	1.05429	1.27157	1.26217	1.18576	1.07755	1.12034	0.928288	1.10013	1.38834	1.05788			U84x019004	0.0650293	0.334577	0.19081	0.000107915	5.04266e-05	0.175907	0.369197	0.487172	0.356536	0.958553	0.000157181	0.866807
U84x019008	0.93123	1.01154	0.883664	0.989803	1.05424	1.01673	1.06062	1.00467	1.00296	1.04244	1.14509	1.12352			U84x019008	0.808198	0.274613	0.0500397	0.695572	0.969924	0.929503	0.352805	0.512265	0.730591	0.921711	0.120425	0.335186
U84x019016	0.826267	1.01255	1.097	1.25621	1.31063	1.15277	0.993057	0.967971	0.856541	1.0062	1.07953	0.945378			U84x019016	0.127392	0.563331	0.593895	0.00553266	0.000722964	0.97761	0.832307	0.857318	0.424317	0.190711	0.196903	0.337683
U84x019341	0.616505	0.822729	1.01676	0.884901	0.766216	0.767174	0.922493	1.07878	0.809324	0.981839	0.993724	1.0597			U84x019341	0.0368032	0.238987	0.949892	0.234666	0.0263692	0.016285	0.568935	0.728514	0.0641515	0.455292	0.735562	0.944487
U84x019355	0.861664	0.842075	0.770363	0.692709	0.580545	0.430936	1.44606	1.24722	1.48879	0.926274	1.09206	0.997385			U84x019355	0.353492	0.0758385	0.0128304	0.00141583	1.44281e-08	2.99051e-07	0.00291313	0.179496	0.00123771	0.410467	0.44946	0.695439
U84x019401	1.04221	0.999294	0.893899	0.702692	0.529271	0.469067	0.929948	1.02968	1.08206	0.878375	0.771138	0.842529			U84x019401	0.162064	0.986689	0.209834	0.00036348	1.43798e-05	1.00806e-07	0.276567	0.636882	0.210066	0.378838	7.71484e-05	0.0113707
U84x019444	0.739165	1.00982	1.05601	1.38896	1.48005	1.22179	0.926392	0.989475	0.902095	0.99475	1.28389	1.04701			U84x019444	0.0197267	0.508096	0.213139	1.71135e-06	1.07223e-06	0.0384087	0.389312	0.95671	0.0754491	0.738684	0.000978903	0.528211
U84x019446	0.96494	0.968011	1.01015	0.69277	0.605754	0.490424	1.1225	0.974148	0.965204	0.878989	0.794896	0.818634			U84x019446	0.919725	0.928538	0.591024	0.000434685	8.08814e-07	1.09609e-08	0.245559	0.955299	0.917454	0.171884	0.00828205	0.0315498
U84x019451	0.80309	0.965901	0.907678	0.745823	0.697339	0.704471	0.989062	1.06551	1.01325	0.91502	0.841729	0.771667			U84x019451	0.177211	0.482437	0.0811168	0.000694652	9.39561e-05	5.0272e-06	0.887563	0.80153	0.357643	0.177542	0.00260762	0.0162554
U84x019453	0.80983	1.02787	1.13073	1.28412	1.41695	1.07543	0.88436	1.04991	0.913862	0.989664	1.23624	0.941332			U84x019453	0.0879096	0.313567	0.0759489	1.12153e-05	5.49699e-06	0.199265	0.222998	0.879895	0.049317	0.438981	0.00149426	0.424078
U84x019550	0.93167	0.961662	0.935662	0.652234	0.567864	0.4625	1.11949	1.01443	1.02329	0.943136	0.795384	0.830292			U84x019550	0.345072	0.53576	0.273526	0.000145182	2.72881e-07	5.93409e-07	0.167508	0.680274	0.755437	0.288329	0.00604807	0.058089
U84x019582	1.05377	0.976401	0.87853	0.679147	0.499924	0.462789	0.992053	1.04499	1.09987	0.872876	0.827852	0.91345			U84x019582	0.300895	0.339903	0.156995	0.000280633	1.93874e-06	4.07072e-08	0.968962	0.610953	0.153398	0.391105	0.00155991	0.0612749
U84x019602	0.828994	0.9731	0.967921	0.89017	0.790247	0.762024	0.739489	0.85318	0.781153	0.834257	0.676771	0.672498			U84x019602	0.0495402	0.828022	0.566894	0.0486286	0.00693802	0.0561099	0.0154082	0.0479743	0.000393818	0.104303	3.15182e-05	1.00106e-05
U84x019656	0.893149	0.86311	0.943241	1.00954	0.958594	0.784159	1.36049	1.2954	1.37108	0.92639	1.32109	1.03417			U84x019656	0.258637	0.0827839	0.405641	0.293972	0.118587	0.0187642	0.0109862	0.147403	0.0424556	0.68923	0.00707821	0.927273
U84x019670	0.855739	0.920868	0.878137	0.882713	0.876553	0.723292	0.946513	1.03392	0.991466	0.947877	0.913228	0.810371			U84x019670	0.0579451	0.13527	0.0653656	0.0154066	0.000275123	0.000634256	0.366782	0.953746	0.438371	0.239176	0.369192	0.0984227
U84x019695	0.822272	1.02673	1.05784	1.31763	1.45551	1.18146	0.74747	0.790717	0.715354	0.708063	0.886472	0.814381			U84x019695	0.09111	0.244702	0.297329	2.70935e-05	2.16417e-05	0.369809	0.0499547	0.129297	0.00355582	0.185496	0.995946	0.146673
U84x019705	0.839352	1.01212	1.03166	1.07677	1.00769	1.00867	0.829195	1.01141	0.870866	0.859448	1.06259	0.876465			U84x019705	0.459442	0.909116	0.592569	0.337678	0.724705	0.807133	0.547868	0.732416	0.235646	0.319959	0.223621	0.175306
U84x019755	0.918375	0.864436	0.827546	0.632049	0.502447	0.421644	0.969389	0.969066	1.02405	0.915609	0.798546	0.82218			U84x019755	0.491941	0.0391454	0.0218889	2.06909e-05	4.35099e-08	3.0399e-10	0.421235	0.509665	0.225008	0.489241	0.00145403	0.00881832
U84x019807	0.876878	1.01224	0.904073	0.979604	0.993137	0.915572	0.507604	0.980234	0.846344	0.869423	0.863466	0.50046			U84x019807	0.734401	0.364016	0.91735	0.673704	0.232113	0.379482	0.000256941	0.259313	0.0608258	0.661071	0.261996	0.0157927
U84x019986	0.85836	0.969682	0.854238	0.813361	0.800784	0.693754	1.03448	1.03914	0.970711	0.961659	0.810282	0.692791			U84x019986	0.0425007	0.531287	0.0223261	0.00276146	0.000253002	2.41241e-05	0.697657	0.447901	0.614036	0.189465	0.000394355	0.000160656
U84x020014	1.05998	1.0536	0.947663	0.93386	0.893658	0.780416	0.91381	0.97694	0.987396	0.864348	0.73645	0.774133			U84x020014	0.981846	0.175289	0.308083	0.0321614	0.000967934	0.000729197	0.280699	0.363919	0.302505	0.0721693	2.06779e-06	1.89555e-05
U84x020022	0.90301	1.03872	0.866224	0.848087	0.818733	0.595005	0.564129	0.614534	0.58398	0.839332	0.513255	0.498341			U84x020022	0.559078	0.485459	0.2335	0.176896	0.00425681	0.000184136	0.0140796	0.0220777	0.0181063	0.0272129	0.000516552	0.000550638
U84x020035	0.926351	0.907947	0.863863	0.670388	0.714591	0.684646	0.790719	0.82016	0.799156	0.887224	0.682439	0.567247			U84x020035	0.951127	0.916339	0.2896	0.00209665	0.000821577	0.00103915	0.0453187	0.124524	0.0878665	0.355114	0.00209022	0.000172891
U84x020046	0.870724	0.955739	0.884184	0.76983	0.698365	0.667384	0.902858	0.969441	0.974098	0.935202	0.836895	0.741881			U84x020046	0.116643	0.117428	0.0214378	3.41852e-05	5.37202e-09	5.49342e-07	0.139013	0.352037	0.142631	0.0719906	1.63067e-05	0.00322753
U84x020071	0.757569	1.14664	1.04419	1.26462	1.34629	1.18232	0.604718	0.661293	0.531586	0.713621	0.702559	0.608483			U84x020071	0.0429637	0.160194	0.185605	0.000222142	0.000197264	0.217115	0.0103778	0.0129195	0.0140405	0.0784335	0.275321	0.0242866
U84x020080	0.776551	0.932361	0.935475	0.978398	0.981777	0.857458	1.50619	1.30394	1.44922	1.10929	1.58571	1.16569			U84x020080	0.209619	0.170134	0.135853	0.739482	0.808439	0.0573125	0.0117328	0.165248	0.122113	0.366346	0.000319075	0.583369
U84x020081	0.916376	0.988497	1.00522	1.17999	1.20625	1.05543	0.875509	1.15969	0.959271	0.918887	1.01352	0.723072			U84x020081	0.422253	0.863136	0.543782	0.215119	0.0151971	0.72523	0.00384478	0.632164	0.102496	0.164456	0.717665	0.0710658
U84x020087	0.880599	1.04382	1.02482	1.14372	1.22324	1.13303	0.82592	1.12208	0.999292	0.861537	1.05445	0.693494			U84x020087	0.605108	0.553403	0.665241	0.142628	0.00439011	0.990995	0.00883153	0.689906	0.132522	0.271844	0.560476	0.0941091
U84x020090	0.923136	0.922568	0.986057	1.03686	1.04746	0.868252	1.7896	1.45552	1.29089	1.05714	1.66441	1.33696			U84x020090	0.184081	0.131747	0.524212	0.550014	0.50852	0.0509694	0.00214555	0.0962538	0.00913717	0.554733	0.000433433	0.182424
U84x020099	0.954463	0.946634	1.0534	1.11354	1.07385	0.901688	1.74426	1.45982	1.23252	1.04195	1.65188	1.35622			U84x020099	0.131587	0.274657	0.94937	0.966479	0.919612	0.0937269	0.00178496	0.122729	0.0402383	0.701605	0.00066698	0.199655
U84x020141	0.818655	1.06922	1.10106	1.29435	1.46994	1.20537	0.864445	0.931887	0.771494	0.91843	1.06849	0.783894			U84x020141	0.184471	0.442643	0.391913	0.000500747	4.30245e-05	0.547716	0.090053	0.214283	0.000191833	0.331467	0.140329	0.147761
U84x020146	1.05616	1.38634	1.1569	1.41491	1.69709	1.11414	0.733531	0.932694	0.782074	0.898086	1.12356	0.903722			U84x020146	0.900391	0.207441	0.279194	0.00291794	0.000543532	0.391379	0.368282	0.230958	0.137723	0.1709	0.640406	0.189282
U84x020149	0.85344	0.834807	0.691989	0.812505	0.809799	0.6191	1.20821	1.21623	1.1041	0.865547	0.825737	0.766787			U84x020149	0.053018	0.000383306	3.84351e-07	0.00085186	4.57998e-05	2.06376e-08	0.013889	0.00687506	0.129529	0.288536	0.0283405	0.00393153
U84x020171	1.07492	1.42298	1.09506	1.72388	1.50149	1.32932	0.382731	0.490378	0.415883	0.693942	0.553812	0.626533			U84x020171	0.371921	0.0771719	0.394762	0.00131927	0.00175861	0.150913	0.018297	0.0126064	0.0107257	0.103252	0.0254273	0.0305597
U84x020186	1.12215	1.55479	0.9426	1.70373	1.59199	1.11787	0.483123	0.645876	0.489067	0.820483	0.46081	0.633698			U84x020186	0.549689	0.0832498	0.490543	0.00263729	0.00264287	0.123496	0.0180474	0.0298923	0.0312226	0.179002	0.055049	0.0715905
U84x020195	0.806161	1.06448	1.09047	1.31559	1.36927	1.19726	1.02657	1.03875	0.83884	0.997986	1.21426	0.867452			U84x020195	0.0360618	0.380648	0.163487	6.06722e-05	9.45618e-05	0.38025	0.475268	0.807666	0.00899416	0.94567	0.0151208	0.353757
U84x020207	0.81262	1.05506	1.09346	1.27903	1.30158	1.17164	1.03693	1.03484	0.857852	1.02598	1.21011	0.885125			U84x020207	0.0304129	0.472217	0.227171	0.000161595	0.000141605	0.436409	0.605589	0.924522	0.0181107	0.996841	0.0147212	0.385864
U84x020208	0.897058	0.950961	0.876788	0.826092	0.783437	0.679811	1.15231	1.14507	1.10943	0.918298	0.975238	0.914535			U84x020208	0.0424999	0.442154	0.0247071	0.00513129	2.2271e-05	1.10039e-06	0.119612	0.560419	0.658911	0.721319	0.124326	0.206154
U84x020220	1.03479	0.962713	0.94318	1.01644	0.870378	0.962986	0.955983	0.966002	0.901143	0.815273	0.776565	0.700565			U84x020220	0.671174	0.610118	0.357995	0.613898	0.109456	0.824124	0.421473	0.245217	0.741213	0.00577263	0.00210906	0.00472198
U84x020225	0.845113	0.987231	0.876813	0.756512	0.691475	0.637411	0.921304	0.975518	0.931687	0.97161	0.779853	0.761341			U84x020225	0.114542	0.427776	0.0365452	5.72729e-05	9.18292e-09	1.99577e-06	0.200655	0.394998	0.133534	0.10142	9.60529e-05	0.00700463
U84x020236	1.05357	0.94529	0.807335	0.493614	0.40223	0.492381	1.38641	1.05447	1.11948	0.863189	1.00669	1.01509			U84x020236	0.494256	0.662812	0.232926	2.09098e-05	9.93902e-09	3.22671e-06	0.0263637	0.705728	0.30068	0.274904	0.56737	0.763605
U84x020246	0.978315	1.09663	1.10535	0.97044	1.02295	1.11139	0.847188	0.859584	0.787859	0.816764	0.83173	0.699819			U84x020246	0.519025	0.612305	0.600375	0.522182	0.585555	0.560139	0.140779	0.119119	0.0448754	0.00377115	0.000223482	3.72041e-05
U84x020253	0.877218	0.883073	0.718056	0.676587	0.607063	0.600722	0.806525	0.889877	0.833853	0.944915	0.696951	0.627124			U84x020253	0.0519542	0.173205	0.0169875	0.000431301	1.84727e-06	0.000102898	0.0245508	0.0808043	0.0956929	0.327835	0.000212256	0.000333982
U84x020287	0.857437	0.923272	1.18798	1.05106	1.06609	0.947712	1.06184	0.960526	1.05326	0.840733	1.20611	0.894573			U84x020287	0.541693	0.170154	0.584775	0.627134	0.586413	0.706565	0.796377	0.727159	0.801417	0.0384698	0.0729451	0.390201
U84x020288	0.742058	0.908263	0.912267	1.05818	0.999891	0.858111	0.692984	0.844019	0.692587	0.817633	0.816742	0.569991			U84x020288	0.00934856	0.125346	0.45739	0.991701	0.954488	0.149761	0.000101118	0.164623	1.84897e-05	0.320708	0.18977	0.00161833
U84x020291	0.886358	0.97893	0.996417	1.01558	0.987033	1.0192	1.1234	1.07044	1.07282	0.878847	0.923542	0.817836			U84x020291	0.10541	0.562801	0.646129	0.478111	0.280901	0.696614	0.478994	0.40495	0.653579	0.556474	0.853806	0.159502
U84x020297	0.846897	0.933741	1.20244	1.05701	1.07968	0.955356	1.02101	0.977587	1.04118	0.852479	1.19832	0.903702			U84x020297	0.498338	0.13305	0.546365	0.595764	0.619714	0.685198	0.918693	0.754508	0.706116	0.0525059	0.0498816	0.371027
U84x020300	0.889784	0.731773	1.00736	0.948189	0.780255	0.710937	1.10252	1.12378	1.07203	0.873597	1.00377	0.825453			U84x020300	0.38915	0.112058	0.961408	0.301588	0.0648855	0.160028	0.0581222	0.12129	0.0929061	0.545448	0.187795	0.120733
U84x020307	1.00552	0.956254	1.19447	1.05105	1.07524	1.02343	1.01049	1.03104	1.01372	0.85436	1.16867	0.966829			U84x020307	0.727851	0.208786	0.416755	0.51823	0.930314	0.963892	0.756046	0.620686	0.830234	0.00656783	0.0739101	0.460678
U84x020310	0.837374	1.06728	0.960026	1.2875	1.15133	0.966214	0.691022	0.829938	0.656343	0.726455	0.858111	0.721666			U84x020310	0.0991642	0.456737	0.935917	0.00786409	0.0359869	0.843523	0.121323	0.129651	0.0661756	0.0520752	0.473449	0.0479195
U84x020330	0.874238	0.934939	0.849038	0.75542	0.906376	0.776679	1.20507	1.10191	1.1789	1.12478	1.03433	1.02132			U84x020330	0.501369	0.245478	0.140858	0.0199261	0.40051	0.00357819	0.105065	0.196121	0.145819	0.359753	0.703863	0.538301
U84x020361	0.88262	1.02309	0.89632	0.964955	1.00245	0.933846	1.07157	0.854102	0.919353	0.872424	1.03561	1.03277			U84x020361	0.974	0.289102	0.572829	0.941359	0.184901	0.866062	0.0792803	0.949071	0.694237	0.779507	0.146254	0.661591
U84x020384	1.1703	1.52075	1.03246	1.66885	1.81449	1.18571	0.657415	0.783791	0.571783	0.759059	0.791721	0.723698			U84x020384	0.588251	0.0694427	0.321749	0.00377241	0.00094927	0.162478	0.351023	0.290105	0.173299	0.0978716	0.720601	0.0567254
U84x020391	0.905299	1.01868	1.21504	1.26331	1.25749	1.02336	1.19508	1.04787	1.12049	1.16551	1.4609	1.15323			U84x020391	0.331985	0.872725	0.071519	0.0451827	0.0241385	0.922828	0.218169	0.745098	0.703287	0.877471	0.000425775	0.789207
U84x020393	0.844038	1.02087	1.06784	1.02616	1.04152	0.972222	0.990458	0.986391	0.907099	0.993435	1.22621	1.10199			U84x020393	0.145589	0.936921	0.388889	0.514387	0.817916	0.426933	0.662679	0.549676	0.337227	0.454758	0.0571878	0.339509
U84x020426	0.902164	0.866183	0.806393	0.660449	0.664945	0.622918	1.1108	1.02894	1.08043	0.861921	0.875332	0.841259			U84x020426	0.0499874	0.0387044	0.00099467	2.28877e-05	2.5463e-07	1.75825e-07	0.0428449	0.339386	0.366504	0.274245	0.073346	0.0238485
U84x020433	0.86923	1.02734	1.11855	1.2418	1.28888	1.13311	1.06047	1.19735	0.97609	1.23559	1.20786	0.917523			U84x020433	0.0892276	0.881975	0.159689	0.0089342	0.000212914	0.777612	0.557959	0.940937	0.180114	0.760255	0.0118993	0.373199
U84x020436	0.851708	1.04884	1.13172	1.28894	1.32461	1.16185	0.989364	1.08579	0.951324	1.10185	1.16239	0.853677			U84x020436	0.124822	0.608277	0.089287	0.00139582	0.000238951	0.978645	0.322316	0.778442	0.108878	0.963216	0.0315586	0.294649
U84x020492	0.839003	1.07443	1.08715	1.19009	1.24987	1.09972	0.881798	0.94036	0.757835	0.880775	0.924084	0.782629			U84x020492	0.166081	0.678751	0.58803	0.0150324	0.00149406	0.607062	0.476598	0.373771	0.0792816	0.220879	0.887488	0.101033
U84x020505	0.78984	0.928247	1.0083	0.844301	0.717311	0.758369	1.20587	1.20878	1.30555	1.23101	1.21423	1.22119			U84x020505	0.281657	0.445975	0.960924	0.00373001	0.000161144	0.000296166	0.0299604	0.139478	0.145744	0.0422071	0.0519643	0.0322645
U84x020521	0.889665	0.936954	1.0154	0.873916	0.804573	0.787074	1.43973	1.11815	1.23465	1.31921	1.27513	1.20203			U84x020521	0.398035	0.657051	0.939226	0.0067313	9.09837e-05	0.00369668	0.00210107	0.340647	0.190177	0.0175003	0.0733795	0.00723874
U84x020536	0.76199	0.851038	0.835304	1.09272	1.02933	0.847418	0.856675	0.827058	0.70187	0.723455	0.877823	0.715178			U84x020536	0.00697958	0.0586775	0.0316955	0.173563	0.33273	0.348	0.133196	0.0755321	0.026985	0.0491894	0.867756	0.0364615
U84x020546	0.807359	1.09012	1.05545	1.25785	1.26811	1.11051	0.83454	0.934506	0.812636	0.988644	1.03429	0.749697			U84x020546	0.192649	0.483514	0.56635	0.000344781	0.00145948	0.354716	0.0196939	0.15787	0.00373601	0.69425	0.285797	0.0867814
U84x020553	0.856196	1.11743	1.06836	1.25542	1.3019	1.14801	0.858113	0.914561	0.787312	0.98807	1.05157	0.745572			U84x020553	0.251365	0.461819	0.474459	0.000558396	0.00100758	0.299734	0.0129378	0.124742	0.00282628	0.609469	0.365334	0.0906306
U84x020580	0.907827	1.00232	0.901851	0.989089	0.976329	0.828794	0.868885	0.884445	0.837408	0.86957	0.928252	0.672806			U84x020580	0.251808	0.847161	0.228855	0.816375	0.850374	0.025922	0.280468	0.0879372	0.0107709	0.0760845	0.356222	0.018381
U84x020602	0.816326	0.952531	0.941169	1.00793	0.913682	1.00349	0.82043	0.916498	0.823177	0.782985	0.742445	0.618884			U84x020602	0.0621431	0.532746	0.075944	0.881858	0.380907	0.690664	0.0707854	0.0288986	0.089563	0.0535022	0.0146036	0.00689446
U84x020644	0.920147	0.962467	0.907583	0.902382	0.940303	0.80033	1.32651	1.19607	1.34501	1.08985	1.3402	0.764035			U84x020644	0.175308	0.480983	0.122796	0.204353	0.0870576	0.00353614	0.627334	0.500927	0.257366	0.969356	0.623282	0.200671
U84x020655	0.908819	1.18691	1.1337	1.4017	1.68973	1.30929	1.02381	1.3297	1.01166	1.25427	1.61437	0.990146			U84x020655	0.384525	0.420169	0.557516	0.00201272	0.000678874	0.565118	0.926153	0.916135	0.315382	0.946593	6.60316e-05	0.520869
U84x020715	0.79526	0.891339	1.16178	1.07918	1.08246	1.04505	0.96576	1.04506	0.911941	1.04744	1.21925	0.765835			U84x020715	0.337048	0.495966	0.0666433	0.141949	0.0725117	0.600137	0.568502	0.712709	0.102254	0.42837	0.00106022	0.213424
U84x020716	0.891021	0.950387	1.03096	1.10584	1.09494	0.895251	1.35576	1.09629	1.13648	1.1832	1.60182	1.48569			U84x020716	0.175651	0.447665	0.707819	0.490991	0.309244	0.113725	0.00963225	0.245105	0.0713631	0.160917	2.14432e-05	0.170852
U84x020722	0.830135	0.924409	0.851492	0.761714	0.722857	0.452926	0.758623	0.871881	0.763531	0.845912	0.741053	0.608729			U84x020722	0.0200558	0.168009	0.0677934	0.00300654	9.96459e-06	2.70836e-05	0.035473	0.0851767	0.0179031	0.0767789	0.00198356	0.0058516
U84x020735	0.922706	1.00679	1.09976	1.32333	1.17573	1.02928	1.01651	1.07111	0.880785	1.0781	1.19982	0.698099			U84x020735	0.038086	0.183335	0.62906	0.00903532	0.00179174	0.364638	0.819988	0.887561	0.0969713	0.874847	0.0607901	0.16444
U84x020739	0.856138	0.912318	1.08216	1.01835	0.944848	0.814235	0.833756	1.09113	0.90828	0.945146	0.9798	0.774013			U84x020739	0.182957	0.0624208	0.711164	0.891307	0.304906	0.304458	0.510135	0.848453	0.164599	0.301124	0.679467	0.0657728
U84x020745	0.868547	0.993884	1.23416	1.37488	1.42345	1.19388	1.34197	1.06814	0.938933	1.08978	1.4478	0.925072			U84x020745	0.140374	0.992104	0.0141446	0.000259168	0.000519029	0.596111	0.362878	0.697217	0.354591	0.986384	0.0194012	0.465031
U84x020746	0.898792	0.980619	0.900639	0.767838	0.757469	0.485072	0.83416	0.807015	0.817981	0.922312	0.729647	0.57833			U84x020746	0.0483882	0.627258	0.0848858	0.00680601	6.64592e-06	3.93592e-05	0.0123869	0.0363261	0.0180362	0.081135	0.000426976	0.00258215
U84x020758	0.925842	0.881995	1.11935	0.989871	0.958242	0.788137	0.934414	1.07211	1.00885	0.887212	1.0337	0.789249			U84x020758	0.523	0.237233	0.342976	0.833479	0.444229	0.25462	0.860979	0.571062	0.784749	0.161877	0.386442	0.0836907
U84x020760	0.847767	1.04205	1.13944	1.23894	1.287	1.15392	0.982717	1.08408	0.905103	1.10009	1.20458	0.823158			U84x020760	0.0835925	0.902327	0.0793536	0.00745534	7.20123e-05	0.907399	0.362159	0.583621	0.0325335	0.778825	0.0252491	0.262915
U84x020786	0.929115	1.27071	1.17745	1.39961	1.49142	1.24083	0.792867	0.865473	0.683368	0.849117	0.968822	0.699782			U84x020786	0.651412	0.00920074	0.0564838	4.18878e-07	9.42441e-05	0.148699	0.0276808	0.137118	0.00221414	0.192472	0.584975	0.053765
U84x020793	0.948973	0.941558	1.00509	0.755241	0.736539	0.522721	0.764873	0.813773	0.80146	0.876461	0.717497	0.579336			U84x020793	0.609258	0.344463	0.889373	0.0354069	0.00174976	2.70906e-05	0.00113983	0.0493332	0.00570869	0.0410042	0.000391107	0.000705691
U84x020898	0.884758	0.9356	1.00642	0.944636	0.860646	0.832862	1.12644	1.16318	1.17776	1.13628	1.22483	0.845324			U84x020898	0.164051	0.252681	0.898074	0.168191	0.19644	0.021121	0.734457	0.475602	0.690397	0.317653	0.175979	0.47112
U84x020904	0.883697	0.79174	0.975204	0.797838	0.745018	0.611536	1.01414	1.16887	1.13705	1.00895	1.22127	0.949466			U84x020904	0.409841	0.131712	0.614608	0.0260858	0.00204503	0.00288658	0.572754	0.26286	0.652052	0.691645	0.34258	0.794392
U84x020905	0.95241	0.92332	0.761791	0.728089	0.648436	0.712622	1.07048	1.09219	0.999369	0.991927	0.878266	0.85987			U84x020905	0.613405	0.16046	0.00711784	0.000387361	1.53317e-05	0.0105679	0.573108	0.889869	0.663648	0.267812	0.035933	0.0488447
U84x020908	0.863737	0.904614	0.813861	0.708273	0.633184	0.656976	1.08906	1.12888	1.02651	1.02843	0.887885	0.874661			U84x020908	0.184998	0.0847207	0.00809693	0.000113243	1.21509e-06	0.00049917	0.346053	0.668053	0.674917	0.549379	0.124751	0.0184208
U84x020915	0.9178	0.881134	0.831353	0.727479	0.632378	0.683534	1.18168	1.18241	1.11389	1.05192	0.916326	0.910361			U84x020915	0.324349	0.139444	0.00693865	0.000242474	6.40641e-07	0.000798932	0.0541153	0.626129	0.341811	0.802146	0.127482	0.106217
U84x020917	0.994349	0.988854	1.00537	0.947907	0.821602	0.649615	1.04739	1.07976	1.08056	1.15304	0.98812	0.857938			U84x020917	0.58119	0.661153	0.210436	0.0379118	0.00028441	0.000225236	0.820221	0.702319	0.769123	0.212086	0.176352	0.217907
U84x020919	0.873121	0.883124	0.894976	0.839732	0.739197	0.575057	1.06124	1.0474	1.01837	1.03282	0.979638	0.788228			U84x020919	0.0308108	0.041022	0.0359903	0.00270267	1.64255e-05	0.000143975	0.799712	0.706732	0.880934	0.488613	0.938656	0.185522
U84x020925	0.959109	0.909257	0.995607	1.0365	0.965423	0.849755	0.758113	0.937423	0.912234	0.842978	0.892862	0.723506			U84x020925	0.4374	0.268136	0.789709	0.362054	0.51614	0.0965254	0.193812	0.153502	0.435663	0.0461497	0.234315	0.0284061
U84x020939	0.830902	1.01804	0.988541	0.993597	0.986682	0.974727	0.919537	1.01159	0.890898	0.926391	0.942657	0.82057			U84x020939	0.257211	0.942433	0.969877	0.600041	0.844415	0.510008	0.642684	0.380568	0.441058	0.582098	0.510846	0.119056
U84x020964	0.908263	0.874965	0.909082	0.958533	0.93882	0.83046	1.19561	1.17502	1.19233	1.1738	1.30829	0.829064			U84x020964	0.11164	0.0413266	0.358082	0.265142	0.159239	0.0244748	0.45855	0.659826	0.999828	0.319081	0.0364874	0.437912
U84x020989	0.893879	1.03015	0.988855	1.01759	1.03091	0.885508	0.916132	0.983564	0.835031	0.910463	1.09249	0.741681			U84x020989	0.989797	0.117229	0.546168	0.449082	0.264938	0.32065	0.820324	0.929448	0.314383	0.493416	0.255081	0.116701
U84x020998	0.767636	0.860154	0.894854	0.984994	0.910837	0.812392	1.07791	1.00194	1.07044	1.00851	1.08865	0.883526			U84x020998	0.287659	0.187946	0.112199	0.798086	0.667938	0.0322861	0.175789	0.411324	0.423904	0.808666	0.0378812	0.735777
U84x021001	0.754183	0.710423	1.22257	0.819928	0.747901	0.655962	1.43413	1.59552	1.5063	1.20954	1.65964	1.26384			U84x021001	0.174153	0.0378427	0.440406	0.0463438	0.0137377	0.100063	0.109867	0.24895	0.161354	0.464079	0.0071663	0.441893
U84x021014	0.824016	1.0534	1.22827	1.31554	1.29257	1.13133	0.973123	1.06644	0.888332	1.06862	1.1625	0.875095			U84x021014	0.156434	0.519038	0.00546173	4.74003e-05	0.000440725	0.597961	0.312043	0.568583	0.0208616	0.944787	0.0193355	0.335512
U84x021018	0.793781	0.890326	1.12803	0.96812	0.988983	0.843196	0.957963	1.05879	1.11814	1.08593	1.26043	0.912148			U84x021018	0.283463	0.094609	0.25596	0.318285	0.27325	0.441235	0.813267	0.743099	0.894523	0.54667	0.0558347	0.234376
U84x021022	0.803708	1.0631	1.20435	1.31803	1.22858	1.13481	1.01864	1.05966	0.915432	1.05467	1.20614	0.90798			U84x021022	0.115691	0.486403	0.006878	9.27918e-05	0.00135943	0.625558	0.549195	0.791787	0.157809	0.83135	0.0115505	0.449067
U84x021023	0.819246	1.03842	1.20691	1.35232	1.34525	1.13566	0.967745	1.07839	0.885401	1.07522	1.18956	0.868535			U84x021023	0.153419	0.517745	0.00715232	0.00013717	0.000804054	0.681659	0.29628	0.588564	0.0212324	0.916368	0.0177551	0.340905
U84x021024	0.845263	0.81145	1.18787	0.96146	0.899537	0.81473	1.35096	1.25415	1.27935	1.06649	1.53297	1.05911			U84x021024	0.394015	0.176238	0.306402	0.362629	0.178321	0.168555	0.136491	0.358534	0.237308	0.873919	0.0100007	0.839626
U84x021027	0.916791	1.18467	1.30395	1.35191	1.49217	1.36634	0.868249	1.07147	0.846392	1.0123	1.24358	0.907009			U84x021027	0.665135	0.280443	0.048074	0.000428675	0.00118943	0.392385	0.263871	0.378658	0.0555274	0.258608	0.00974789	0.214389
U84x021036	0.907274	1.16627	1.23158	1.36382	1.45912	1.38767	0.876069	1.05693	0.88185	0.990514	1.22504	0.955753			U84x021036	0.641423	0.367913	0.0405634	0.000296979	0.00113023	0.444154	0.358593	0.524539	0.11612	0.286663	0.006036	0.309814
U84x021059	0.898146	1.01951	0.918286	0.99814	0.953733	0.822999	1.20698	1.12765	1.21634	0.899241	1.03144	0.945252			U84x021059	0.0722999	0.463119	0.218614	0.141989	0.141085	0.0225722	0.0667104	0.334932	0.196169	0.617922	0.932409	0.0871751
U84x021060	0.911167	0.994188	0.916885	1.0004	0.942455	0.832773	1.2282	1.19331	1.16925	0.929997	1.03285	0.903051			U84x021060	0.160283	0.731945	0.139381	0.379523	0.317384	0.0218989	0.0345308	0.194182	0.126697	0.434901	0.90991	0.249526
U84x021072	0.903912	1.10423	0.956657	1.06924	1.02174	0.883431	0.930349	1.07022	0.887545	0.950033	1.13154	0.779719			U84x021072	0.763229	0.142404	0.87165	0.503273	0.360754	0.214393	0.866135	0.946244	0.321363	0.468572	0.162813	0.146037
U84x021078	1.13505	1.10499	0.911739	0.879629	0.942066	0.79493	0.908333	0.941172	0.89042	0.938691	0.760654	0.741101			U84x021078	0.491676	0.229063	0.981207	0.417704	0.0725999	0.0373965	0.273749	0.167193	0.185587	0.0562996	0.000112881	0.0102841
U84x021088	1.11692	1.13648	0.973057	0.882461	0.932702	0.853685	0.885977	0.908341	0.857962	0.956123	0.760778	0.751695			U84x021088	0.404628	0.129525	0.817565	0.481954	0.104667	0.0341479	0.161964	0.08702	0.0841534	0.0449239	2.13261e-05	0.00927751
U84x021146	0.885747	0.977398	0.958819	0.999316	0.984587	0.87057	1.05064	1.05676	1.01043	1.07945	1.15028	0.891792			U84x021146	0.0299986	0.305886	0.584144	0.493622	0.0992246	0.0402484	0.265546	0.137609	0.358158	0.34413	0.0586128	0.338369
U84x021163	0.893871	0.958395	0.933336	0.525867	0.464104	0.371963	0.937672	1.0065	0.920006	0.752853	0.737981	0.637785			U84x021163	0.0828168	0.755275	0.0728461	3.21246e-06	3.38572e-12	1.04529e-08	0.142343	0.814255	0.257625	0.000210715	0.000819283	0.0039596
U84x021219	0.870154	1.14016	1.17754	1.36634	1.51099	1.25371	0.989034	1.18939	0.909517	1.03286	1.29238	0.937983			U84x021219	0.40535	0.110192	0.124118	4.07359e-05	0.000270337	0.207878	0.536777	0.872467	0.446663	0.68666	0.00155965	0.324394
U84x021240	0.908968	0.943127	0.833808	0.936982	0.911548	0.794514	1.09512	1.0306	0.934034	1.00362	0.928787	0.754496			U84x021240	0.192234	0.371826	0.0558516	0.306122	0.121851	0.00525755	0.701528	0.428543	0.964693	0.835186	0.0951452	0.00234553
U84x021242	0.89503	1.14701	1.12715	1.41285	1.51773	1.26174	1.0247	1.16155	0.940078	1.07714	1.29127	0.940925			U84x021242	0.445691	0.136465	0.120782	1.72718e-05	0.000291754	0.0470749	0.813859	0.754885	0.56395	0.959597	0.000611441	0.274792
U84x021258	0.837048	1.19928	1.09743	1.54825	1.51023	1.27755	0.634224	0.818954	0.721078	0.753877	0.894753	0.693501			U84x021258	0.691262	0.0535525	0.033522	3.40551e-07	2.55445e-06	0.0447037	0.108878	0.261091	0.0829514	0.13402	0.783367	0.0420029
U84x021300	0.860939	0.926984	0.973229	0.807513	0.639239	0.61323	0.933773	0.989487	1.0773	0.971766	0.742207	0.670806			U84x021300	0.341522	0.235969	0.256697	0.024969	4.63946e-05	0.00618556	0.479267	0.662762	0.783754	0.464239	7.85679e-05	1.15313e-05
U84x021373	0.918958	0.978876	1.01439	0.991471	0.957938	0.82489	1.17446	1.22282	1.21747	1.0587	1.3257	0.790734			U84x021373	0.200344	0.299307	0.374286	0.341292	0.188167	0.0127204	0.229433	0.248796	0.576249	0.736692	0.0806256	0.31292
U84x021438	0.902864	0.799435	0.766352	0.555719	0.444	0.339054	0.894136	0.869331	0.943624	0.776947	0.729176	0.685022			U84x021438	0.0518979	0.0112192	0.00197233	1.32292e-06	1.97623e-10	9.48858e-13	0.0993873	0.0356833	0.308156	0.0395407	0.000342887	0.00289165
U84x021500	0.934965	1.05045	1.06868	1.09363	1.03204	0.96078	1.00275	1.0374	0.886915	0.920212	1.20764	0.948946			U84x021500	0.696374	0.885539	0.281333	0.432836	0.29958	0.244559	0.644665	0.662311	0.276879	0.151548	0.033972	0.450461
U84x021563	0.828959	0.993745	1.24186	1.27005	1.14094	1.08719	0.997329	1.05409	0.838381	1.05683	1.20353	0.88507			U84x021563	0.241992	0.503907	0.0484123	0.0637181	0.193867	0.380783	0.41779	0.343149	0.0015351	0.363486	0.0166987	0.153901
U84x021567	0.85402	1.18511	1.25838	1.32367	1.34218	1.29949	0.840229	1.01443	0.920909	0.924336	1.06748	0.884754			U84x021567	0.30572	0.19139	0.00427031	3.54964e-05	0.00116117	0.10545	0.127515	0.347102	0.0737272	0.351215	0.0584566	0.173219
U84x021576	0.867153	1.00808	0.998296	1.15892	1.22683	1.02629	0.91456	1.13358	0.99555	1.13287	1.16898	0.859252			U84x021576	0.231115	0.888328	0.837466	0.0861032	0.0199409	0.499045	0.800178	0.796883	0.459966	0.0577569	0.0270866	0.652847
U84x021579	0.743835	1.05505	1.16813	1.24575	1.27742	1.19274	0.975655	1.06973	0.906291	0.964871	1.20933	0.866047			U84x021579	0.076818	0.44189	0.159723	0.00146678	0.00107552	0.219449	0.213901	0.747101	0.0859946	0.439458	0.0585622	0.320979
U84x021616	0.911035	1.20403	1.25662	1.34921	1.35163	1.29324	0.91925	1.01256	0.891986	0.90479	1.0912	0.93077			U84x021616	0.549918	0.102189	0.00528423	1.14815e-06	0.000383625	0.201548	0.319745	0.34138	0.0729439	0.383569	0.0429288	0.188299
U84x021625	0.793706	1.24258	1.09366	1.35204	1.30248	1.24941	0.99504	1.07892	0.90168	0.933608	1.16365	0.795027			U84x021625	0.25523	0.262377	0.209254	0.00013921	0.00148274	0.234008	0.703834	0.900053	0.412737	0.145421	0.00567517	0.134476
U84x021649	1.04819	1.08815	1.1583	1.21301	1.04615	1.07786	0.875291	0.952074	0.887913	0.818163	0.830996	0.728694			U84x021649	0.576988	0.294406	0.120666	0.0112095	0.21053	0.77429	0.208314	0.25899	0.0968016	0.167884	0.00125485	0.04322
U84x021651	0.805623	1.32838	1.10391	1.40288	1.30368	1.27601	0.872464	0.994004	0.865938	0.925571	1.2053	0.85927			U84x021651	0.389459	0.18936	0.0968549	2.5184e-05	0.000460753	0.120457	0.721231	0.822549	0.270643	0.169703	0.0642153	0.212457
U84x021654	0.930747	1.04382	0.967663	1.12563	1.22528	0.991307	1.10343	1.03603	0.853864	1.03419	1.10045	0.764868			U84x021654	0.531398	0.869196	0.609397	0.150087	0.0756998	0.706667	0.797236	0.912085	0.143411	0.643256	0.122364	0.056004
U84x021668	0.926704	1.04911	1.09444	1.07537	1.05828	0.866384	0.701624	0.858667	0.759071	0.859074	0.827833	0.649993			U84x021668	0.7305	0.451755	0.588586	0.128989	0.423964	0.353937	0.183268	0.302383	0.0153755	0.147482	0.100283	0.00237317
U84x021671	0.799369	0.901069	0.768506	0.74637	0.678599	0.528375	0.993613	1.01266	0.897697	0.790359	0.674236	0.67871			U84x021671	0.181214	0.0892995	0.0262564	0.000397922	3.89744e-06	0.000540999	0.692583	0.641559	0.28786	0.0209706	0.00478077	0.00525325
U84x021673	0.804448	0.854491	0.839164	0.747965	0.627642	0.475435	0.939687	0.891791	0.972938	0.916792	0.685117	0.644599			U84x021673	0.122091	0.00559972	0.00904506	0.00118161	6.71192e-07	1.42178e-05	0.86781	0.399114	0.300287	0.112612	0.00939294	0.00677759
U84x021674	0.800769	0.930715	0.876954	0.767453	0.654691	0.449471	0.87726	0.976875	0.939382	0.840224	0.732611	0.62528			U84x021674	0.185083	0.0659374	0.00710527	0.00221966	1.76692e-08	2.36317e-05	0.983637	0.383381	0.546785	0.0210797	0.00184423	0.00337446
U84x021689	0.80863	1.19664	1.13236	1.38285	1.58992	1.16599	1.16951	1.42352	1.07702	1.17932	1.53612	0.891949			U84x021689	0.418413	0.685467	0.854382	0.0021617	0.00145423	0.700423	0.280426	0.406672	0.871346	0.720705	8.14161e-05	0.49634
U84x021812	0.867621	0.905485	0.86323	1.05586	0.957019	1.01018	0.958622	1.00168	0.94096	0.974205	0.764312	0.584084			U84x021812	0.176495	0.397805	0.0798186	0.86773	0.434449	0.979943	0.51973	0.299227	0.419854	0.152602	0.00145834	0.000655065
U84x021861	0.958317	0.976631	1.03317	1.00844	1.0088	0.902205	1.01742	1.16794	1.08306	0.987762	1.13074	0.795667			U84x021861	0.25426	0.625465	0.481389	0.85597	0.420422	0.381155	0.825727	0.830381	0.772738	0.70684	0.40239	0.248026
U84x021882	0.899593	1.00572	1.0864	0.980383	0.866663	0.822911	1.1052	1.21371	1.10919	1.2425	1.16278	0.967113			U84x021882	0.449056	0.756718	0.623568	0.458091	0.0136143	0.0335736	0.900427	0.515857	0.696509	0.0287697	0.225498	0.709947
U84x021883	0.908577	0.998069	0.954291	1.17355	1.16333	0.972607	1.08993	1.02316	0.927546	0.928225	1.12657	0.785551			U84x021883	0.269616	0.841784	0.607327	0.13686	0.130093	0.713618	0.758298	0.943484	0.337072	0.804611	0.0777578	0.117908
U84x021918	0.852244	1.19422	1.11456	1.30351	1.34731	1.18148	1.08323	1.19853	0.960641	1.23408	1.46531	0.93512			U84x021918	0.229485	0.268691	0.0733017	8.86582e-06	0.000210773	0.383431	0.127537	0.315538	0.64744	0.51848	1.39323e-06	0.813442
U84x021925	0.818176	0.953966	0.988837	0.983128	0.881402	0.859672	1.72747	1.48734	1.25836	0.948504	1.46359	1.04278			U84x021925	0.0204037	0.34049	0.661246	0.332854	0.0544485	0.0247612	0.00171863	0.112181	0.0119799	0.787628	0.00132006	0.59332
U84x021927	0.922235	1.28589	1.27816	1.57913	1.46687	1.40516	0.878533	0.92444	0.791189	0.933208	1.13212	1.00462			U84x021927	0.764288	0.00449301	0.0047022	1.33034e-07	1.11974e-07	0.0204797	0.700393	0.552056	0.0597773	0.578087	0.002575	0.849309
U84x021931	0.911487	0.955003	1.11332	1.01914	0.993372	0.932409	1.53282	1.2793	1.22228	0.985365	1.37289	1.08311			U84x021931	0.100055	0.33201	0.804699	0.496388	0.444791	0.0381696	0.00013062	0.0770551	0.0092528	0.755927	0.00207984	0.373216
U84x021933	0.867223	0.835969	1.12685	0.929575	0.792337	0.742953	0.987238	1.02165	1.12131	1.14265	1.29486	1.02168			U84x021933	0.408939	0.199543	0.0357458	0.123856	0.00682524	0.0722174	0.820049	0.581626	0.640731	0.28217	0.15708	0.82288
U84x021937	0.930725	1.03449	1.10912	1.04449	0.920832	0.866451	1.00089	1.10186	0.969153	1.10688	1.17206	0.939673			U84x021937	0.658098	0.489658	0.182478	0.89144	0.132291	0.117087	0.639952	0.913531	0.388473	0.239712	0.45833	0.468749
U84x021983	0.886449	0.864992	0.806438	0.710146	0.597692	0.559535	0.854234	0.828756	0.917149	0.876996	0.678176	0.700389			U84x021983	0.267512	0.488539	0.0474718	0.00247502	1.01543e-05	3.91555e-06	0.0711258	0.0468376	0.0721048	0.397437	0.000791679	0.00657254
U84x021990	0.891354	0.897566	0.719355	0.701344	0.632937	0.553298	0.983279	0.960216	1.03963	1.02236	0.778195	0.681348			U84x021990	0.0540818	0.0654994	0.0284154	0.0008258	4.41506e-06	1.72556e-05	0.228854	0.928984	0.25368	0.776127	0.00123565	0.00888936
U84x021991	0.81886	1.08711	0.85087	1.12528	1.25535	0.809941	1.22664	1.34258	1.25152	1.20079	1.52114	1.15855			U84x021991	0.285611	0.726599	0.455362	0.408412	0.0904266	0.114741	0.129124	0.382049	0.728706	0.0727894	0.00213283	0.115571
U84x021998	1.05161	1.11656	0.976309	0.898739	0.794053	0.679363	0.749777	0.811172	0.732422	0.778917	0.571546	0.560089			U84x021998	0.436153	0.193648	0.972057	0.264686	0.000662096	0.00273552	0.0299589	0.0109743	0.0388315	0.00157479	6.34838e-08	0.000604872
U84x021999	1.02992	0.971345	0.928686	0.792793	0.70734	0.606515	0.762169	0.807999	0.662103	0.719362	0.580951	0.512157			U84x021999	0.491356	0.295514	0.934486	0.0934409	0.000296694	0.00260078	0.0907659	0.0662958	0.03637	0.00944802	2.62539e-06	0.000878057
U84x022000	0.877078	0.885875	0.857756	0.731745	0.661326	0.548248	0.892746	0.84144	0.932909	0.918462	0.764162	0.688968			U84x022000	0.166743	0.335006	0.0480111	0.00016259	3.89066e-06	0.000159118	0.123101	0.153266	0.20376	0.553799	0.00257806	0.0109991
U84x022062	0.957492	1.38196	1.32561	1.67557	1.6858	1.58029	1.09903	1.28538	1.03193	1.23577	1.61046	0.994194			U84x022062	0.627315	0.0301389	0.00627212	3.00886e-05	0.000112016	0.00351097	0.140942	0.231633	0.373327	0.578365	3.88223e-05	0.947013
U84x022120	0.85721	1.31202	1.16358	1.5943	1.55167	1.41611	1.01998	1.20019	0.863057	1.17268	1.4207	0.91623			U84x022120	0.732837	0.064102	0.0185245	2.02157e-06	1.23328e-05	0.0136252	0.397445	0.496839	0.835144	0.821993	1.99811e-06	0.532161
U84x022124	0.973182	0.916711	0.609773	0.296878	0.159795	0.184021	0.689681	0.787659	0.738333	0.67674	0.475823	0.390739			U84x022124	0.765967	0.1851	0.00328817	0.000302296	3.8185e-10	2.47282e-07	0.00264663	0.0299255	0.0167493	0.00669951	0.00329517	0.00102475
U84x022154	0.92941	1.05261	1.06005	1.03431	0.966127	0.818244	0.955937	0.950265	0.916495	0.965286	0.853169	0.708429			U84x022154	0.37893	0.280536	0.108534	0.899303	0.712059	0.0865413	0.422348	0.192605	0.15854	0.617266	0.0810994	0.0182261
U84x022157	1.0517	0.989621	0.79968	0.548523	0.443676	0.526232	1.44637	1.06867	1.2844	0.786397	0.93325	0.930787			U84x022157	0.621891	0.571045	0.32267	2.59364e-05	8.5699e-08	0.000421251	0.00671211	0.221541	0.267416	0.114435	0.286561	0.197199
U84x022175	0.95316	0.956471	0.846508	0.755116	0.653279	0.576754	0.832196	0.93606	0.90251	0.922987	0.90836	0.846304			U84x022175	0.383024	0.872978	0.465668	0.0125543	4.83076e-07	3.9636e-06	0.0839055	0.602965	0.396778	0.373201	0.0526864	0.0583262
U84x022180	0.88814	0.960506	0.893733	0.991425	0.976344	0.729017	1.0349	1.07035	0.945017	0.924282	0.95872	0.811126			U84x022180	0.124526	0.615572	0.0644091	0.853611	0.159434	0.0118033	0.465808	0.543772	0.211448	0.797545	0.623777	0.0606332
U84x022184	0.970703	0.969451	0.880622	1.02707	1.01642	0.786997	0.971667	1.04408	0.962341	0.931606	0.873658	0.735867			U84x022184	0.550314	0.991212	0.262509	0.922567	0.819182	0.00504014	0.711618	0.72063	0.353445	0.676893	0.463021	0.0529172
U84x022213	0.796665	0.96561	0.924615	0.681305	0.547682	0.573355	0.722099	0.889276	0.778576	0.829607	0.667241	0.633797			U84x022213	0.55107	0.326501	0.212541	0.000455901	3.5518e-08	0.000178491	0.240013	0.215709	0.0719909	0.00914601	5.39142e-05	0.00227354
U84x022214	0.837247	0.914915	0.864438	0.834154	0.819901	0.901139	1.00393	1.03986	1.15773	1.11766	0.936479	0.95201			U84x022214	0.0583873	0.546855	0.885692	0.214196	0.394743	0.572732	0.672298	0.485024	0.0526601	0.366325	0.675283	0.973556
U84x022224	0.851284	1.13481	0.949489	1.25468	1.18302	0.990563	0.88848	1.01123	0.837204	0.907264	1.03637	0.736419			U84x022224	0.619067	0.199219	0.297673	0.000199017	0.000968734	0.241538	0.626384	0.816862	0.266847	0.211541	0.124751	0.0760095
U84x022227	0.999768	1.29097	1.16478	1.02747	1.05335	0.977795	0.957372	0.960738	1.09009	1.11435	0.94879	0.826512			U84x022227	0.841335	0.149498	0.150137	0.391224	0.179726	0.576165	0.323194	0.670159	0.469251	0.58342	0.42948	0.439357
U84x022241	0.868986	0.993285	0.887369	0.54262	0.489404	0.48787	1.14089	1.13677	1.10744	0.878331	0.954916	0.956119			U84x022241	0.870186	0.51345	0.403052	0.00149772	0.000107356	8.73837e-08	0.165017	0.380534	0.334064	0.221559	0.162009	0.289595
U84x022254	0.91732	1.12251	1.20532	1.14543	1.09016	1.05483	0.804439	0.960668	0.778057	0.852267	0.953912	0.665578			U84x022254	0.74641	0.129571	0.0202822	0.0234966	0.12456	0.94082	0.0323225	0.407548	0.062529	0.226684	0.217778	0.127053
U84x022256	0.850916	1.12013	1.07453	1.12292	1.09297	0.972445	0.957258	0.95923	0.858314	0.868626	1.0518	0.706057			U84x022256	0.713133	0.118705	0.0380677	0.00464797	0.0344695	0.707849	0.260827	0.217001	0.186336	0.184853	0.613577	0.152429
U84x022449	0.765378	1.01029	0.961513	1.05252	1.07531	0.856128	1.035	1.20013	0.965096	0.958426	1.18523	0.79097			U84x022449	0.449061	0.841635	0.725329	0.193127	0.138767	0.179777	0.17021	0.543646	0.847921	0.908505	0.0340951	0.283744
U84x022469	0.885616	1.0176	1.0027	0.971353	0.956394	0.943919	0.756893	0.854856	0.788335	0.778198	0.777373	0.636701			U84x022469	0.766329	0.839825	0.70291	0.803546	0.306727	0.63092	0.34276	0.0884914	0.0312577	0.113036	0.126771	0.0140605
U84x022568	0.865172	0.983036	1.04194	0.609946	0.584806	0.626826	1.34454	1.36763	1.63597	1.00164	1.2735	0.866109			U84x022568	0.80767	0.82142	0.532279	0.000604628	1.38662e-05	0.000213235	0.0269163	0.0792126	0.000467467	0.812791	0.15611	0.578743
U84x022586	0.918225	0.987171	0.798144	0.520665	0.50727	0.517707	1.51623	1.57225	1.3675	1.20626	1.18648	0.945101			U84x022586	0.234127	0.133704	0.00739659	1.74439e-07	1.41201e-12	2.92994e-06	0.00340919	0.0128109	0.0837311	0.574868	0.875748	0.178591
U84x022604	0.880928	0.967112	0.991625	0.619879	0.521394	0.464433	1.21007	1.13799	1.27548	0.824528	1.13644	0.740765			U84x022604	0.709218	0.513717	0.394085	4.3904e-05	4.45049e-07	6.58884e-05	0.395704	0.144626	0.839816	0.381826	0.935979	0.159367
U84x022635	0.856968	0.824078	0.743837	0.425548	0.373869	0.326693	1.48174	1.76113	1.57252	1.19513	1.06699	0.968898			U84x022635	0.648491	0.0905549	0.0425028	1.07408e-06	7.65315e-14	3.04119e-06	0.0138862	0.124173	0.206103	0.762282	0.467109	0.344392
U84x022675	0.955843	1.24297	1.01027	1.21013	1.1701	0.966502	0.969094	1.05124	0.89607	1.17378	1.19641	0.813571			U84x022675	0.912864	0.102586	0.133462	0.0071042	0.0230747	0.541878	0.278053	0.532691	0.70793	0.390614	0.0150242	0.351683
U84x022687	0.87028	0.97206	0.836318	0.582366	0.5654	0.59519	1.39487	1.52252	1.36624	1.2337	1.12094	0.937539			U84x022687	0.547633	0.415269	0.0163104	1.21868e-08	1.05313e-09	4.04624e-05	0.0152272	0.106453	0.218519	0.0461311	0.149671	0.22971
U84x022695	0.916411	0.963028	0.804809	0.48009	0.424396	0.375081	1.49335	1.652	1.51696	1.00526	1.0697	0.981552			U84x022695	0.659738	0.245079	0.02855	2.31452e-07	4.27083e-14	5.32901e-06	0.0430134	0.178383	0.236631	0.953908	0.395391	0.287648
U84x022809	0.914935	1.03346	0.932494	0.730833	0.615382	0.622862	1.08239	0.993128	0.888637	1.01837	0.864201	0.732194			U84x022809	0.861185	0.587304	0.554888	0.00262025	0.00245914	0.00360005	0.183398	0.673591	0.3831	0.556408	0.199484	0.00141968
U84x022848	0.857544	0.977798	0.920096	0.774794	0.633205	0.8331	0.830682	0.998735	0.840231	0.90262	0.797381	0.640871			U84x022848	0.151873	0.481318	0.143203	0.0049237	0.000120591	0.0263727	0.596247	0.83465	0.155043	0.224628	0.0155587	0.00530411
U84x022915	0.849969	0.905023	0.850726	0.803748	0.792323	0.736741	0.910834	0.9905	0.935715	0.941735	0.943837	0.985769			U84x022915	0.0144281	0.0603671	0.0860233	0.000929763	0.000101753	0.000614551	0.101254	0.782689	0.202409	0.771651	0.250559	0.25822
U84x022921	0.962914	1.04383	1.17745	0.90915	0.721385	0.610535	0.798068	0.843775	0.907525	0.90509	0.893089	0.907046			U84x022921	0.667402	0.825328	0.353856	0.161864	0.000519873	0.00140167	0.0128489	0.0157672	0.127015	0.0565122	0.0128566	0.168025
U84x022926	0.843491	0.885459	0.889891	0.750531	0.716109	0.685679	0.998039	1.08182	1.00259	1.04077	0.984489	0.922743			U84x022926	0.0227041	0.491782	0.0290103	0.000131619	6.95487e-07	0.00034564	0.713611	0.805124	0.601215	0.850018	0.359907	0.182992
U84x022953	0.942392	0.992502	0.915434	0.715747	0.694989	0.658343	1.08761	1.21978	1.07571	0.908149	0.865807	0.802528			U84x022953	0.538423	0.45353	0.12489	0.000826615	8.46846e-08	7.0949e-06	0.0926303	0.102743	0.478574	0.25827	0.0678643	0.0645252
U84x022954	0.805304	0.910275	0.986542	0.612468	0.644604	0.684829	1.28744	1.48239	1.5834	1.10366	1.48203	1.06052			U84x022954	0.186676	0.153734	0.411604	0.000841362	0.000401475	0.0150459	0.0139426	0.0448119	0.142806	0.382374	0.014305	0.407181
U84x022966	0.880292	0.959999	0.813889	0.498586	0.446842	0.441853	1.65666	1.51664	1.60114	0.920404	1.0983	0.966149			U84x022966	0.520066	0.158455	0.0662817	1.74642e-05	1.60884e-08	1.84514e-06	0.00275259	0.0243968	0.0387056	0.879535	0.786406	0.263671
U84x022972	0.857508	0.880661	0.780666	0.523945	0.43761	0.409234	1.63943	1.57126	1.30932	0.866472	0.987066	0.836301			U84x022972	0.495226	0.203039	0.0685074	8.34834e-06	3.61163e-11	1.38121e-05	0.00115359	0.0528961	0.0793465	0.71372	0.442003	0.104011
U84x023002	1.11679	1.09711	1.18816	1.1395	1.0282	0.876055	1.07228	1.01183	0.953524	0.99239	0.834169	0.870884			U84x023002	0.70992	0.551059	0.41845	0.936663	0.280482	0.0207225	0.920695	0.712705	0.418037	0.52466	0.0760749	0.0683077
U84x023024	0.887376	1.25487	1.17145	1.26472	1.12855	1.03084	0.979612	0.93243	0.936489	0.929086	1.08954	0.678336			U84x023024	0.922313	0.133128	0.0745982	0.00648485	0.0589706	0.73615	0.659262	0.463702	0.265125	0.29612	0.888913	0.058247
U84x023036	0.858101	1.07037	0.897638	0.779955	0.62895	0.881124	0.734793	0.854257	0.725018	0.785771	0.68784	0.563779			U84x023036	0.199867	0.857533	0.399532	0.0170363	0.000204222	0.0884693	0.302767	0.137157	0.0314095	0.0493354	0.0019292	0.00106297
U84x023046	0.740036	0.966139	0.872762	0.728194	0.584259	0.763212	0.700275	0.802141	0.69171	0.753657	0.625787	0.556812			U84x023046	0.158212	0.366606	0.246358	0.00622421	2.70801e-05	0.0136934	0.324923	0.122841	0.0285338	0.0273226	0.00047944	0.00207459
U84x023063	0.841482	0.887895	0.740688	0.435784	0.401883	0.247239	1.45579	1.50857	1.49848	1.22081	1.15919	0.905356			U84x023063	0.284513	0.208201	0.00276659	2.48979e-07	1.15012e-10	2.61789e-07	0.207689	0.530933	0.671421	0.271362	0.70743	0.41183
U84x023095	0.871836	0.879242	0.812409	0.471428	0.436687	0.435613	1.64304	1.55778	1.61593	0.927193	1.19135	0.972045			U84x023095	0.396364	0.098924	0.0475709	1.17146e-05	1.5259e-09	3.42845e-06	0.00144598	0.0107487	0.0250782	0.986828	0.924406	0.377775
U84x023132	0.937755	1.01201	0.873964	0.793911	0.431394	0.267495	1.12916	1.02169	1.04082	0.722034	0.608589	0.499281			U84x023132	0.325873	0.660036	0.0977226	0.0202086	9.68665e-06	NA	0.584136	0.562696	0.601802	0.00109045	1.04459e-05	0.00618243
U84x023136	0.81804	1.13822	1.19272	1.20948	1.16172	1.02136	0.91509	0.907072	0.829418	0.912762	0.993983	0.571169			U84x023136	0.890029	0.129666	0.0200665	0.00576633	0.0543868	0.729617	0.881063	0.239273	0.0867883	0.464755	0.697214	0.0517636
U84x023185	0.891305	0.837891	0.732304	0.439951	0.38111	0.239552	1.55109	1.68244	1.60784	1.2959	1.17182	0.90341			U84x023185	0.389179	0.134345	0.00269678	2.55651e-07	4.46438e-11	6.00449e-07	0.157032	0.381577	0.604764	0.190717	0.60255	0.453919
U84x023206	0.951283	0.852614	0.741649	0.434741	0.33787	0.242907	1.47041	1.46712	1.52598	1.38648	1.10135	0.852808			U84x023206	0.52129	0.36218	0.0120384	8.42684e-07	1.57396e-10	5.58629e-07	0.221802	0.570769	0.837746	0.437719	0.380649	0.199704
U84x023217	0.785082	0.970071	0.793903	0.49783	0.44723	0.358746	1.33614	1.46747	1.32545	0.929503	1.131	0.841553			U84x023217	0.203073	0.622317	0.0155252	3.10604e-07	2.48106e-10	7.81333e-06	0.0398015	0.214706	0.41221	0.710997	0.666823	0.154464
U84x023246	0.792542	1.01299	0.801399	0.575211	0.61993	0.715114	1.48755	1.45339	1.38339	1.0223	1.28936	0.846245			U84x023246	0.0210559	0.397411	0.0133923	0.000491156	1.96335e-05	0.00254643	0.0143028	0.0604208	0.158674	0.25997	0.0738623	0.589526
U84x023273	0.873993	0.975438	0.78723	0.503294	0.461313	0.382432	1.32613	1.49264	1.38129	1.14511	1.21867	0.842118			U84x023273	0.42018	0.703106	0.0162344	9.77689e-07	6.58227e-10	1.3782e-05	0.0572651	0.181671	0.510901	0.501467	0.649561	0.224685
U84x023276	0.846044	0.886446	0.77797	0.595892	0.565894	0.598734	0.738808	0.855663	0.745629	0.807607	0.589448	0.514927			U84x023276	0.260484	0.694868	0.0279714	0.000125184	8.1033e-08	0.00263399	0.343173	0.333631	0.0760194	0.0640004	0.00135885	8.55284e-05
U84x023325	0.931414	0.915251	0.992773	0.954394	0.781514	0.746713	1.26222	0.943299	1.00445	1.04435	1.16136	0.916946			U84x023325	0.115463	0.555053	0.897988	0.193938	0.0249968	0.0203503	0.586084	0.877416	0.878159	0.574336	0.142897	0.187436
U84x023355	0.860326	0.976368	0.929323	0.602678	0.637557	0.696398	1.50955	1.7271	1.44561	1.14484	1.27618	0.866564			U84x023355	0.0181722	0.217024	0.0352734	0.000365454	6.84033e-06	0.00146918	0.0205851	0.0787808	0.162748	0.287504	0.147273	0.429177
U84x023358	0.913209	0.877666	0.825294	0.619227	0.61493	0.605832	0.72606	0.827965	0.775231	0.789312	0.594314	0.48997			U84x023358	0.444071	0.60488	0.0585481	0.000219171	1.63766e-08	0.00105048	0.243671	0.283869	0.0632991	0.0440357	0.000990527	6.94446e-05
U84x023369	0.824397	1.01377	0.863269	0.580298	0.625257	0.726144	1.51337	1.58032	1.3919	1.01441	1.29351	0.806208			U84x023369	0.034813	0.395187	0.0321372	0.000431754	1.4357e-05	0.00228951	0.0152495	0.081615	0.200673	0.265806	0.078599	0.538484
U84x023375	0.787467	0.856248	0.874826	0.713882	0.625186	0.414118	1.6033	1.41336	1.31138	1.02723	1.09537	1.01473			U84x023375	0.0305051	0.0892781	0.0461142	0.000749484	2.23518e-05	1.68884e-05	0.00681742	0.136229	0.139273	0.337355	0.992165	0.427904
U84x023397	0.912943	0.925527	0.800639	0.511349	0.482436	0.429441	1.63075	1.92689	1.78145	1.33292	1.40826	0.935775			U84x023397	0.207389	0.144697	0.00299409	2.76085e-06	7.27978e-12	5.1067e-07	0.0047738	0.0310891	0.109139	0.206079	0.448521	0.413273
U84x023460	0.870842	1.1167	0.895666	0.67459	0.569083	0.75808	0.685666	0.787231	0.701403	0.764116	0.592991	0.513568			U84x023460	0.267611	0.590853	0.207251	0.00123052	2.53347e-06	0.00482756	0.168973	0.0438904	0.0242957	0.0199122	0.00043353	0.000776715
U84x023479	0.958733	0.860684	0.54506	0.164227	0.117287	0.106156	1.25852	0.99025	1.05777	0.877785	0.627198	0.346695			U84x023479	0.141114	0.0054759	0.00441027	1.69662e-05	4.10687e-11	5.5461e-07	0.0695387	0.832862	0.99206	0.0673824	0.00526749	0.00359202
U84x023484	0.841038	1.04868	0.95724	0.708745	0.646007	0.795636	0.871559	0.869468	0.801878	0.745059	0.65505	0.547702			U84x023484	0.0802895	0.558908	0.248719	0.00066946	3.15367e-07	0.00292142	0.174137	0.100485	0.034014	0.051885	3.90814e-05	0.0020084
U84x023490	0.906469	0.8957	0.863105	0.501791	0.432239	0.427533	1.77684	1.5109	1.30941	1.20711	1.04254	0.972312			U84x023490	0.160882	0.152843	0.0754773	2.47772e-06	3.4418e-11	5.20849e-05	0.00214023	0.155932	0.159621	0.378189	0.809836	0.315798
U84x023493	0.925882	0.922794	0.590685	0.179728	0.128885	0.131265	1.28786	1.00749	1.09475	0.914231	0.57181	0.371495			U84x023493	0.135923	0.0410052	0.00372422	9.11373e-05	1.33417e-07	5.3307e-05	0.0856891	0.579416	0.918218	0.0783461	0.00480276	0.00225642
U84x023528	0.783581	0.825238	0.778599	0.488451	0.410454	0.353835	1.6238	1.47085	1.45807	0.991787	1.2956	1.00794			U84x023528	0.0445605	0.0866076	0.00759011	8.08199e-07	6.43394e-12	1.45275e-06	0.00474369	0.069649	0.191657	0.288898	0.602554	0.414398
U84x023583	0.811782	0.900323	0.810852	0.567606	0.51325	0.502131	1.27483	1.10772	1.09909	0.860247	0.891308	0.733464			U84x023583	0.24859	0.117354	0.0164716	8.3658e-05	5.94738e-09	4.01684e-06	0.0053684	0.016236	0.206709	0.253921	0.10682	0.00525864
U84x023606	0.818757	1.00885	0.812135	0.52635	0.462523	0.394489	0.878901	1.05735	1.07701	0.912475	0.74141	0.593373			U84x023606	0.189735	0.934216	0.0107327	3.45801e-05	5.34761e-07	1.34545e-05	0.780557	0.899166	0.601432	0.968089	0.00392956	0.00198982
U84x023707	0.788322	1.05866	0.734614	0.515177	0.478037	0.395657	1.00035	1.09507	1.08218	0.991253	0.711089	0.650973			U84x023707	0.063519	0.986505	0.0127389	4.45937e-05	1.47076e-07	3.05965e-05	0.815124	0.942529	0.69835	0.893251	0.00357775	0.00223026
U84x023730	0.903674	0.888258	0.794977	0.508046	0.486027	0.373743	1.16669	1.17386	1.21186	1.10874	0.9406	0.838207			U84x023730	0.361463	0.0779568	0.00446345	1.16902e-06	1.11796e-11	1.77687e-06	0.330782	0.310356	0.411613	0.631736	0.186987	0.0408334
U84x023738	0.8088	1.03463	0.891209	0.602696	0.580968	0.684691	1.27408	1.35634	1.15558	0.998077	1.07034	0.800235			U84x023738	0.0234187	0.901221	0.055028	0.000129344	3.08385e-07	0.00158206	0.0128099	0.0546504	0.268712	0.90595	0.737619	0.145758
U84x023740	0.864238	1.01624	0.853679	0.540856	0.516039	0.605905	1.49598	1.53527	1.36322	1.06246	1.09767	0.825243			U84x023740	0.0148893	0.474897	0.0176241	1.20868e-05	2.7849e-08	0.000247206	0.00242839	0.0574519	0.209193	0.669277	0.866871	0.146905
U84x023741	0.952665	0.932154	0.884698	0.653857	0.62851	0.535992	1.3765	1.29893	1.31336	1.21231	1.07355	0.920831			U84x023741	0.335666	0.702623	0.0603048	0.000819122	1.42503e-05	7.76924e-06	0.0194914	0.153139	0.60663	0.373373	0.848681	0.674014
U84x023744	0.879067	0.871004	0.800905	0.544005	0.508413	0.459075	1.51893	1.47011	1.46705	1.24914	1.10429	0.863265			U84x023744	0.155522	0.194605	0.00657232	1.11051e-05	6.63535e-10	4.58338e-07	0.0706366	0.144552	0.315687	0.448508	0.955848	0.299241
U84x023760	0.849674	0.904335	0.819191	0.522094	0.505418	0.422673	1.74252	1.61935	1.67708	1.40206	1.21461	0.879974			U84x023760	0.0652179	0.0857081	0.00291845	0.000646944	0.000158211	6.14893e-07	0.00462193	0.0944476	0.261595	0.267754	0.679429	0.44748
U84x023763	0.931141	0.864657	0.700769	0.327938	0.225992	0.168057	0.930337	1.12486	1.16498	1.1196	0.61604	0.429629			U84x023763	0.0590256	0.00164735	0.00211993	0.00211333	3.45844e-12	2.03135e-07	0.513422	0.678692	0.924378	0.658927	0.0152902	0.00246358
U84x023777	0.800074	0.977551	0.736656	0.54894	0.592168	0.643179	1.29096	1.29055	1.22769	0.937438	1.01069	0.811738			U84x023777	0.0686912	0.909958	0.0314297	0.000408928	5.7119e-06	0.00205545	0.0478973	0.0536557	0.251609	0.573294	0.924856	0.0684849
U84x023907	0.845839	1.02502	0.87794	0.592476	0.554119	0.580864	1.20795	1.1602	1.05494	0.923696	0.872289	0.773081			U84x023907	0.0389583	0.510084	0.0609466	8.15848e-05	2.44941e-09	5.25682e-05	0.142623	0.19702	0.978236	0.2963	0.0157174	0.0208665
U84x023908	0.922061	0.981679	0.924222	0.583107	0.559325	0.584894	1.13071	1.04335	1.05126	0.957685	0.779316	0.676561			U84x023908	0.0988528	0.628159	0.120546	0.000176527	9.53299e-08	5.46254e-05	0.141146	0.418221	0.881579	0.339203	0.0119253	0.00907211
U84x023916	0.854936	0.901789	0.760261	0.550953	0.482898	0.490416	1.3234	1.18362	1.19048	0.944932	0.856428	0.712153			U84x023916	0.0622831	0.0786651	0.00323608	7.06351e-06	1.44071e-12	6.77918e-07	0.0145174	0.236394	0.47186	0.469297	0.033934	0.0472942
U84x023971	0.773171	0.90353	0.701748	0.49679	0.448359	0.381091	1.25954	1.24565	1.1751	1.03173	0.99282	0.84826			U84x023971	0.0558447	0.219368	5.208e-05	1.08804e-06	5.20594e-11	7.33173e-06	0.0914595	0.194647	0.532052	0.253841	0.266834	0.051739
U84x023977	0.80092	0.841091	0.689309	0.466615	0.414742	0.365363	1.17392	1.26316	1.22945	1.12202	0.896548	0.770154			U84x023977	0.19363	0.252573	0.000399939	5.5466e-07	2.46666e-10	2.50044e-06	0.125531	0.261065	0.729223	0.326114	0.178425	0.0555125
U84x023989	0.856247	1.00009	0.789312	0.588455	0.598455	0.591316	1.12656	1.18541	1.07501	0.983114	0.966805	0.766132			U84x023989	0.0253021	0.934693	0.0177845	3.49682e-05	3.83661e-07	0.00236581	0.0417566	0.0395829	0.44565	0.557881	0.257648	0.020318
U84x023997	0.897628	1.00062	0.769579	0.574226	0.561708	0.558897	1.11963	1.16021	1.04692	0.937753	0.902827	0.730136			U84x023997	0.0765888	0.826659	0.0159675	3.82113e-05	8.48848e-08	0.000346974	0.080091	0.158946	0.771183	0.531571	0.0732795	0.022608
U84x024055	0.939484	0.947633	0.886929	0.63064	0.590824	0.622642	1.08738	1.14848	1.08747	0.927987	0.991421	0.839901			U84x024055	0.147323	0.922884	0.175701	1.42745e-05	6.32771e-10	0.000317374	0.346569	0.382399	0.893157	0.410525	0.383985	0.196812
U84x024056	1.01644	1.09445	1.03696	1.07844	0.791763	0.750595	0.927222	0.907799	0.834082	0.968411	0.780002	0.674704			U84x024056	0.928839	0.329917	0.197361	0.921682	0.010819	0.00290535	0.0545319	0.22227	0.180377	0.511365	0.00279583	0.0148502
U84x024075	0.87713	0.877172	0.88251	0.786153	0.732808	0.884173	1.03888	1.02644	0.967068	1.04497	1.11038	1.08011			U84x024075	0.0641552	0.0263322	0.0319192	0.0034436	2.49617e-05	0.0734098	0.870165	0.573596	0.467338	0.170746	0.0595506	0.926216
U84x024081	0.788856	0.88193	0.919959	0.833761	0.738267	0.848263	1.09524	1.02517	0.914055	1.1316	1.16866	1.00527			U84x024081	0.0473978	0.0266736	0.0528945	0.0102962	0.00233887	0.390565	0.965373	0.566482	0.430197	0.245397	0.0772245	0.915603
U84x024089	0.941387	0.999209	0.939032	0.672171	0.657902	0.587792	1.25704	1.12019	1.01664	0.860524	0.805487	0.757008			U84x024089	0.815348	0.903866	0.367788	7.94949e-05	1.92048e-07	0.00012392	0.0380554	0.279765	0.417713	0.526024	0.0128359	0.0545577
U84x024137	0.779813	0.911118	0.996842	0.942713	0.929419	0.89856	0.998613	1.11425	0.928313	1.04172	1.15323	0.785791			U84x024137	0.0689938	0.839623	0.654107	0.993685	0.635339	0.141119	0.64403	0.619652	0.721754	0.934704	0.0115907	0.962295
U84x024138	0.802701	0.927637	0.93355	1.00278	0.954814	0.85048	0.955308	1.0765	1.05494	1.16887	1.2251	0.904027			U84x024138	0.138641	0.146184	0.879288	0.4679	0.435468	0.0666847	0.520643	0.402079	0.715479	0.452239	0.0229053	0.93589
U84x024141	0.93809	0.899994	0.866291	0.550314	0.542122	0.534856	1.38738	1.23299	1.20034	0.936396	0.992271	0.814243			U84x024141	0.10853	0.225857	0.0303473	0.000135902	2.15543e-06	6.97088e-05	0.0193734	0.186428	0.295098	0.855	0.577461	0.216235
U84x024144	0.857898	0.952953	1.05631	0.924636	0.984441	0.864843	0.952369	1.21961	0.96086	1.10908	1.11174	0.756728			U84x024144	0.15224	0.280584	0.591025	0.700659	0.478574	0.0825379	0.878015	0.885681	0.345633	0.997622	0.146632	0.674719
U84x024145	0.927814	0.933536	0.867979	0.596044	0.580595	0.553392	1.31445	1.16594	1.13805	0.973036	1.0364	0.856388			U84x024145	0.114217	0.449346	0.0226225	6.36934e-05	3.71376e-06	5.98432e-05	0.0407937	0.226749	0.263625	0.841422	0.661712	0.320249
U84x024174	0.898773	0.998193	0.791735	0.64215	0.611176	0.599224	0.856616	0.962791	0.839306	0.752024	0.724104	0.602994			U84x024174	0.0226382	0.506847	0.0291143	0.000143832	2.4588e-07	0.000271928	0.76276	0.883692	0.0776776	0.0464413	0.000137385	0.00464547
U84x024194	0.880245	0.931172	0.842258	0.561551	0.588281	0.609756	1.26024	1.1068	1.13525	0.866239	0.848976	0.738488			U84x024194	0.230008	0.211154	0.03491	2.18691e-06	1.88289e-09	1.1962e-05	0.0153085	0.0740792	0.17149	0.676335	0.0422878	0.0110397
U84x024345	0.791819	0.842389	0.687241	0.596248	0.479558	0.540392	1.1671	1.3363	1.16132	1.13769	0.939325	0.917568			U84x024345	0.064437	0.0776762	0.00029546	2.62083e-07	7.37126e-10	3.35597e-05	0.1759	0.108398	0.612142	0.204224	0.334538	0.179757
U84x024449	0.836702	0.921637	0.77148	0.554859	0.496373	0.506911	1.28696	1.20046	1.08042	1.00114	0.866908	0.704239			U84x024449	0.011978	0.133893	0.000482474	2.63261e-05	7.15951e-09	4.79728e-05	0.0370516	0.166492	0.466574	0.963977	0.079561	0.0267644
U84x024456	0.809706	0.89454	0.698902	0.571831	0.507219	0.535187	1.29209	1.21321	1.1019	0.993731	0.907605	0.738142			U84x024456	0.000507345	0.029114	0.000162135	1.92428e-05	2.17327e-08	6.44346e-05	0.0383982	0.0865509	0.185345	0.499931	0.214053	0.0320552
U84x024479	0.846412	0.91467	0.717778	0.614234	0.565814	0.510209	1.16199	1.24181	1.02085	0.972311	0.985416	0.802791			U84x024479	0.0043796	0.226164	0.000113615	0.000101408	1.2138e-07	6.05518e-06	0.0484646	0.0982657	0.306796	0.766098	0.820715	0.03108
U84x024656	0.719326	0.769521	0.707284	0.805201	0.549305	0.541226	0.953814	0.897868	0.909779	1.28383	1.26616	1.43669			U84x024656	0.0932542	0.060678	0.00627347	0.015169	5.01329e-05	4.23126e-06	0.438459	0.269019	0.193988	0.000803741	0.0860808	0.192648
U84x024728	0.916465	1.00526	0.795888	0.609918	0.518047	0.535622	1.09712	1.01785	0.923995	0.93156	0.82233	0.676836			U84x024728	0.250553	0.42448	0.0142648	8.20523e-05	7.35286e-08	0.000167698	0.209908	0.417478	0.809811	0.679558	0.00208177	0.0156335
U84x024736	0.848561	1.01362	0.733029	0.578288	0.577115	0.583726	1.10395	1.1405	1.00773	0.945383	0.84719	0.675208			U84x024736	0.0523266	0.730525	0.0123891	0.000161998	1.28867e-07	0.000913298	0.283494	0.337509	0.862267	0.548099	0.00120104	0.00398572
U84x024738	0.76865	0.792964	0.867479	0.876053	0.798616	0.748627	0.700025	0.887468	0.783152	1.0254	1.03157	1.08875			U84x024738	0.29097	0.14556	0.383519	0.180462	0.0245274	0.0325441	0.0422687	0.573718	0.0207547	0.343256	0.388231	0.505428
U84x024741	0.910693	1.00455	0.873931	0.616454	0.523307	0.6312	0.962735	1.07484	0.957432	0.850581	0.769606	0.632354			U84x024741	0.06538	0.990923	0.0285297	0.000172082	1.05098e-09	5.14843e-05	0.966015	0.973845	0.923709	0.0149693	2.24823e-05	0.0123995
U84x024868	0.986112	1.04123	0.957891	0.724673	0.696853	0.65991	0.990516	1.08902	0.963757	1.02693	0.871341	0.721069			U84x024868	0.559086	0.966449	0.158881	0.000411406	1.01151e-05	0.000611342	0.910239	0.462343	0.485717	0.78916	0.0121227	0.00973524
U84x024942	1.05974	1.02126	1.09958	0.87486	0.917699	0.704521	0.785813	0.90881	0.923007	0.861922	0.785355	0.708646			U84x024942	0.605765	0.697041	0.440796	0.061519	0.0249509	2.70445e-05	0.0663567	0.216278	0.188337	0.0114856	7.77314e-06	0.00567707
U84x024947	0.983383	0.926961	0.99162	0.816165	0.744489	0.630877	0.869002	0.81376	0.874197	0.864278	0.656058	0.62054			U84x024947	0.295497	0.140318	0.55796	0.00364059	0.000185114	6.60596e-05	0.191965	0.117825	0.132305	0.0246323	4.16016e-07	0.0030732
U84x024964	0.927085	0.969367	0.815391	0.662133	0.585375	0.591902	0.925889	0.885902	0.775827	0.83421	0.6295	0.582377			U84x024964	0.102125	0.880441	0.00976364	0.000108896	2.14416e-07	3.72534e-05	0.419017	0.220365	0.0851289	0.0109362	2.47962e-06	0.00151844
U84x024971	1.0729	0.999705	1.03905	0.893996	0.85002	0.723723	0.745138	0.90398	0.916362	0.897658	0.740296	0.651262			U84x024971	0.695672	0.879075	0.286247	0.0961459	0.0110951	3.82077e-05	0.0711322	0.233451	0.195292	0.0203312	3.04683e-05	0.0040771
U84x025037	0.849919	0.960697	0.834607	0.637001	0.568134	0.568339	1.16023	1.2181	1.05924	0.894167	0.924086	0.793494			U84x025037	0.752258	0.999797	0.0082535	4.41471e-06	4.56372e-08	2.46571e-06	0.291457	0.327031	0.818623	0.774164	0.19087	0.0539716
U84x025101	0.861285	0.923995	0.848289	0.66457	0.755998	0.662682	0.956657	0.969586	0.81384	0.937012	0.730645	0.594862			U84x025101	0.15654	0.839319	0.0344555	0.00307494	0.000940281	0.0206396	0.527114	0.613753	0.373615	0.783213	6.01918e-05	5.43584e-05
U84x025124	0.791543	0.987935	1.10906	1.00022	0.922616	1.0329	0.978472	0.93028	0.857786	1.16725	1.08324	0.865087			U84x025124	0.0815316	0.764042	0.0299694	0.987484	0.210822	0.744483	0.503893	0.2989	0.0756705	0.176439	0.218761	0.760452
U84x025125	0.859563	0.960734	1.08915	0.938044	0.869065	0.92875	0.997967	0.936148	0.848024	0.918276	1.08785	0.80545			U84x025125	0.189099	0.64642	0.117364	0.318071	0.0638163	0.288126	0.952367	0.565819	0.0875308	0.49751	0.225773	0.269981
U84x025136	0.944972	1.12536	0.897491	0.779573	0.675952	0.67907	0.982095	1.03538	0.855229	1.06328	0.845536	0.670027			U84x025136	0.376001	0.114035	0.158096	0.00666094	0.00121519	0.00773296	0.575993	0.752945	0.542006	0.812978	0.0133239	0.00511584
U84x025187	0.876817	0.943579	0.839758	0.610168	0.504732	0.589781	0.882931	1.0314	0.928237	0.866427	0.703222	0.61063			U84x025187	0.0204379	0.772012	0.00557919	9.18577e-06	7.95921e-12	1.93833e-05	0.914649	0.969878	0.200035	0.0827848	3.74056e-05	0.00217296
U84x025260	0.942182	0.962411	0.879038	0.69832	0.65428	0.657091	1.08195	1.06253	1.00996	0.894975	0.859797	0.849984			U84x025260	0.143363	0.534876	0.0141391	4.1463e-05	5.51585e-07	3.61832e-07	0.130232	0.287009	0.984723	0.173931	0.00626417	0.0527366
U84x025299	0.894175	0.921911	0.830802	0.555355	0.502831	0.445068	1.23434	1.15632	1.08412	0.945489	0.93367	0.730779			U84x025299	0.108081	0.164897	0.0190272	5.6172e-05	1.83604e-11	1.54832e-06	0.0325979	0.193999	0.870782	0.52233	0.101864	0.00622002
U84x025354	0.943263	1.01112	0.841779	0.588088	0.526125	0.5625	1.04458	1.04653	0.994131	0.873157	0.86887	0.704878			U84x025354	0.107538	0.917122	0.00468224	2.09477e-05	3.89027e-08	5.04118e-05	0.543898	0.705204	0.607231	0.21827	0.001592	0.00424918
U84x025506	0.975954	1.01891	0.89403	0.589451	0.556071	0.560356	1.08216	1.06149	1.0136	0.945947	0.864874	0.703012			U84x025506	0.200324	0.97915	0.00735752	4.69808e-05	1.54149e-08	3.09526e-05	0.401883	0.673755	0.797699	0.220718	0.00260623	0.00846399
U84x029072	0.725074	0.672341	1.07682	0.828964	0.8123	0.744331	0.98184	0.971369	1.07091	0.870049	1.23484	0.661654			U84x029072	0.975307	0.348645	0.931756	0.485864	0.685257	0.268642	0.791695	0.908346	0.881028	0.318389	0.02126	0.153821
U84x029099	1.00946	0.978787	1.22462	1.31822	1.05557	1.11575	0.6914	0.898211	0.907601	0.701124	0.922939	0.820862			U84x029099	0.479136	0.492771	0.414253	0.170133	0.976159	0.287134	0.0650326	0.520122	0.112225	0.00520738	0.0096137	0.0734316
U84x029224	0.938605	0.996639	1.14994	0.846764	0.821605	0.907532	1.33458	0.986473	1.17381	0.841455	1.0156	1.08072			U84x029224	0.98102	0.74758	0.260102	0.116917	0.00725563	0.214773	0.000702604	0.566226	0.00747807	0.222948	0.573726	0.113708
U84x029269	0.888953	0.825218	0.910696	0.73407	0.742366	0.559432	1.49726	1.59088	1.66288	0.768768	1.46591	1.01144			U84x029269	0.955867	0.162122	0.210541	0.0119718	0.00202707	0.00314343	0.0944614	0.10448	0.159563	0.800849	0.576531	0.996871
U84x029272	1.00484	0.853019	1.0308	0.826445	0.741758	0.504319	1.63842	1.48234	1.47845	0.814387	1.4044	0.951012			U84x029272	0.82667	0.217746	0.382627	0.0313469	0.00290282	0.00234002	0.131511	0.423148	0.238145	0.480912	0.765534	0.548658
U84x029328	0.972453	1.0413	1.20811	0.877899	0.7872	0.730334	1.37437	1.11219	1.34129	0.909694	1.0881	1.11384			U84x029328	0.988463	0.738193	0.319597	0.0499699	0.000742111	0.0223835	0.00349453	0.257319	0.027032	0.678892	0.833546	0.273625
U84x029336	0.948633	0.927393	1.09869	1.15786	1.0339	1.00029	1.02933	1.10564	1.08015	1.13529	1.21338	0.674413			U84x029336	0.962601	0.525986	0.645073	0.997919	0.920033	0.157926	0.770924	0.733455	0.58131	0.662599	0.376467	0.0415607
U84x029366	0.822936	0.865061	0.931183	1.01442	0.869272	0.816373	0.822549	0.974164	0.85993	0.768887	0.822636	0.7007			U84x029366	0.542197	0.0427979	0.122051	0.902785	0.148447	0.0557717	0.06515	0.255853	0.0312997	0.00591945	0.00512098	0.00917744
U84x029375	1.32275	1.04951	0.484649	1.58421	1.6323	0.996461	1.0041	1.07384	0.795695	1.85056	2.41592	0.379895			U84x029375	0.365283	0.74676	0.733441	0.397733	0.307905	0.540232	0.961505	0.803114	0.725467	0.50755	0.0194101	0.559164
U84x029425	0.832281	0.913407	1.33379	1.25866	1.35776	1.26549	0.998662	1.01112	1.01601	1.24956	1.5597	0.797409			U84x029425	0.884277	0.868444	0.0820433	0.0615143	0.00645108	0.589554	0.89543	0.896082	0.490594	0.601526	9.29121e-05	0.542148
U84x029467	0.819068	0.820039	0.910201	1.0198	0.851317	0.753748	0.807633	0.933509	0.824136	0.731312	0.868379	0.699388			U84x029467	0.650084	0.0644184	0.183558	0.564243	0.204737	0.0827404	0.0286249	0.201739	0.0344148	0.0182749	0.0205238	0.00835168
U84x029492	0.86613	0.733184	1.14352	0.975674	0.943672	0.752634	1.05526	1.06799	1.1402	0.996345	1.36784	0.654369			U84x029492	0.903751	0.419709	0.794281	0.695711	0.881789	0.216118	0.698618	0.723888	0.797411	0.304104	0.0206385	0.220347
U84x029517	0.724868	0.821476	1.38559	1.20354	1.26384	1.17508	0.877912	1.07188	0.924209	1.06086	1.60804	1.02902			U84x029517	0.718723	0.683995	0.262625	0.0669939	0.0116922	0.775196	0.973859	0.979671	0.333793	0.794972	6.73071e-05	0.864166
U84x029531	0.909287	1.2024	1.50369	1.5676	1.51787	1.56792	0.698641	0.807584	0.663646	0.656789	0.937901	0.738524			U84x029531	0.413114	0.0516864	0.00320112	0.000763384	8.42753e-05	0.0367394	0.013548	0.0777699	0.00194381	0.0959443	0.855435	0.066297
U84x029544	0.802417	0.814551	1.0892	0.898021	0.860425	0.70889	1.36486	1.55888	1.37744	1.2027	1.82668	0.834112			U84x029544	0.880943	0.321279	0.815606	0.317231	0.576953	0.155075	0.439249	0.135284	0.685912	0.987291	0.00336249	0.852244
U84x029594	0.922829	0.867215	1.31674	1.18036	1.10091	1.29358	0.956805	1.02126	1.0298	0.936969	1.34861	0.823989			U84x029594	0.746269	0.406373	0.342176	0.335209	0.186724	0.320395	0.338189	0.857608	0.406766	0.556205	0.00172324	0.325099
U84x029595	1.20431	0.99817	1.33346	1.30251	1.18023	1.05293	1.27991	1.04026	0.747468	0.973451	1.12963	1.06191			U84x029595	0.604367	0.765805	0.157696	0.108762	0.0385324	0.439942	0.520211	0.970328	0.392287	0.874885	0.0180114	0.860673
U84x029608	0.883138	0.889906	1.31751	1.29512	1.44098	1.17711	0.881747	1.17604	0.97317	1.24656	1.71011	1.05519			U84x029608	0.385324	0.5407	0.125366	0.0321075	0.0147977	0.712317	0.871805	0.870321	0.386077	0.925177	1.77399e-05	0.895216
U84x029609	0.86767	0.770876	0.817158	0.793559	0.723941	0.432619	1.4557	1.57752	1.58139	0.770914	1.32724	0.86623			U84x029609	0.877582	0.162609	0.0513695	0.0222034	0.00105249	0.00146916	0.518024	0.551889	0.623953	0.986198	0.996943	0.545065
U84x029610	0.924972	0.78644	0.829225	0.825545	0.74377	0.453284	1.43841	1.53436	1.72822	0.81379	1.35353	0.84616			U84x029610	0.970504	0.180496	0.101185	0.0296352	0.00148664	0.00224855	0.591813	0.651156	0.654151	0.990682	0.994813	0.412408
U84x029617	0.765287	0.756934	1.3396	1.11706	1.01863	1.04575	0.945665	1.00111	0.897356	0.926671	1.31038	0.74111			U84x029617	0.639869	0.175883	0.240744	0.304538	0.173407	0.683891	0.449895	0.861262	0.208135	0.448869	0.00223314	0.34576
U84x029639	0.863696	0.968825	1.14023	0.975439	0.895305	0.65708	1.29292	1.15016	1.22799	1.00338	1.07623	1.25714			U84x029639	0.56293	0.619993	0.55438	0.357157	0.105778	0.0392735	0.3094	0.674351	0.746575	0.314713	0.986228	0.0387935
U84x029640	0.78493	0.767185	1.33529	1.18974	1.05117	0.993632	0.984107	0.969544	0.93347	0.950676	1.42516	0.84163			U84x029640	0.439518	0.115158	0.597501	0.470344	0.299845	0.692117	0.459779	0.785877	0.361603	0.505342	0.00103287	0.392129
U84x029646	0.801936	0.988414	1.12359	0.962921	0.923198	0.64	1.35331	1.27468	1.37504	1.14016	1.22353	1.11692			U84x029646	0.371431	0.367104	0.446644	0.208223	0.0366502	0.0366511	0.172254	0.575838	0.471427	0.288836	0.538823	0.0763099
U84x029651	1.00777	0.928087	0.990358	1.1379	1.02499	0.901656	1.08229	1.15837	1.09808	1.22589	1.21613	0.632218			U84x029651	0.766405	0.697599	0.624234	0.956868	0.796746	0.155255	0.922584	0.881048	0.791271	0.89533	0.272038	0.0750628
U84x029655	0.782014	0.843454	1.31886	1.17651	1.14317	1.07616	0.825014	0.978744	0.88547	0.854229	1.26338	0.679874			U84x029655	0.706928	0.353351	0.414517	0.171347	0.0786232	0.90733	0.188692	0.611133	0.143266	0.336815	0.0121305	0.174464
U84x029725	0.89273	0.925067	1.17768	1.04096	0.983616	0.630469	1.43625	1.26987	1.33624	1.1167	1.21177	1.21428			U84x029725	0.428156	0.331907	0.429606	0.32143	0.110582	0.0183862	0.200137	0.705774	0.767035	0.360855	0.893393	0.0483787
U84x029731	0.825883	0.862719	1.07978	1.04113	1.24713	1.28313	0.753338	0.952981	0.871347	0.844253	1.29008	1.11891			U84x029731	0.667295	0.639966	0.23682	0.37535	0.0107789	0.23714	0.0852013	0.457595	0.1897	0.944606	0.00640204	0.288802
U84x029741	0.899843	0.840308	0.848697	0.981029	0.815475	0.751889	0.842782	1.02873	1.01128	0.879326	1.01318	0.698713			U84x029741	0.419894	0.136033	0.113611	0.425868	0.0514233	0.0330219	0.0449503	0.650236	0.364914	0.165515	0.189396	0.0123506
U84x029746	1.08365	0.882098	1.01031	1.06788	0.808536	0.824005	0.810915	0.942805	0.84523	0.846061	0.911115	0.58071			U84x029746	0.845228	0.343515	0.353408	0.686128	0.118533	0.0477023	0.0348777	0.395713	0.207516	0.0867853	0.137582	0.018267
U84x029747	1.03694	1.00359	1.01655	0.92118	0.784369	0.615752	1.452	1.62094	1.59877	0.987613	1.35799	0.930414			U84x029747	0.893454	0.56549	0.285508	0.113544	0.00359299	0.00821908	0.427893	0.213341	0.683125	0.833829	0.273524	0.751246
U84x029799	0.734927	0.880279	1.30848	1.1502	1.22271	1.14648	0.944511	1.01298	1.06004	1.12722	1.56646	0.807497			U84x029799	0.605558	0.59189	0.209557	0.105195	0.0268593	0.770125	0.912975	0.832198	0.64403	0.764294	3.46338e-05	0.652738
U84x029855	0.916155	0.969391	0.941997	1.04319	0.995833	1.06457	0.961078	1.17965	1.21432	1.06015	1.27262	0.91063			U84x029855	0.806215	0.548092	0.281504	0.28007	0.445364	0.41124	0.961821	0.439497	0.635838	0.442965	0.416545	0.486777
U84x029921	0.910464	0.869961	0.874734	0.966204	0.893532	0.886157	1.20427	1.27736	1.31767	0.923954	1.3318	0.932758			U84x029921	0.759248	0.409197	0.0975982	0.324362	0.407722	0.063015	0.471517	0.331379	0.531102	0.896889	0.346701	0.636039
U84x029922	1.02206	0.966518	1.00017	1.05294	0.934218	0.875372	1.48872	1.52378	1.19574	1.04542	1.49158	0.869577			U84x029922	0.784402	0.563824	0.355474	0.446055	0.590686	0.0745922	0.558439	0.561946	0.681654	0.876452	0.483231	0.484284
U84x029944	0.979599	0.898882	0.919731	0.927631	0.808047	0.552347	1.59968	1.59475	1.63335	0.954609	1.31877	0.966144			U84x029944	0.819781	0.28348	0.0746418	0.0283585	0.00152069	0.00629066	0.29132	0.450984	0.487971	0.879536	0.5956	0.703475
U84x030009	0.876354	0.792837	0.756295	0.842644	0.819393	0.712605	1.4191	1.45222	1.2327	0.993769	1.39981	0.986289			U84x030009	0.343102	0.0848839	0.0145447	0.0554283	0.0160187	0.00912311	0.154016	0.477801	0.446514	0.819915	0.552003	0.531685
U84x030027	0.839085	0.901032	0.777786	0.779756	0.699614	0.406792	1.3622	1.39179	1.7089	0.892561	1.32905	0.930822			U84x030027	0.352648	0.274185	0.03409	0.0655428	0.0137911	0.00221742	0.902212	0.727892	0.75687	0.626708	0.820924	0.878761
U84x030033	1.02481	0.927382	1.28287	1.42788	1.42428	1.14979	1.10874	1.11621	1.04315	1.42327	1.58701	0.886338			U84x030033	0.788499	0.897986	0.0692872	0.015711	0.000799151	0.745993	0.824631	0.952445	0.481706	0.857709	0.00267526	0.421483
U84x030037	0.895604	0.932023	0.71842	0.789963	0.678745	0.376484	1.37246	1.63328	1.65748	0.997749	1.61764	0.921553			U84x030037	0.419228	0.242409	0.0325095	0.0838702	0.0115968	0.00208	0.824124	0.0951436	0.85137	0.369354	0.64205	0.943134
U84x030044	0.951837	0.863026	1.14685	1.03529	1.02963	0.813168	1.57857	1.6974	1.60836	0.928308	1.8589	1.14303			U84x030044	0.929519	0.187728	0.746017	0.259006	0.380779	0.0633112	0.0572257	0.210022	0.12462	0.912306	0.0174698	0.805989
U84x030047	0.979254	0.813614	1.13454	1.03404	1.03853	0.789973	1.5539	1.56824	1.43281	1.05853	1.64175	1.034			U84x030047	0.799063	0.302261	0.93302	0.575197	0.682479	0.132434	0.0686176	0.230974	0.214894	0.918422	0.0564844	0.972852
U84x030093	0.768042	0.820156	1.30465	1.15377	1.46108	1.17584	0.894597	1.09895	0.955593	1.21487	1.68496	1.0598			U84x030093	0.277626	0.724617	0.0765505	0.0307919	0.0117785	0.543269	0.805919	0.813863	0.507086	0.976393	7.18666e-06	0.944395
U84x030110	0.912209	0.81867	0.854461	0.931185	0.742878	0.639281	1.38147	1.44527	1.39631	1.09396	1.41023	0.791542			U84x030110	0.602707	0.106751	0.0827968	0.0804409	0.00252632	0.0244654	0.373102	0.742731	0.729962	0.909491	0.619872	0.447988
U84x030119	0.936329	0.954755	0.965708	1.0559	0.884604	0.800503	1.24749	1.37391	1.07356	1.1822	1.3403	0.811897			U84x030119	0.894115	0.358152	0.320735	0.367329	0.276506	0.0467301	0.717245	0.602845	0.911491	0.926098	0.629191	0.444034
U84x030146	0.823963	0.89528	1.19119	1.29386	1.20254	1.21472	0.963337	1.01181	0.930244	0.923156	1.30043	0.876132			U84x030146	0.569321	0.558961	0.207311	0.0673745	0.00499377	0.659125	0.304544	0.983037	0.225411	0.263931	0.00532607	0.347043
U84x030149	0.901967	0.949749	1.20337	1.39404	1.31294	1.23973	1.00382	1.05579	0.921219	0.943543	1.32225	0.863012			U84x030149	0.672457	0.742537	0.141937	0.0736775	0.00923626	0.722989	0.265915	0.862591	0.216391	0.292365	0.00881016	0.328301
U84x030152	0.932435	0.931116	1.03207	0.953867	0.873982	0.751074	1.35212	1.34288	1.29308	1.1722	1.42395	0.978698			U84x030152	0.364828	0.188122	0.118345	0.130101	0.107592	0.015329	0.57912	0.500221	0.950473	0.936566	0.500665	0.639687
U84x030170	0.848775	0.907725	0.733793	0.758556	0.711092	0.638891	1.51747	1.77114	1.81015	1.00938	1.66721	1.04014			U84x030170	0.315455	0.220844	0.0286038	0.0602587	0.0168683	0.0386949	0.278826	0.00312426	0.658021	0.297803	0.109745	0.659213
U84x030230	0.893293	0.846155	0.840417	0.942926	0.733858	0.636535	1.34976	1.41995	1.46465	1.11521	1.41897	0.795612			U84x030230	0.545531	0.119769	0.119222	0.103387	0.00284871	0.0198185	0.389039	0.832829	0.716756	0.855554	0.862915	0.394388
U84x030258	0.89165	0.896851	1.06333	1.31826	1.33841	1.11626	1.13668	1.42862	1.35238	1.09326	1.56734	0.928056			U84x030258	0.725147	0.887018	0.458386	0.191999	0.00434015	0.785288	0.201874	0.624209	0.645499	0.878858	0.00015341	0.765068
U84x030261	0.733951	0.701935	1.33246	1.13963	1.20943	0.887918	1.15363	1.18914	1.35778	1.33741	1.91384	1.04689			U84x030261	0.820017	0.392534	0.213603	0.36157	0.0963299	0.852637	0.127232	0.419784	0.572322	0.710721	1.52046e-06	0.547091
U84x030282	0.743358	0.906416	0.814637	0.908188	0.896052	0.737927	1.17845	1.38514	1.56047	1.06518	1.52596	0.829321			U84x030282	0.221161	0.561406	0.0488058	0.431977	0.49671	0.0472773	0.725027	0.047341	0.521709	0.639755	0.446076	0.789313
U84x030284	0.83034	0.928448	0.814926	0.984097	0.92101	0.744236	1.24812	1.50992	1.43251	1.17647	1.5868	0.910747			U84x030284	0.291007	0.439221	0.0616528	0.463027	0.521861	0.0507714	0.710737	0.579075	0.677158	0.61114	0.398016	0.88596
U84x030286	0.830862	0.999912	0.819623	0.911659	0.767559	0.549375	1.56834	1.74466	1.72023	1.29246	1.68259	1.1016			U84x030286	0.282612	0.266785	0.0156721	0.0554765	0.00685647	0.00712936	0.322046	0.0583364	0.517528	0.209107	0.01486	0.596974
U84x030288	0.950054	0.896812	1.06235	1.00863	0.932209	0.812065	1.27285	1.34008	1.20767	1.25873	1.40357	0.939196			U84x030288	0.572264	0.294731	0.287552	0.180311	0.140798	0.0295301	0.774485	0.436817	0.654891	0.945727	0.495393	0.669179
U84x030313	0.864002	1.03132	1.24099	1.30953	1.27865	1.4028	1.00542	1.08787	0.843381	1.18865	1.2297	0.897856			U84x030313	0.130777	0.974043	0.258041	0.419099	0.0063567	0.3109	0.357804	0.423096	0.0264941	0.654999	0.0740428	0.191461
U84x030315	0.97392	0.977323	0.923749	1.09851	0.945982	0.676986	1.51703	1.83314	1.6772	1.06767	1.63354	0.972259			U84x030315	0.437779	0.511585	0.24858	0.370307	0.205012	0.0287375	0.580089	0.106954	0.720303	0.61136	0.547932	0.920439
U84x030324	0.695913	0.732415	1.38706	1.04908	1.24086	0.913697	1.16736	1.19862	1.45617	1.40086	2.05983	1.02526			U84x030324	0.63962	0.348362	0.228933	0.540093	0.15629	0.832489	0.124523	0.389673	0.576815	0.633306	8.30922e-07	0.598486
U84x030326	0.868938	0.892141	1.15344	1.29809	1.26143	1.11626	1.09912	1.02803	1.01497	1.24423	1.34236	0.871955			U84x030326	0.990929	0.938359	0.0657282	0.0234342	0.00289475	0.904902	0.899663	0.819599	0.428572	0.813152	0.00373759	0.366837
U84x030329	0.762236	0.939202	1.36258	1.29205	1.53632	1.26099	1.0007	1.28492	1.07204	1.49026	1.98059	1.52983			U84x030329	0.227485	0.838831	0.0787417	0.0257055	0.0155106	0.593126	0.818831	0.0707868	0.630668	0.369366	3.56819e-06	0.258973
U84x030333	0.888993	0.975084	1.06774	1.21405	1.10443	1.14433	0.876207	1.10547	1.0224	0.974954	1.13881	0.803678			U84x030333	0.609368	0.429828	0.900225	0.691987	0.379763	0.43833	0.346334	0.940412	0.345871	0.24321	0.317536	0.129404
U84x030357	0.893469	0.778977	0.983722	0.834542	0.744978	0.758507	1.41064	1.24027	1.27506	1.07336	1.39906	1.16922			U84x030357	0.276325	0.00354649	0.542727	0.00927349	0.00157995	0.00986098	0.0860613	0.234901	0.0222832	0.938068	0.0053727	0.270891
U84x030360	0.917448	0.803395	1.02907	0.885841	0.835949	0.776642	1.53971	1.30105	1.2378	0.965463	1.47709	1.12275			U84x030360	0.34697	0.0159485	0.785408	0.034301	0.00630615	0.0150332	0.0704364	0.320921	0.0282647	0.968551	0.00431792	0.385024
U84x030370	0.838503	0.90481	1.11921	1.13345	1.0747	1.04378	1.0337	1.15965	1.09126	1.16975	1.30261	0.846914			U84x030370	0.515504	0.240161	0.812876	0.818879	0.756327	0.327643	0.97003	0.638864	0.759622	0.931963	0.0593009	0.238992
U84x030395	0.970083	0.999113	0.868887	1.08101	0.96715	0.542784	1.69308	2.20415	2.11073	1.27016	2.10097	1.09704			U84x030395	0.2152	0.206441	0.070846	0.328834	0.240406	0.0252173	0.360504	0.418816	0.424617	0.374476	0.294812	0.711473
U84x030427	0.986976	0.866476	0.903849	0.987691	0.965599	0.691336	1.83164	1.97758	1.80198	0.911956	1.87721	1.1464			U84x030427	0.650314	0.210845	0.124545	0.127116	0.0757657	0.0224354	0.123149	0.250793	0.176937	0.689397	0.275681	0.632261
U84x030428	0.997358	0.859069	0.944546	1.11017	0.989056	0.675598	1.9158	2.14753	2.02806	1.03399	1.94025	1.0973			U84x030428	0.606112	0.183467	0.243582	0.23039	0.127004	0.0351874	0.143372	0.306341	0.275609	0.691761	0.217234	0.749249
U84x030451	0.896377	0.892735	1.22714	1.37219	1.33645	1.15062	1.22801	1.09964	1.11171	1.35372	1.46287	0.980824			U84x030451	0.975464	0.813525	0.104594	0.0284409	0.412876	0.818895	0.761959	0.977139	0.533792	0.940062	0.000996437	0.38115
U84x030452	0.851405	0.956902	1.22076	1.22386	1.2632	1.25612	0.925453	0.974455	0.85235	1.03403	1.30115	0.907904			U84x030452	0.609832	0.980486	0.0437402	0.0212319	0.0120037	0.553753	0.305134	0.303146	0.0449146	0.372322	0.0140703	0.236063
U84x030455	0.898719	0.872694	0.928452	1.13479	1.02839	1.09122	0.83373	0.99822	0.952664	0.924219	1.03054	0.725356			U84x030455	0.312079	0.254482	0.12431	0.631931	0.513134	0.415067	0.0292045	0.793963	0.275477	0.330265	0.92268	0.0679766
U84x030486	0.976577	0.904289	1.02758	1.28082	1.13368	1.09319	0.804983	0.969395	0.868306	0.894457	1.03282	0.750529			U84x030486	0.33888	0.330215	0.940045	0.233329	0.0438596	0.700968	0.00238282	0.551054	0.0555815	0.291114	0.837159	0.117148
U84x030494	0.997349	0.921714	1.00749	1.30846	1.16981	1.13768	0.834866	1.02971	0.864011	0.939608	1.11353	0.770833			U84x030494	0.337804	0.318742	0.846451	0.287864	0.0925373	0.735517	0.00778428	0.615296	0.0842029	0.393983	0.503091	0.19553
U84x030496	0.816472	0.899436	0.828004	0.851142	0.874896	0.820992	1.35585	1.44224	1.60945	1.1759	1.56457	0.986216			U84x030496	0.0632766	0.0575543	0.0178175	0.0505507	0.0271376	0.0332861	0.44134	0.361786	0.296877	0.10633	0.350544	0.888187
U84x030515	0.94884	1.03776	1.4742	1.46721	1.62375	1.5339	0.85446	1.02075	0.85786	1.01048	1.54197	0.99487			U84x030515	0.354412	0.395447	0.00815321	0.000186163	6.48429e-05	0.143897	0.338582	0.588149	0.0633051	0.479397	0.000855645	0.517533
U84x030525	1.01426	1.10861	1.63216	1.59415	1.6383	1.5182	0.936977	1.07601	0.790633	1.16423	1.63542	1.00121			U84x030525	0.338626	0.43754	0.0135818	0.00071525	0.000147516	0.199798	0.283213	0.708843	0.075103	0.530704	0.00120456	0.565902
U84x030526	0.997056	0.881825	0.802287	0.893944	0.863259	0.707517	1.28626	1.2077	1.22564	1.06011	1.30232	0.839837			U84x030526	0.3232	0.184736	0.0637348	0.327611	0.140658	0.0158458	0.933042	0.90156	0.901615	0.515192	0.826253	0.424079
U84x030538	0.923265	0.961873	0.821743	0.950436	0.884528	0.709859	0.905319	1.12735	1.13073	1.00462	1.0577	0.634659			U84x030538	0.462693	0.657909	0.0998965	0.595943	0.331423	0.0395929	0.267326	0.774716	0.652995	0.920713	0.446194	0.0613619
U84x030542	0.877549	1.0302	1.47566	1.48074	1.61152	1.46942	0.907957	1.07929	0.885282	1.10925	1.58756	1.02152			U84x030542	0.218694	0.482174	0.0161076	0.000632531	0.000114554	0.180024	0.354794	0.661442	0.0744247	0.557537	0.000486456	0.531501
U84x030566	0.871977	0.938851	0.785177	0.965717	0.838011	0.8416	0.94159	1.16311	1.11599	0.937808	0.95295	0.755069			U84x030566	0.405136	0.47646	0.0196656	0.517967	0.258289	0.0510991	0.479358	0.970353	0.767456	0.840793	0.423039	0.059941
U84x030600	0.839244	0.89451	1.04908	1.21129	1.17496	1.16947	0.942851	1.00391	0.953459	0.900122	1.16558	0.786359			U84x030600	0.511795	0.513409	0.406146	0.14485	0.0172292	0.982855	0.178438	0.713343	0.265781	0.262521	0.00885077	0.120352
U84x030672	0.854378	0.882574	0.773702	0.859585	0.867564	0.728418	1.16171	1.21955	1.2064	1.11895	1.46684	0.857052			U84x030672	0.255078	0.172937	0.0525727	0.185866	0.154356	0.0306572	0.986343	0.638746	0.965721	0.794922	0.423577	0.681341
U84x030783	0.928151	1.00048	0.988228	1.08859	0.960398	0.973891	1.07966	1.09646	1.07142	0.810337	1.10497	1.11702			U84x030783	0.43424	0.634894	0.164385	0.466679	0.404378	0.307451	0.369041	0.411201	0.229082	0.420138	0.256906	0.00944251
U84x030792	0.882954	0.933469	1.05762	1.28784	1.25589	1.16171	1.13058	1.33011	1.30661	1.33007	1.60024	0.87924			U84x030792	0.626879	0.634185	0.839723	0.29786	0.0326586	0.658704	0.269475	0.677188	0.777213	0.94793	6.26215e-05	0.574388
U84x030793	0.776385	1.10528	1.09245	1.18194	1.05861	1.04113	1.30142	1.21904	1.19245	1.20685	1.24167	1.33961			U84x030793	0.226424	0.734808	0.77016	0.859762	0.341846	0.979603	0.3759	0.212202	0.753556	0.0895147	0.288174	0.0182004
U84x030816	1.26348	1.00538	0.988271	0.900159	0.897826	0.883148	1.01525	1.05143	0.860284	0.939625	0.784241	0.916596			U84x030816	0.0461307	0.182152	0.819693	0.306599	0.654991	0.884982	0.138112	0.506987	0.664617	0.845678	0.0957279	0.88391
U84x030841	0.946276	0.945825	0.925196	1.17251	1.10381	1.11722	0.754408	0.939352	0.808518	0.822375	0.90021	0.669371			U84x030841	0.167147	0.23689	0.0310138	0.553299	0.210342	0.528766	0.00404411	0.0842353	0.0149556	0.0335365	0.0105781	0.0119517
U84x030845	0.859222	0.917105	1.01086	1.32096	1.06557	1.19575	0.814921	1.02751	0.889187	0.943849	1.11207	0.695056			U84x030845	0.323822	0.336912	0.582259	0.276853	0.100014	0.597304	0.0294165	0.740196	0.0927437	0.343025	0.674718	0.0704879
U84x030861	0.966215	0.889471	0.881687	0.954758	1.03373	1.05986	1.16895	1.2766	1.14905	0.909238	1.21088	0.808137			U84x030861	0.806481	0.311463	0.042235	0.551449	0.606632	0.365338	0.625156	0.202184	0.483834	0.657683	0.589347	0.371196
U84x030904	1.04514	0.992069	1.285	1.27638	1.24393	1.0986	1.12594	1.04456	1.08845	1.16632	1.35237	1.05281			U84x030904	0.892928	0.841694	0.0895262	0.152464	0.0133152	0.892146	0.525543	0.92057	0.965052	0.601355	0.000350813	0.510996
U84x030915	0.904087	0.889622	0.879742	0.98164	0.980028	0.99957	1.21641	1.42432	1.23036	0.963571	1.25709	0.755902			U84x030915	0.451185	0.198985	0.0654935	0.518507	0.389972	0.104762	0.529816	0.285035	0.493134	0.919722	0.709267	0.307245
U84x030926	1.0205	1.01098	1.23251	1.29691	1.31522	1.217	1.10598	1.23528	1.09371	1.14414	1.37075	1.00136			U84x030926	0.865871	0.842566	0.193896	0.122894	0.00207826	0.761901	0.589102	0.724136	0.991296	0.620344	0.00151949	0.483201
U84x030941	0.967162	0.841084	0.990796	0.934521	0.899701	0.763408	0.729615	0.895037	0.64761	0.706821	0.70758	0.541574			U84x030941	0.33578	0.0225589	0.416212	0.271028	0.0205872	0.109655	0.59753	0.398484	0.456918	0.0812754	0.230814	0.0715459
U84x030948	0.908737	0.988544	1.16984	1.35221	1.28529	1.35709	1.06662	1.1305	0.957534	1.22073	1.42849	0.951363			U84x030948	0.572153	0.888134	0.096644	0.00674995	0.00614481	0.545252	0.869493	0.772779	0.242513	0.885856	0.0207678	0.276159
U84x030953	0.978456	0.877823	0.899827	1.01495	0.963623	0.795587	1.31242	1.36975	1.3133	1.05799	1.42507	0.889559			U84x030953	0.254925	0.297463	0.0972452	0.425074	0.238142	0.0636032	0.246971	0.267941	0.370445	0.536768	0.264981	0.430092
U84x030998	0.752127	0.867992	0.785381	0.875908	0.870986	0.725694	1.24712	1.29146	1.49973	1.03026	1.32148	0.82924			U84x030998	0.321446	0.328868	0.0227476	0.476658	0.562113	0.0527248	0.793637	0.644296	0.763119	0.384708	0.692562	0.429391
U84x031000	0.796091	0.878074	0.790669	0.896077	0.868754	0.717514	1.2304	1.18584	1.39821	1.00224	1.23607	0.896329			U84x031000	0.281545	0.323345	0.0142212	0.322349	0.271886	0.0343205	0.880733	0.668082	0.718878	0.467681	0.992179	0.33548
U84x031024	0.679996	0.862001	1.15671	1.08743	1.55305	0.952526	1.07389	1.97839	1.54657	1.68831	2.09953	1.27432			U84x031024	0.101074	0.787529	0.227432	0.0687707	0.00439475	0.764357	0.106218	0.00412316	0.327635	0.00269079	2.11299e-05	0.269127
U84x031049	0.935954	1.18596	1.35689	1.67327	1.53131	1.6116	0.699769	0.818394	0.639353	0.68699	0.916554	0.765459			U84x031049	0.426789	0.0669482	0.00233648	5.659e-05	1.71265e-05	0.0716327	0.0355308	0.0731893	0.00819799	0.0983861	0.659704	0.100839
U84x031052	0.857194	0.882253	0.919384	0.878307	0.836826	0.729784	1.12351	0.99635	0.963345	0.941109	0.929375	0.902242			U84x031052	0.442636	0.199622	0.340453	0.0163254	0.00121632	0.00196315	0.288055	0.819351	0.445759	0.470029	0.400296	0.76795
U84x031070	0.931611	0.972976	1.16991	1.32211	1.27239	1.32489	1.09098	1.10757	0.939099	1.19428	1.35507	0.967836			U84x031070	0.628084	0.9182	0.0728487	0.00517715	0.00892977	0.523298	0.939476	0.77486	0.279551	0.913385	0.0211335	0.280397
U84x031120	0.879856	0.995492	1.13944	1.2038	1.22722	1.3709	0.89051	0.901512	0.754129	0.999622	0.935076	0.71976			U84x031120	0.306748	0.984372	0.273018	0.0138774	0.00457769	0.59697	0.107911	0.140597	0.010668	0.374421	0.625424	0.0592432
U84x031134	0.896455	0.768128	0.906599	0.823021	0.860242	0.721483	1.01316	1.05112	0.916583	0.873995	1.02659	0.723107			U84x031134	0.17639	0.00239603	0.131781	0.0195193	0.00221184	0.00207958	0.956172	0.476075	0.948	0.157868	0.410564	0.147515
U84x031152	0.879572	0.955385	1.00718	1.18559	1.19576	1.04097	1.41286	1.54889	1.68037	1.35472	1.94486	1.02073			U84x031152	0.119569	0.375778	0.181663	0.896016	0.215088	0.27882	0.397509	0.28655	0.421951	0.416229	0.0221928	0.939287
U84x031182	0.934153	0.968365	0.817193	0.914393	0.900865	0.716266	0.865806	1.05745	0.865771	0.92123	0.891028	0.613359			U84x031182	0.628601	0.558296	0.0309971	0.285694	0.188848	0.0166675	0.0795901	0.617595	0.134102	0.414215	0.056154	0.0177651
U84x031248	0.885612	1.16977	1.32339	1.38602	1.67487	1.22487	1.11663	1.22874	1.03134	1.28029	1.54606	1.10136			U84x031248	0.323274	0.194761	0.0119841	8.00155e-05	2.09988e-05	0.276152	0.521146	0.825749	0.682848	0.989067	5.69252e-05	0.920032
U84x031286	0.851165	1.0265	1.2789	1.44034	1.70556	1.25857	1.095	1.1613	0.918253	1.36015	1.52765	1.07131			U84x031286	0.165123	0.570627	0.0446447	0.000136901	9.34202e-06	0.354705	0.665011	0.828901	0.575654	0.942681	0.000727491	0.79697
U84x031317	0.794197	0.978497	0.886921	1.04176	1.08716	1.12996	1.15126	1.286	1.21687	1.11726	1.31032	0.862986			U84x031317	0.144076	0.476103	0.0380613	0.666408	0.176179	0.430032	0.928622	0.512641	0.822056	0.474899	0.144482	0.451584
U84x031326	0.795551	0.943466	0.839174	1.02163	1.01769	1.08983	0.855401	1.12527	0.989407	1.0657	1.03901	0.7167			U84x031326	0.163163	0.584749	0.0252925	0.751343	0.412016	0.310032	0.151451	0.74911	0.633977	0.993289	0.86234	0.0759588
U84x031345	0.805139	0.9529	0.852837	1.01054	1.07689	1.08037	1.07138	1.21425	1.25027	1.11727	1.23311	0.807518			U84x031345	0.131338	0.510802	0.0284367	0.801841	0.250205	0.427915	0.62463	0.587707	0.827154	0.695838	0.274654	0.27469
U84x031445	0.906355	0.800266	1.06952	0.854939	0.754315	0.675791	1.32864	1.08894	1.0578	0.913841	1.16419	0.831394			U84x031445	0.666786	0.0899326	0.998996	0.0502852	0.0156375	0.00851407	0.0780495	0.774446	0.204707	0.908813	0.170658	0.676728
U84x031509	0.944751	1.12802	1.31055	1.64063	1.6606	1.75311	0.964742	1.02523	0.812483	0.923495	1.35566	0.901393			U84x031509	0.123264	0.192907	0.031122	2.28568e-05	7.18657e-06	0.160604	0.132156	0.400473	0.0140837	0.325115	0.046694	0.268735
U84x031510	0.910295	1.16483	1.25507	1.5042	1.6684	1.53927	0.946003	0.995849	0.816027	0.977366	1.44466	0.872871			U84x031510	0.137479	0.306971	0.0754392	0.000125822	6.35775e-05	0.260482	0.176408	0.283632	0.0233959	0.268331	0.0934788	0.21917
U84x031522	0.916285	0.8352	0.946859	1.00199	1.15881	1.05999	1.22994	1.37709	1.27741	1.36471	1.55466	1.03			U84x031522	0.667428	0.320895	0.467732	0.722983	0.291433	0.686491	0.00853714	0.307427	0.29764	0.562674	0.000108556	0.94555
U84x031540	1.00019	0.978609	1.07701	1.21448	1.19709	1.26712	0.861319	0.899739	0.751237	0.924556	0.907426	0.714866			U84x031540	0.960646	0.866679	0.364224	0.0114509	0.00806734	0.519815	0.137252	0.111219	0.0291575	0.234311	0.797731	0.0405783
U84x031541	1.00694	0.908922	0.831845	0.988898	0.989885	1.00757	0.864157	1.01564	0.911206	0.923753	0.907796	0.619747			U84x031541	0.989214	0.943869	0.0721037	0.98876	0.587613	0.276073	0.0450106	0.638435	0.380176	0.442902	0.170427	0.00468732
U84x031543	0.885031	0.878785	0.87785	1.04473	0.961164	1.0303	0.933421	1.16325	0.964061	1.03889	0.977157	0.622671			U84x031543	0.337951	0.387138	0.0665421	0.823657	0.621713	0.286105	0.189893	0.880113	0.52439	0.910908	0.515707	0.0243727
U84x031548	0.91271	0.984494	0.84289	0.989673	1.01767	1.02552	0.96276	1.15599	1.02463	1.05004	0.996593	0.745039			U84x031548	0.293285	0.908629	0.0418568	0.915476	0.371044	0.271085	0.339519	0.784805	0.717689	0.952477	0.831843	0.0632603
U84x031556	0.912323	1.03168	1.10181	1.25026	1.30426	1.35528	0.956998	1.02558	0.833683	1.05982	1.07992	0.773886			U84x031556	0.426266	0.737316	0.346152	0.012771	0.0042183	0.81037	0.219776	0.237635	0.0487102	0.510529	0.426071	0.0763518
U84x031590	0.945511	0.890085	0.884678	1.02637	1.06426	0.824347	1.49263	1.8002	1.54932	1.13957	1.70877	1.05863			U84x031590	0.371476	0.199812	0.0505218	0.273171	0.723458	0.105373	0.0574479	0.171595	0.112754	0.397128	0.00035554	0.923791
U84x031617	0.988561	1.14675	1.2116	1.44073	1.39247	1.19031	0.628391	0.68852	0.644891	0.705646	0.86471	0.688891			U84x031617	0.87772	0.0282708	0.0283672	0.000559477	0.000257989	0.15449	0.0168621	0.0207467	0.00181576	0.0152297	0.301695	0.0390919
U84x031665	0.876229	0.876348	0.822797	0.976271	0.948946	1.0974	0.782106	0.955526	0.748026	0.928475	0.806825	0.593038			U84x031665	0.411688	0.187714	0.0357947	0.295409	0.789473	0.927709	0.0320553	0.445416	0.0212634	0.392712	0.00517134	0.0322718
U84x031676	0.9149	1.14844	1.17104	1.46687	1.42628	1.50837	0.764211	0.940514	0.761471	0.789962	1.00809	0.756071			U84x031676	0.305991	0.113913	0.238387	0.000231572	6.47571e-06	0.217067	0.0215836	0.120911	0.00243817	0.167209	0.662977	0.0792943
U84x031679	0.81946	0.845663	0.870219	0.914213	0.910419	0.844562	1.06186	1.19812	1.22167	1.08278	1.1706	0.787876			U84x031679	0.280346	0.1344	0.0615902	0.524921	0.27436	0.0619248	0.714597	0.712494	0.975036	0.713372	0.660671	0.161892
U84x031685	0.916678	1.27409	1.28549	1.56832	1.70515	1.69962	0.935856	1.11798	0.872633	0.993867	1.41216	0.971749			U84x031685	0.170408	0.148482	0.0322856	2.74493e-06	3.34168e-06	0.225863	0.271939	0.589523	0.0365974	0.394979	0.0107905	0.33632
U84x031712	0.934485	0.8889	0.876636	1.03416	1.06571	0.826889	1.51559	1.85301	1.60124	1.19682	1.76273	1.05825			U84x031712	0.683113	0.455806	0.234617	0.649447	0.848137	0.168341	0.0377097	0.128703	0.131142	0.268417	0.000169795	0.738326
U84x031747	0.792553	0.90809	1.18408	1.15837	1.60349	1.03181	0.943311	1.81999	1.32693	1.36665	1.83701	1.33405			U84x031747	0.158705	0.91391	0.116739	0.0193605	0.00419901	0.889212	0.105318	0.259686	0.264443	0.386494	0.000209832	0.421323
U84x031803	0.804751	0.867642	0.810809	0.857413	0.868242	0.701409	1.047	1.20404	1.26622	0.965898	1.1165	0.781227			U84x031803	0.622114	0.313223	0.0662708	0.482002	0.352963	0.0449547	0.577235	0.88452	0.998537	0.657272	0.815707	0.0671521
U84x031810	0.937686	1.10812	1.10165	1.40714	1.38439	1.51483	0.927573	0.99717	0.788152	0.899635	1.14285	0.783408			U84x031810	0.194674	0.380966	0.555137	0.00130417	5.24442e-05	0.47287	0.063727	0.330375	0.0135286	0.289879	0.238922	0.113598
U84x031829	0.914686	1.08355	1.00879	0.999348	1.24367	1.10913	1.1954	1.18157	1.05827	1.24726	1.18355	0.82067			U84x031829	0.17433	0.890351	0.5869	0.685515	0.221346	0.514252	0.253897	0.911548	0.985675	0.406785	0.712751	0.424476
U84x031833	0.857962	1.00392	0.910022	1.08445	1.13912	0.928522	1.44639	1.56071	1.42832	1.18272	1.54008	1.02085			U84x031833	0.151807	0.349275	0.028356	0.973052	0.422333	0.186244	0.355131	0.265822	0.408597	0.333374	0.124913	0.876767
U84x031837	0.844808	1.01188	0.866712	0.957658	0.945289	1.02051	0.85355	0.998425	1.0384	1.0161	0.985636	0.592426			U84x031837	0.888284	0.648421	0.145102	0.784844	0.931565	0.204177	0.112251	0.563993	0.39335	0.763442	0.833885	0.0219053
U84x031879	0.923615	0.86324	0.966738	0.945059	0.925248	0.89519	0.949828	1.21506	1.03298	0.963216	1.07695	0.61738			U84x031879	0.386361	0.0690747	0.399297	0.637225	0.149951	0.150382	0.30765	0.229141	0.587568	0.782511	0.457153	0.0452558
U84x031909	0.812748	0.965818	1.07566	1.20523	1.28702	1.35314	1.31896	1.31312	1.03971	1.1956	1.37264	1.24866			U84x031909	0.129007	0.505693	0.793165	0.705976	0.396819	0.511956	0.518522	0.44231	0.373349	0.761354	0.0881733	0.897257
U84x031943	0.863101	1.04476	1.16344	1.43576	1.5485	1.22827	1.00862	1.56007	1.19054	1.32396	1.51764	1.23156			U84x031943	0.137616	0.478606	0.0905	0.000740927	0.000336133	0.710952	0.171376	0.363048	0.522583	0.583179	0.00110006	0.686068
U84x031968	0.875528	0.987106	0.826318	1.04367	1.08671	1.09056	0.991653	1.26801	1.11202	1.09495	1.13778	0.75455			U84x031968	0.363234	0.831595	0.0219682	0.65019	0.157449	0.411121	0.629067	0.787282	0.903381	0.603606	0.697232	0.122487
U84x032071	0.936522	1.12007	1.0472	1.35615	1.39547	1.42521	0.953762	1.17554	0.897117	1.09046	1.221	0.671733			U84x032071	0.221291	0.303868	0.921417	0.0206831	0.000799367	0.158322	0.619122	0.227042	0.102608	0.839974	0.105453	0.235401
U84x032094	0.84401	1.04143	1.06369	1.3477	1.50951	1.22166	1.03819	1.21866	1.09988	1.25112	1.39874	1.01016			U84x032094	0.0283065	0.43836	0.383177	0.000242008	8.79777e-06	0.568094	0.40081	0.460022	0.930884	0.760725	0.000116376	0.828251
U84x032098	0.943044	1.06632	1.0097	1.3724	1.46484	1.17709	1.02653	1.1879	0.993554	1.13088	1.27393	0.979677			U84x032098	0.373897	0.411708	0.399623	0.0010423	3.98264e-05	0.624325	0.619539	0.909905	0.713543	0.75447	0.00546793	0.650831
U84x032143	0.912501	0.955622	0.924043	1.08377	1.09751	1.14446	1.02361	1.06925	0.945513	1.02748	1.05632	0.791367			U84x032143	0.395485	0.490807	0.0920926	0.355637	0.0533433	0.585507	0.961245	0.747676	0.459465	0.532835	0.0838306	0.234306
U84x032147	0.864691	0.985122	0.979046	1.18129	1.11243	1.26893	0.722797	0.933295	0.794303	0.871687	0.862944	0.664173			U84x032147	0.126883	0.994405	0.375134	0.0870128	0.0225946	0.996705	0.0308963	0.234204	0.0112577	0.136368	0.282305	0.0139209
U84x032159	0.886383	1.15952	1.29796	1.3311	1.509	1.15071	0.941727	1.26237	1.04441	1.2003	1.33862	1.05344			U84x032159	0.240832	0.442888	0.026544	0.000902351	0.00109782	0.657872	0.807798	0.73327	0.702811	0.908752	0.00183597	0.809484
U84x032187	0.88448	0.915738	0.948687	1.14542	1.01602	1.04274	0.952264	1.09471	1.00827	0.99238	1.07492	0.670571			U84x032187	0.343477	0.259982	0.259446	0.979514	0.84607	0.2434	0.113181	0.743003	0.565266	0.698861	0.828687	0.0192084
U84x032199	0.903132	0.928131	0.844	0.983324	0.96901	1.06643	0.861648	1.08098	1.05782	0.995601	0.975437	0.741811			U84x032199	0.509639	0.310481	0.00528272	0.928983	0.876181	0.373184	0.0141362	0.869665	0.66944	0.858379	0.980804	0.00742727
U84x032202	0.945006	0.95708	0.901947	1.16503	1.10933	1.28536	0.887197	1.03402	0.91846	1.07564	1.01212	0.660251			U84x032202	0.230081	0.335638	0.0378244	0.1677	0.00704265	0.672437	0.0809025	0.918383	0.465215	0.97783	0.965522	0.0291388
U84x032236	1.03601	1.12814	1.13909	1.29534	1.2574	1.43451	0.684328	0.816633	0.720793	0.872847	0.821682	0.65408			U84x032236	0.661421	0.197116	0.366893	0.0122541	0.000759672	0.608861	0.0427369	0.0578798	0.0121874	0.0538927	0.139368	0.0169451
U84x032246	0.888071	1.1466	0.959922	1.33107	1.42124	1.36876	0.9303	1.0822	0.872956	1.00415	1.23342	0.840588			U84x032246	0.104917	0.239114	0.826666	0.000169834	7.06839e-06	0.383294	0.185282	0.970023	0.0749651	0.664374	0.00876044	0.235622
U84x032247	0.964214	1.18474	1.01756	1.39862	1.47892	1.22765	1.05277	1.08163	0.95138	1.07052	1.18166	0.953101			U84x032247	0.0200268	0.0506252	0.855444	0.000344482	2.23163e-05	0.596315	0.266361	0.59414	0.198333	0.471941	0.0629274	0.232528
U84x032250	0.998711	1.10273	1.04216	1.30432	1.41217	1.19252	1.07922	1.07627	0.958351	1.13479	1.23774	0.972794			U84x032250	0.186733	0.14096	0.85652	0.000463735	6.91846e-05	0.515497	0.646621	0.796732	0.31833	0.735092	0.0116532	0.358279
U84x032269	1.0135	0.891577	0.959425	0.702681	0.682914	0.427938	0.926242	1.12435	1.07808	1.02821	0.747034	0.772041			U84x032269	0.97396	0.203912	0.26418	0.0213981	0.00105416	8.20016e-05	0.579916	0.74545	0.319109	0.290233	0.145093	0.115291
U84x032271	0.933324	1.18102	1.07353	1.33478	1.35149	1.30182	0.868993	1.03539	0.854422	0.900164	1.02481	0.764829			U84x032271	0.475728	0.117759	0.286503	9.08503e-06	1.09331e-05	0.185168	0.0239854	0.44298	0.0696652	0.170048	0.17093	0.0842477
U84x032296	0.868001	1.14562	1.08056	1.39682	1.47164	1.32852	1.0927	1.14425	0.993867	1.20813	1.41966	0.963424			U84x032296	0.053006	0.337392	0.586328	0.000402967	0.000116819	0.69587	0.641654	0.696346	0.652541	0.921017	0.00347103	0.553591
U84x032438	0.902506	1.21203	0.980895	1.31974	1.42352	1.25976	0.738806	0.977223	0.739015	0.772891	0.924832	0.749896			U84x032438	0.165276	0.0102136	0.499132	3.65066e-05	8.20216e-06	0.225687	0.0225529	0.227331	0.0198783	0.11457	0.892508	0.071409
U84x032440	0.830644	0.903268	1.01073	1.18065	1.38808	0.982575	1.20128	1.83721	1.41772	1.35007	1.47139	1.36693			U84x032440	0.208408	0.635593	0.268128	0.284802	0.181858	0.552442	0.0618436	0.173931	0.103991	0.388311	0.0063135	0.42942
U84x032455	0.871663	1.16506	1.00603	1.34857	1.41163	1.30677	0.797474	1.0125	0.798309	0.889796	1.08714	0.837235			U84x032455	0.0806066	0.146529	0.866824	8.74314e-05	2.67508e-05	0.377365	0.119363	0.610581	0.059362	0.376385	0.225649	0.148437
U84x032558	0.857515	0.817403	0.835892	0.94288	1.00626	0.957638	1.04498	1.26156	1.14934	1.08139	1.12287	0.759813			U84x032558	0.063538	0.0540368	0.000220134	0.481447	0.49255	0.1438	0.639138	0.308321	0.22235	0.273473	0.338877	0.112568
U84x032559	0.847951	0.955738	1.052	1.24345	1.38042	1.09757	0.995422	1.50324	1.12845	1.20902	1.29625	1.04855			U84x032559	0.086823	0.964538	0.497248	0.0247828	0.0081012	0.817464	0.120889	0.261418	0.233697	0.457597	0.00614766	0.948357
U84x032592	0.924866	1.02827	0.84193	1.10386	1.19497	1.13338	0.949366	1.02117	1.11423	1.01734	1.14714	0.759383			U84x032592	0.837431	0.685088	0.202562	0.282146	0.0712449	0.655368	0.805547	0.78472	0.929142	0.639507	0.135557	0.0892766
U84x032634	0.903257	0.964617	0.829175	1.00037	0.997423	1.04139	0.854724	1.16276	0.99068	1.00702	0.949052	0.671548			U84x032634	0.540849	0.694258	0.0135835	0.997558	0.394161	0.316602	0.359576	0.789365	0.80168	0.477337	0.391674	0.0190235
U84x032641	0.838964	1.01873	0.920264	1.08402	1.07811	1.10263	0.925813	0.983921	1.09778	0.945331	0.999861	0.78144			U84x032641	0.903701	0.501958	0.291889	0.400508	0.207236	0.628854	0.646813	0.967944	0.734922	0.954468	0.928785	0.0898813
U84x032642	0.873048	0.992212	0.850714	1.02299	1.16579	1.09846	1.03038	1.27722	1.14208	1.07804	1.20223	0.824831			U84x032642	0.646291	0.856606	0.0738113	0.517034	0.181917	0.532875	0.814263	0.63043	0.805168	0.434181	0.125993	0.214606
U84x032645	0.84965	1.07447	0.97607	1.24493	1.26264	1.32665	0.609011	0.776867	0.711279	0.660522	0.740577	0.647577			U84x032645	0.246828	0.0636555	0.660741	0.000297158	7.03018e-05	0.216325	0.00478462	0.0396636	0.00275429	0.0620153	0.120628	0.0141172
U84x032656	1.01672	0.958524	0.98278	1.13707	1.12008	1.14419	0.975647	1.2341	0.989593	1.10674	1.15513	0.87485			U84x032656	0.741962	0.792018	0.63995	0.100911	0.0663095	0.400917	0.688758	0.542085	0.559592	0.720623	0.389446	0.273834
U84x032680	0.928235	1.07159	0.910628	1.30674	1.49655	1.18082	1.05575	1.16892	0.99591	1.16298	1.30373	0.892489			U84x032680	0.056647	0.226492	0.758156	0.00257162	0.000200347	0.886411	0.476958	0.457894	0.789086	0.631243	0.00899826	0.497975
U84x032693	1.06859	1.09186	0.947782	1.0142	1.09668	1.29674	0.836599	0.864303	0.789501	0.88173	0.670527	0.570475			U84x032693	0.418302	0.428684	0.300533	0.886525	0.113801	0.652917	0.0652117	0.0342506	0.00618502	0.0235932	3.74076e-05	0.00511016
U84x032697	0.9038	0.964887	0.849274	0.984584	1.00622	1.04355	0.843538	1.1509	1.05238	1.02897	1.00342	0.68791			U84x032697	0.613101	0.732149	0.0193468	0.989577	0.285301	0.326285	0.495894	0.726286	0.908243	0.385054	0.433719	0.0232972
U84x032699	0.976696	1.09296	0.936381	1.21643	1.23438	1.40622	0.835093	1.00558	0.805701	1.0114	0.988141	0.66234			U84x032699	0.55927	0.30771	0.463002	0.027647	0.000239631	0.972395	0.0438371	0.402469	0.068316	0.498312	0.378891	0.0202515
U84x032770	1.00534	1.05411	0.931175	1.17765	1.26135	1.23813	0.830306	1.05126	1.04715	0.963786	1.18336	0.773652			U84x032770	0.717027	0.858077	0.259756	0.238295	0.0140128	0.469457	0.615323	0.701627	0.906677	0.432809	0.212497	0.107752
U84x032828	0.889568	1.10649	1.19246	1.09792	1.19936	0.98085	1.09764	1.02728	1.05458	1.00317	1.16636	0.990698			U84x032828	0.489209	0.505547	0.0242751	0.120873	0.0826557	0.919954	0.31737	0.607623	0.553522	0.591843	0.0538321	0.558374
U84x032859	0.939138	0.910627	0.91347	1.02225	1.01091	0.98658	0.789248	0.951858	0.85592	0.943283	0.861571	0.747177			U84x032859	0.953341	0.315169	0.0742456	0.832608	0.769811	0.234885	0.0838856	0.437801	0.0556264	0.19372	0.0280105	0.0452621
U84x032902	0.889249	1.09301	1.10712	1.30024	1.31766	1.29726	0.972585	1.12793	0.976031	1.19149	1.20519	0.827297			U84x032902	0.0761629	0.506956	0.681987	0.007519	0.00130625	0.826188	0.886621	0.773954	0.785574	0.873766	0.113898	0.224744
U84x032920	0.934234	1.09316	1.07863	1.24831	1.32091	1.24599	0.992905	1.0774	0.93723	1.10857	1.05044	0.780819			U84x032920	0.0769385	0.565217	0.46392	0.0148798	0.00160877	0.843462	0.582732	0.982184	0.691582	0.644981	0.289983	0.147671
U84x032929	0.937104	1.1735	1.01763	1.40191	1.44269	1.41871	0.783127	0.98105	0.80819	0.914474	1.08386	0.719522			U84x032929	0.380462	0.0523922	0.234229	5.76889e-05	1.48186e-05	0.250285	0.000807061	0.424552	0.0532529	0.266772	0.169249	0.0383993
U84x032950	0.837985	0.927302	0.822416	1.0122	0.959391	1.05688	0.729851	0.966578	0.956939	0.954123	0.945513	0.674099			U84x032950	0.479336	0.446787	0.0943613	0.775404	0.368258	0.633658	0.137086	0.940897	0.689796	0.914933	0.989866	0.00269414
U84x032953	0.898118	1.22535	1.01194	1.39031	1.51827	1.5274	0.796435	0.981791	0.864133	0.980363	1.02577	0.717275			U84x032953	0.608741	0.0574803	0.379432	7.12745e-05	3.94651e-05	0.259592	0.00350661	0.436144	0.0491288	0.336881	0.383262	0.0546748
U84x032979	0.917534	1.29004	1.00954	1.35881	1.51082	1.5173	0.796608	0.969935	0.874441	0.96432	1.04348	0.707771			U84x032979	0.581842	0.0702967	0.374636	9.59198e-05	2.65663e-05	0.278179	0.00190029	0.378001	0.0399118	0.245561	0.529612	0.0524347
U84x033002	0.914898	1.1145	0.961287	1.31009	1.35004	1.39488	0.794224	0.955644	0.821731	1.00986	0.993298	0.743237			U84x033002	0.113653	0.328392	0.789075	0.00153633	0.000140752	0.551547	0.248838	0.778877	0.186672	0.50853	0.514916	0.112805
U84x033003	0.921127	1.16125	1.00497	1.34485	1.39679	1.52164	0.795559	0.918059	0.817322	0.982346	1.024	0.791768			U84x033003	0.131373	0.103777	0.645767	0.000161053	1.23027e-05	0.389461	0.235671	0.61269	0.247444	0.430343	0.395443	0.113319
U84x033007	0.904426	1.20278	0.997952	1.26983	1.31391	1.40773	0.806612	0.974183	0.826616	0.989775	1.04891	0.704913			U84x033007	0.438526	0.056762	0.443973	0.000268783	3.47785e-05	0.296361	0.00366058	0.497189	0.076374	0.373361	0.144949	0.0402524
U84x033011	0.985114	0.977616	1.0367	1.14915	1.13015	0.986974	1.12952	1.36643	1.23364	1.05319	1.20656	0.849056			U84x033011	0.434589	0.794444	0.724728	0.385079	0.649164	0.238547	0.340322	0.452616	0.208892	0.96367	0.320143	0.368328
U84x033030	0.943506	1.06859	0.965013	1.14043	1.16762	1.37164	0.673102	0.756947	0.751334	0.772717	0.760933	0.539008			U84x033030	0.952496	0.36144	0.991723	0.0565574	0.00349597	0.60786	0.0311874	0.146923	0.0217293	0.0108225	0.00813001	0.0092872
U84x033073	0.939031	1.09643	0.931941	1.25993	1.26883	1.2739	1.13294	1.22782	1.16745	1.00913	1.37347	0.892967			U84x033073	0.722025	0.823277	0.218994	0.115717	0.107471	0.485656	0.438765	0.394628	0.46033	0.94247	0.0247863	0.176466
U84x033112	0.954979	0.837306	0.899114	1.07498	1.02401	0.852623	1.33192	1.23818	1.20157	0.961629	1.11585	0.841817			U84x033112	0.495036	0.156326	0.662065	0.855937	0.772117	0.363837	0.0858965	0.161376	0.106977	0.553187	0.231721	0.51554
U84x033113	0.908901	1.21555	0.974412	1.40868	1.51338	1.30756	0.743207	0.968823	0.797143	0.801409	0.891481	0.7264			U84x033113	0.591168	0.0201235	0.507666	1.44554e-05	1.98112e-05	0.18419	0.025563	0.218261	0.00311429	0.0947397	0.615366	0.0290603
U84x033123	0.898343	1.1634	0.90265	1.30919	1.40355	1.36118	0.707029	0.884214	0.754116	0.770634	0.915332	0.748578			U84x033123	0.333364	0.0816396	0.965778	0.000162486	2.06736e-05	0.295644	0.0203392	0.182871	0.00212112	0.130988	0.838555	0.0286962
U84x033126	0.885233	1.22136	1.00759	1.38994	1.47954	1.36389	0.692688	0.890723	0.822319	0.847731	0.915432	0.765031			U84x033126	0.372441	0.0833509	0.507931	2.82472e-05	1.18457e-05	0.298146	0.0623319	0.366422	0.018293	0.148851	0.69357	0.060412
U84x033151	0.954759	1.00383	1.07185	1.14658	1.0826	0.849565	1.27504	2.82747	2.62893	2.27525	2.09013	0.703903			U84x033151	0.244576	0.388539	0.914982	0.64166	0.977967	0.115613	0.225924	0.0623655	0.00435459	0.0854343	0.00453427	0.827488
U84x033158	1.03525	0.995762	1.08432	1.31401	1.28568	0.98406	1.20966	1.31661	1.19572	0.982827	1.04067	0.833296			U84x033158	0.772546	0.4406	0.247164	0.128018	0.122126	0.732213	0.260366	0.41012	0.371385	0.86786	0.625622	0.288997
U84x033205	0.772506	0.872669	0.787078	1.17282	1.13589	1.34869	0.985581	1.1531	0.991813	1.07698	1.17482	0.610154			U84x033205	0.165508	0.293596	0.356133	0.720176	0.668103	0.734649	0.824511	0.120425	0.581388	0.25905	0.0967101	0.0128995
U84x033210	0.913678	1.01674	0.97504	1.18871	1.19517	1.45712	1.0224	1.12232	1.00894	1.06734	1.00217	1.00295			U84x033210	0.0645187	0.329991	0.631821	0.0475264	0.0277275	0.00947531	0.992614	0.105775	0.566256	0.325547	0.672974	0.465713
U84x033224	0.967682	1.04763	1.06666	1.18442	1.12962	1.24424	0.921414	0.901594	0.910799	0.899869	0.986959	0.688366			U84x033224	0.988625	0.701038	0.843329	0.0923438	0.00893525	0.804554	0.111475	0.0476164	0.0799958	0.00978522	0.398531	0.0412318
U84x033230	0.920122	1.0575	0.959758	1.26624	1.36062	1.25021	0.983157	1.16028	1.09837	1.04776	0.923214	0.706836			U84x033230	0.288278	0.27086	0.646791	0.0333943	0.00319297	0.944824	0.854483	0.517093	0.789954	0.699237	0.48438	0.145294
U84x033234	0.986697	1.07009	1.05658	1.22723	1.27277	1.17406	1.04477	1.15912	1.07964	1.01248	0.928426	0.76335			U84x033234	0.466112	0.249956	0.557128	0.0633369	0.00494218	0.842427	0.718633	0.437461	0.803931	0.811376	0.484169	0.172179
U84x033249	1.00009	0.952992	1.03663	1.25657	1.23676	0.972633	1.2153	1.30551	1.17802	0.960821	1.06548	0.842875			U84x033249	0.599159	0.729845	0.379939	0.251907	0.151556	0.634292	0.178347	0.344727	0.311582	0.807418	0.517726	0.346627
U84x033254	0.988515	1.05324	0.951383	1.16649	1.24495	1.23836	0.859512	1.06462	1.07943	1.08495	1.18784	0.826875			U84x033254	0.745936	0.720211	0.345555	0.211029	0.00818488	0.508091	0.837924	0.544055	0.844044	0.224024	0.205813	0.13064
U84x033258	0.921957	1.03099	0.929548	1.102	1.04247	1.10277	0.980934	1.16814	1.1941	1.04577	1.21663	0.925918			U84x033258	0.666818	0.822805	0.565854	0.541775	0.193709	0.336715	0.944523	0.43105	0.919114	0.155501	0.089014	0.452022
U84x033266	0.974633	1.12746	0.900495	1.19181	1.25085	1.1883	1.09215	1.00099	1.10436	0.944368	1.23233	0.797579			U84x033266	0.716784	0.552828	0.165659	0.0795154	0.0423744	0.596021	0.944374	0.741054	0.925644	0.731889	0.0200419	0.0891711
U84x033279	0.815648	0.933726	0.786822	0.996393	1.00488	0.95038	0.93372	1.11478	1.03707	0.98411	1.1722	0.888844			U84x033279	0.537321	0.27495	0.0408258	0.990247	0.381226	0.164802	0.745374	0.201735	0.860557	0.204996	0.100198	0.424699
U84x033292	0.956145	1.12386	0.852179	1.29719	1.60943	1.40128	0.939386	1.08283	1.01664	0.996437	0.98955	0.722801			U84x033292	0.44189	0.0329125	0.898883	0.000374723	2.29455e-05	0.576719	0.362619	0.973121	0.36991	0.918149	0.148502	0.0732607
U84x033303	0.949416	1.08199	0.896398	1.30195	1.4143	1.24497	0.993169	1.05007	1.01797	1.02041	1.12888	0.795969			U84x033303	0.31614	0.233491	0.684929	0.00219037	0.000127005	0.6816	0.562169	0.822591	0.398296	0.992706	0.135088	0.109072
U84x033321	0.871693	1.08074	1.0139	1.17252	1.15298	1.20973	0.983346	1.09603	0.998355	1.001	1.00956	0.762332			U84x033321	0.0575525	0.569322	0.683973	0.0738735	0.121354	0.879942	0.966737	0.695953	0.878291	0.284644	0.586442	0.235611
U84x033370	0.953752	1.31911	0.986673	1.44217	1.6818	1.49965	0.906464	1.05794	0.860447	1.01427	1.13921	0.786236			U84x033370	0.907099	0.0459965	0.373482	1.82213e-05	2.59088e-06	0.276525	0.464077	0.9265	0.436119	0.586518	0.00822383	0.13789
U84x033382	0.85407	1.19762	0.972666	1.32807	1.45633	1.32706	0.910902	1.04272	0.906391	0.978307	1.21204	0.77935			U84x033382	0.402091	0.0307592	0.499499	2.47828e-05	4.47983e-06	0.342736	0.500163	0.694339	0.664819	0.680241	0.00319201	0.106317
U84x033402	0.973252	1.06491	0.98972	1.17986	1.1535	1.308	0.90588	1.01596	1.00478	0.918823	0.906388	0.690535			U84x033402	0.166607	0.891833	0.340128	0.437966	0.266047	0.736039	0.511588	0.667843	0.913601	0.068551	0.021955	0.05238
U84x033448	0.970855	1.10201	0.989045	1.2439	1.26072	1.53154	0.860344	0.973378	0.870035	0.921068	0.900307	0.637481			U84x033448	0.570307	0.4185	0.71218	0.027957	0.00134997	0.598048	0.206744	0.500681	0.316803	0.200678	0.2365	0.0492905
U84x033465	0.90456	1.11786	0.95162	1.23253	1.26754	1.45102	0.76374	0.910125	0.80629	0.843775	0.805141	0.573925			U84x033465	0.625764	0.223529	0.792901	0.00562951	0.000102357	0.646498	0.109588	0.391093	0.176947	0.0299526	0.0137193	0.0218133
U84x033468	0.898275	1.20845	1.0733	1.37572	1.43842	1.39535	0.854848	1.10794	0.908775	0.917915	1.0252	0.739896			U84x033468	0.839692	0.12201	0.346192	3.62113e-05	8.88766e-05	0.358639	0.0622132	0.532211	0.461407	0.282312	0.124679	0.0355888
U84x033470	0.907342	1.05451	1.06563	1.24327	1.31415	1.20041	0.847004	0.985077	0.908826	0.863807	0.90178	0.751855			U84x033470	0.393626	0.759759	0.557517	0.00389383	0.0015205	0.512682	0.57322	0.544976	0.551296	0.154085	0.179039	0.297416
U84x033483	1.02032	1.40296	1.24953	1.46331	1.62846	1.57462	0.945938	1.18263	0.987328	1.0245	1.14318	0.761337			U84x033483	0.845651	0.0625104	0.15716	1.58807e-05	9.97013e-05	0.210261	0.283514	0.819844	0.451179	0.175999	0.0520741	0.0802276
U84x033484	0.896532	1.29623	1.04504	1.46211	1.42394	1.53808	0.844155	1.06874	0.892242	1.02824	1.14957	0.814148			U84x033484	0.766801	0.22025	0.306253	1.99518e-05	0.00010031	0.35663	0.153279	0.951756	0.494233	0.257954	0.0152778	0.0765363
U84x033504	0.975798	1.13143	1.03325	1.25924	1.29699	1.57905	0.79586	1.00393	0.858416	0.929651	0.972882	0.806694			U84x033504	0.503474	0.599676	0.978803	0.00493608	0.00239294	0.445027	0.137063	0.617397	0.0850298	0.186246	0.429114	0.105621
U84x033508	0.898231	1.19168	1.04845	1.31457	1.43879	1.4537	0.817273	0.909195	0.823701	0.875234	0.915168	0.858561			U84x033508	0.702174	0.0950066	0.254034	0.000100755	4.64375e-07	0.331116	0.0507107	0.299167	0.0478039	0.0851835	0.570203	0.319196
U84x033523	0.890988	1.28992	1.05586	1.36747	1.57738	1.54637	0.825127	1.01693	0.884538	0.923443	1.14151	0.800829			U84x033523	0.78116	0.1384	0.26882	4.63022e-05	4.00704e-05	0.289725	0.206964	0.983317	0.398537	0.230067	0.0201001	0.0827312
U84x033580	1.00442	1.12473	1.02841	1.20963	1.28383	1.29561	1.05143	0.944618	1.08471	1.13098	0.974808	0.929779			U84x033580	0.941056	0.95185	0.886895	0.0648345	0.0160122	0.361908	0.962918	0.796215	0.959417	0.569886	0.917962	0.338139
U84x033605	1.00659	1.00989	0.984044	1.1146	1.11679	1.14182	0.976039	1.06428	1.12014	0.971677	0.939599	0.782482			U84x033605	0.741868	0.923966	0.400993	0.635765	0.337638	0.813112	0.988821	0.446401	0.510321	0.772532	0.366968	0.079407
U84x033617	1.1116	1.11588	1.12958	1.24141	1.25416	1.1349	0.886973	1.02958	0.874653	1.00505	0.75726	0.679992			U84x033617	0.968259	0.407466	0.400408	0.0930742	0.0189361	0.547545	0.657064	0.59659	0.483816	0.720174	0.238259	0.0879076
U84x033626	0.934168	1.07433	0.976598	1.22075	1.36147	1.3605	0.871837	1.00342	1.0547	1.02169	0.980064	0.634408			U84x033626	0.407752	0.674524	0.959598	0.0194754	0.00332706	0.861918	0.118293	0.901395	0.885979	0.560399	0.859032	0.0642438
U84x033644	0.953821	1.13649	0.990771	1.26585	1.43005	1.40829	0.94796	1.01104	0.990654	1.03541	1.00453	0.645243			U84x033644	0.553565	0.58684	0.754735	0.00971429	0.00198892	0.713473	0.132543	0.683363	0.633804	0.658838	0.980077	0.0575941
U84x033665	0.967955	1.2066	1.029	1.37435	1.63517	1.53427	0.964576	1.05874	0.9311	0.990037	1.08714	0.789733			U84x033665	0.955378	0.104026	0.294615	1.16094e-05	5.24674e-06	0.353776	0.828976	0.836174	0.603088	0.749985	0.0488431	0.129926
U84x033674	0.911828	1.11963	0.938882	1.29423	1.43254	1.3885	0.965027	1.11635	0.939807	1.06745	1.23444	0.842593			U84x033674	0.66271	0.124299	0.667975	3.66166e-05	5.70703e-05	0.433759	0.884164	0.443633	0.94001	0.946927	0.00325956	0.166067
U84x033680	1.04563	1.15825	1.07183	1.29811	1.24216	1.44807	1.00407	1.0048	0.933349	0.975586	0.930964	0.735549			U84x033680	0.904993	0.3309	0.782896	0.0771689	0.0101052	0.859008	0.54443	0.781085	0.414343	0.388254	0.433071	0.101285
U84x033712	0.933723	1.00595	0.883469	1.14255	1.06582	1.03961	1.02227	1.11319	1.19204	1.07598	1.00899	0.797045			U84x033712	0.541764	0.756835	0.0989023	0.371779	0.145178	0.177952	0.695013	0.543251	0.359696	0.301096	0.58729	0.109642
U84x033739	0.884687	1.2897	0.998461	1.37995	1.37304	1.31907	1.01025	1.05176	0.952166	0.954529	1.2756	0.8169			U84x033739	0.853378	0.072273	0.234884	0.000125795	0.000126088	0.532618	0.657945	0.913459	0.859452	0.26349	0.0275377	0.053386
U84x033769	1.05114	1.2263	1.08648	1.29297	1.50005	1.48507	0.971495	1.06138	0.981143	1.00951	1.24324	0.846114			U84x033769	0.922209	0.173156	0.267181	6.69887e-05	6.03639e-05	0.401884	0.749132	0.686396	0.817239	0.62425	0.0232646	0.258566
U84x033770	0.890766	0.988937	1.04063	1.06891	1.06586	1.26311	0.90915	0.818317	0.886357	0.930959	0.87353	0.684084			U84x033770	0.42204	0.81913	0.469558	0.373714	0.222319	0.892749	0.206365	0.0198138	0.51468	0.325551	0.0272714	0.0241047
U84x033812	0.892019	1.28984	0.988749	1.33621	1.47179	1.36303	1.00004	1.14493	1.00725	1.04694	1.32787	0.835215			U84x033812	0.746556	0.136123	0.440278	4.59189e-05	0.000184732	0.53629	0.809813	0.628386	0.978767	0.826618	0.00789954	0.109676
U84x033833	1.05241	1.18805	1.19301	1.49827	1.38427	1.36882	0.870634	1.00318	0.869845	0.904944	0.955358	0.706407			U84x033833	0.688688	0.248475	0.252331	0.000619113	0.00115185	0.825067	0.0749563	0.391085	0.133195	0.164756	0.14155	0.0101297
U84x033931	0.956965	1.097	1.07215	1.14701	1.17522	1.08318	1.16	0.987529	1.10605	1.13767	0.984742	0.861675			U84x033931	0.488903	0.723582	0.606992	0.50193	0.246411	0.955281	0.941308	0.873639	0.956659	0.308424	0.936864	0.26074
U84x033939	1.02963	1.09286	1.13617	1.1326	1.19678	1.09672	1.06864	0.937678	0.961685	1.0896	0.938914	0.883232			U84x033939	0.92277	0.424086	0.30821	0.191946	0.214453	0.633961	0.898369	0.660501	0.425667	0.688749	0.69235	0.352665
U84x033957	0.840753	1.09113	1.0025	1.24849	1.40319	1.2814	0.971077	1.11232	1.01204	1.10067	1.17887	0.757998			U84x033957	0.294123	0.82434	0.514117	0.0208083	0.00285647	0.965948	0.975381	0.337241	0.79536	0.258986	0.0434774	0.112776
U84x033970	0.948711	1.1763	1.03207	1.23249	1.37338	1.30193	0.895106	1.00976	1.03364	1.0103	1.07072	0.768818			U84x033970	0.682303	0.365283	0.977152	0.00666706	0.00124838	0.889117	0.542922	0.390665	0.960055	0.555402	0.202845	0.105075
U84x033979	1.00128	1.19562	1.09125	1.28692	1.60392	1.3671	0.809218	0.950198	1.02415	1.19419	1.05562	0.746117			U84x033979	0.820936	0.214524	0.42543	0.00735565	0.00107184	0.828906	0.425308	0.893825	0.555316	0.392812	0.441283	0.115608
U84x034026	1.0707	1.1244	1.06346	1.32201	1.50225	1.3926	0.889377	0.982237	0.995191	1.02577	1.11126	0.751255			U84x034026	0.722088	0.231304	0.507076	0.00196787	0.000373852	0.658518	0.915559	0.924341	0.529209	0.839358	0.526244	0.0916927
U84x034033	1.07444	1.23501	1.13087	1.32811	1.38138	1.57759	0.873423	0.854611	0.876394	1.12451	0.967917	0.857377			U84x034033	0.966094	0.360594	0.384139	0.0464262	0.00673857	0.255248	0.157829	0.177107	0.0598535	0.744211	0.751991	0.401162
U84x034044	0.922108	1.08278	1.11858	1.33468	1.26335	1.29791	1.0203	1.05343	1.18176	1.03046	1.0635	0.843953			U84x034044	0.45845	0.972178	0.706882	0.0132058	0.0142083	0.0106372	0.921426	0.919643	0.290236	0.53973	0.836134	0.0569156
U84x034094	1.03502	1.12131	1.10696	1.35641	1.31034	1.35735	0.858209	0.911824	0.870705	0.973972	0.959522	0.709948			U84x034094	0.453436	0.0783389	0.180012	0.000714786	0.000466666	0.363769	0.961944	0.725381	0.869827	0.80469	0.971377	0.150847
U84x034161	0.829936	1.17573	1.01745	1.24771	1.33671	1.24576	0.866258	0.99489	0.953845	1.01248	1.07085	0.733579			U84x034161	0.516372	0.407739	0.757648	0.0278085	0.00912896	0.954688	0.541102	0.828722	0.616321	0.885883	0.987926	0.147197
U84x034185	0.89307	1.09758	0.984272	1.16836	1.21473	1.09575	1.03391	1.04492	0.994863	1.01675	1.0803	0.7078			U84x034185	0.517204	0.865252	0.431609	0.18272	0.12297	0.475365	0.949981	0.65467	0.652061	0.498963	0.535587	0.22669
U84x034209	1.02345	1.16689	1.24109	1.23739	1.23828	1.12727	1.01446	0.980808	0.968576	1.00346	0.964493	0.713595			U84x034209	0.729772	0.304256	0.319096	0.0273667	0.0182302	0.836659	0.63581	0.830667	0.60163	0.888426	0.387528	0.172767
U85x000035	0.740001	0.834618	0.808293	0.894625	0.742295	0.598037	1.0254	1.07665	0.957967	0.990797	0.76432	0.677677			U85x000035	0.219371	0.292976	0.276728	0.208633	0.265363	0.012079	0.513693	0.771667	0.266815	0.188308	0.0990826	0.101473
U85x000215	0.794108	0.950407	0.798418	0.832114	0.663779	0.717084	1.34876	1.39493	1.1068	1.10659	1.02974	1.01222			U85x000215	0.201802	0.488339	0.0554317	0.148302	0.0982737	0.126135	0.604408	0.140139	0.907393	0.95983	0.626559	0.938358
U85x000279	1.05718	0.822458	0.56925	0.170496	0.112916	0.0580909	0.703406	0.833097	0.793956	0.124856	0.15884	0.120658			U85x000279	0.278805	0.423367	0.012232	5.66056e-10	9.10426e-06	1.48826e-09	0.579384	0.558677	0.558707	2.798e-06	0.00237416	1.60984e-07
U85x000887	1.01507	1.25931	1.33603	0.97358	0.997822	0.729416	1.47827	1.1289	1.16052	1.09667	0.821372	0.249414			U85x000887	0.986242	0.516887	0.858981	0.276674	0.367305	0.599385	0.291335	0.746662	0.922162	0.615017	0.0438487	0.000320113
U85x000892	0.690326	0.969922	0.886774	1.12102	0.823439	0.840389	1.21602	1.41931	1.25819	1.21701	1.44645	1.37773			U85x000892	0.0889113	0.773257	0.490642	0.12911	0.972307	0.374129	0.0764036	0.106865	0.325919	0.444228	0.0134605	0.554823
U85x000901	0.795033	0.654505	0.510482	0.449894	0.39542	0.328011	1.16814	0.950765	0.847189	0.628878	0.825463	0.618853			U85x000901	0.146558	0.00370283	8.28852e-09	3.24326e-11	1.52223e-06	5.3141e-05	0.294099	0.768582	0.671489	1.00228e-05	0.182704	0.0350201
U85x000990	0.983307	1.01002	1.06014	0.957808	0.922269	0.724462	1.03559	0.978883	1.02764	1.16089	1.04929	1.08181			U85x000990	0.988284	0.982236	0.154294	0.502418	0.400654	0.019199	0.987312	0.845748	0.082166	0.203456	0.151967	0.338674
U85x001126	0.945843	0.883437	0.773208	0.478179	0.40338	0.279298	1.03593	1.12296	1.11278	0.739229	0.641335	0.625568			U85x001126	0.12258	0.0185819	0.0018206	4.31832e-06	8.3476e-09	1.27157e-05	0.804055	0.369153	0.023364	0.000147117	0.00021415	6.53838e-06
U85x001258	1.16664	1.22692	1.29993	1.3075	1.27846	1.01393	1.21005	1.01679	1.09778	1.28366	1.13777	0.428173			U85x001258	0.895354	0.73972	0.61202	0.329892	0.902145	0.634143	0.755008	0.457784	0.503581	0.268922	0.426629	1.99193e-05
U85x001408	0.828392	0.907131	0.711162	0.732936	0.482611	0.410425	0.855419	1.1656	1.20095	0.965827	0.624035	0.405499			U85x001408	0.374748	0.402333	0.0130253	0.0778544	0.000196782	0.000206174	0.87835	0.922376	0.460623	0.718306	0.0108473	0.00367574
U85x001567	0.965247	0.908327	0.912443	0.668319	0.59965	0.423284	0.998597	1.04484	0.979343	0.550877	0.440847	0.426684			U85x001567	0.530921	0.292136	0.259162	9.42833e-05	1.10407e-05	0.000113299	0.581065	0.187398	0.970966	1.41115e-05	1.42006e-06	2.8307e-07
U85x001678	0.972178	0.765983	0.745171	0.548438	0.385137	0.211252	1.06527	1.0787	1.11937	0.688558	0.489922	0.437421			U85x001678	0.603447	0.000366694	3.87652e-05	5.11527e-06	8.61767e-07	NA	0.352203	0.326148	0.0536178	0.00265821	1.1129e-07	0.000100193
U85x001707	0.83948	0.912856	0.628136	0.472338	0.233944	NA	1.36906	1.31315	1.25984	0.618054	0.371216	0.304525			U85x001707	0.288154	0.142888	0.0114919	9.92734e-06	1.58866e-10	NA	0.599235	0.458118	0.756503	0.0871703	6.49706e-06	0.0550172
U85x001724	1.0628	0.818669	0.590807	0.170895	0.110113	0.0649183	0.739619	0.808464	0.744092	0.126864	0.108807	0.0824354			U85x001724	0.272664	0.393088	0.00853063	1.21021e-09	1.66934e-09	5.60966e-14	0.673776	0.268349	0.538231	3.67866e-07	9.54549e-07	1.40179e-06
U85x001731	1.06407	1.02222	0.966371	1.0373	1.01658	0.48541	1.01113	0.952851	0.963399	0.342552	0.478251	0.419802			U85x001731	0.946561	0.631908	0.734231	0.838452	0.608373	0.000320807	0.33228	0.786374	0.944423	0.00296451	0.000607118	0.00477364
U85x001859	0.996353	0.953363	0.988912	0.734355	0.698912	0.395744	1.09734	1.09865	1.03303	0.231359	0.122784	0.112794			U85x001859	0.742	0.303728	0.607281	0.00758075	0.0040786	0.000382863	0.322565	0.170852	0.124923	3.01353e-06	1.02645e-17	1.3356e-19
U85x001965	0.836271	1.03282	0.884017	1.20081	0.92091	0.800727	0.557985	1.20838	0.975165	0.967382	0.857623	0.890797			U85x001965	0.547264	0.977276	0.646389	0.999567	0.171781	0.394473	0.00586518	0.741739	0.60035	0.845141	0.0595248	0.37187
U85x001966	0.899071	0.864557	0.656459	0.552331	0.446805	0.256968	0.96118	1.1223	1.08424	0.962419	0.888731	0.817371			U85x001966	0.211212	0.148346	0.00721845	4.25643e-06	7.64068e-08	4.88226e-07	0.631842	0.520433	0.447292	0.638674	0.264803	0.201516
U85x002002	1.02466	0.861579	0.747847	0.440491	0.319214	0.28413	1.28693	1.33294	1.36831	1.12302	0.629503	0.603219			U85x002002	0.807066	0.193128	0.0109383	8.83425e-07	1.56071e-09	0.00443261	0.507962	0.352952	0.0540956	0.990564	0.000260638	0.00419901
U85x002092	0.7953	0.967394	0.865087	1.55565	1.73995	2.12861	1.42276	1.25145	1.33186	0.825061	0.774476	0.628075			U85x002092	0.151432	0.308702	0.137114	0.00797238	5.95867e-05	0.133284	0.0270326	0.294804	0.130047	0.234157	0.0710449	0.0275989
U85x002129	0.918254	0.957959	0.811384	1.17253	1.07645	0.852738	1.21758	1.24478	1.15841	0.947817	0.91615	0.833243			U85x002129	0.298029	0.385803	0.002959	0.0128731	0.501898	0.138996	0.00581054	0.0948348	0.0191703	0.526828	0.0463816	0.0372946
U85x002132	1.02318	0.972896	1.08157	0.929518	0.968534	0.748237	0.952825	0.918844	1.05115	1.12632	1.08065	1.00557			U85x002132	0.613027	0.777317	0.171919	0.37183	0.365304	0.0254545	0.844288	0.525158	0.252911	0.251599	0.208911	0.664874
U85x002140	0.974754	0.733827	0.847439	0.526873	0.31447	0.175191	1.15247	1.18088	1.10488	0.278385	0.201178	0.210816			U85x002140	0.931838	0.00100286	0.0885649	7.97842e-06	1.14559e-07	1.57947e-08	0.15634	0.113661	0.57017	1.55883e-09	1.75577e-11	7.24519e-15
U85x002368	1.00649	0.981174	1.06831	0.975207	0.966204	0.763313	1.00053	0.91897	1.03197	1.12964	1.07388	1.01658			U85x002368	0.933262	0.961915	0.1939	0.532799	0.505016	0.0360437	0.551116	0.699996	0.194451	0.285041	0.139192	0.40218
U85x002381	0.986066	0.951364	0.882055	0.536533	0.484614	0.30476	1.05749	1.00287	1.07358	0.966434	0.835748	0.901386			U85x002381	0.801673	0.267665	0.045995	2.2362e-06	5.41951e-07	7.71972e-08	0.787327	0.722072	0.339723	0.79531	0.106965	0.176905
U85x002393	0.864679	0.747252	0.632667	0.511603	0.429651	0.189653	0.985904	1.15271	1.18748	0.843534	0.883521	0.709592			U85x002393	0.100209	0.00356669	7.81139e-05	0.000105361	1.5702e-06	NA	0.505642	0.0768897	0.0711642	0.226895	0.115947	6.96427e-05
U85x002432	0.912711	0.794176	0.69992	0.555891	0.512562	0.362005	1.06948	1.17609	1.22629	0.875786	0.688094	0.638841			U85x002432	0.238975	0.00143593	2.40704e-05	1.21286e-05	2.86339e-07	5.87315e-07	0.463136	0.0833544	0.0110887	0.173842	0.00664684	0.000443485
U85x002441	0.895351	1.01451	1.02392	1.28747	1.78432	2.30544	1.00961	1.15705	0.912062	0.967283	1.01147	0.876426			U85x002441	0.127417	0.633515	0.82954	0.0179935	0.000193281	0.00186178	0.478658	0.314118	0.903702	0.777734	0.25197	0.67923
U85x002443	0.960344	1.01117	1.18386	1.19718	1.22835	1.10266	1.08784	1.04561	0.997396	1.28851	1.62589	1.81811			U85x002443	0.730558	0.841131	0.424031	0.672137	0.102299	0.639202	0.463116	0.369969	0.778628	0.0129221	1.30473e-05	0.00149378
U85x002456	0.904537	0.887279	0.753167	0.503873	0.384956	0.131649	1.05451	1.03142	1.04949	0.733162	0.430223	0.298814			U85x002456	0.432425	0.00868067	9.11965e-05	5.46401e-06	2.84999e-10	4.53458e-10	0.647948	0.591712	0.312728	0.00133964	5.11138e-06	6.10457e-07
U85x002493	0.740117	0.913993	0.987007	1.1955	1.27642	1.09704	0.960642	1.35318	1.59947	1.25675	1.16237	1.26611			U85x002493	0.454521	0.628522	0.689769	0.503652	0.530798	0.907556	0.808134	0.417626	0.136105	0.0298718	0.142575	0.0774827
U85x002560	0.917981	1.06824	1.05879	1.19451	1.35096	0.72554	0.95743	1.03324	0.991345	1.26478	1.30829	1.68746			U85x002560	0.0884212	0.913342	0.586744	0.112732	0.0393308	0.00921232	0.585495	0.151154	0.391237	0.00346947	0.347841	0.0984251
U85x002873	0.95355	0.859454	0.884318	0.818026	0.75162	0.57608	0.898786	1.16008	0.910615	1.24542	1.19367	0.836748			U85x002873	0.573711	0.359665	0.440568	0.0452334	0.00988819	0.000873876	0.204607	0.350805	0.214858	0.327204	0.23188	0.174269
U85x002916	0.981867	0.866834	0.784312	0.931985	0.543521	0.185029	0.821862	1.02728	0.879437	0.181073	0.132783	0.161537			U85x002916	0.187524	0.523117	0.115767	0.398254	0.000773978	5.97497e-07	0.343212	0.768295	0.856346	7.09975e-06	0.000394771	4.27552e-08
U85x002917	1.24142	1.18037	1.30133	1.30934	1.23925	0.71382	1.12584	0.868533	0.964024	0.930576	1.00593	0.787945			U85x002917	0.226506	0.445234	0.524819	0.0411884	0.267589	0.176996	0.682676	0.50739	0.739572	0.832728	0.609014	0.161837
U85x002924	0.844998	1.21644	0.850215	1.65312	1.55822	3.44133	0.938435	1.01249	1.46356	0.875169	1.01162	0.876954			U85x002924	0.520247	0.613869	0.830611	0.096976	0.0361254	0.0271192	0.459875	0.859009	0.176416	0.626898	0.940802	0.282922
U85x003003	0.877679	0.839406	0.804872	0.924583	0.912444	0.741121	1.07846	0.974038	0.989543	1.07141	1.12053	0.993628			U85x003003	0.255869	0.286759	0.50641	0.382191	0.358956	0.168228	0.735079	0.916247	0.392142	0.133551	0.222935	0.464784
U85x003077	0.986564	1.11977	1.3174	2.07474	2.43425	3.32897	0.950748	1.1418	1.00073	0.928243	1.00537	0.956095			U85x003077	0.840673	0.0134814	0.00157846	0.000816777	1.96871e-09	7.17861e-06	0.441997	0.00268861	0.217813	0.471132	0.226654	0.821667
U85x003174	0.940009	1.06065	1.15166	0.627834	0.550596	0.407126	1.06205	1.03926	0.978698	0.851263	0.782875	0.986687			U85x003174	0.778945	0.60257	0.335501	1.60721e-05	2.24283e-06	0.00431752	0.979396	0.745933	0.746562	0.0217053	0.00336856	0.181814
U85x003245	0.79296	1.03836	0.929855	1.02291	1.31212	0.679817	1.05532	1.09684	0.98307	1.3547	1.42709	1.86184			U85x003245	0.0749566	0.530237	0.37628	0.281909	0.0777596	0.0316692	0.504419	0.302724	0.521389	0.00168761	0.073811	0.0238281
U85x003260	0.961598	0.920291	0.844361	0.90453	0.708624	0.453057	1.00912	1.03452	0.993076	0.935575	0.731606	0.660813			U85x003260	0.838131	0.719233	0.16437	0.168549	0.0142263	0.000849814	0.642708	0.599797	0.648165	0.795848	0.0130141	0.00255356
U85x003266	0.866138	1.20892	1.47827	1.8197	2.59854	3.53615	1.05709	1.35491	0.981593	0.986587	1.19205	0.830838			U85x003266	0.166957	0.0104154	0.0126552	4.70342e-05	5.42235e-10	1.14394e-05	0.29243	0.0130184	0.794186	0.651727	0.111437	0.24923
U85x003280	0.88907	0.940226	0.835959	0.574376	0.442987	0.293896	0.983982	1.09917	1.11537	0.644685	0.388369	0.319365			U85x003280	0.291798	0.178922	0.0178648	4.87332e-06	1.03883e-09	0.0265223	0.435439	0.220649	0.225018	1.94371e-06	4.197e-10	9.04097e-05
U85x003342	0.908414	0.880474	0.874933	0.809085	0.715164	0.438379	0.996355	1.01086	0.914689	1.18851	1.30657	0.77059			U85x003342	0.255236	0.298634	0.187841	0.00700255	0.00313007	0.000508346	0.693637	0.709218	0.229899	0.536495	0.28698	0.106044
U85x003354	0.816783	0.849764	0.818489	0.661423	0.552616	0.409293	0.797348	0.907598	0.763339	1.04687	1.03538	0.701205			U85x003354	0.0219861	0.0808129	0.00981891	0.000100703	0.00010976	0.0141649	0.0522805	0.594144	0.164998	0.502639	0.66425	0.114499
U85x003462	0.997779	1.04531	1.24706	0.795945	0.565994	0.431003	1.03054	0.987498	1.13555	0.972657	0.906846	0.819217			U85x003462	0.205164	0.397705	0.1435	0.00813489	3.56669e-06	5.82589e-08	0.199416	0.47959	0.181387	0.582476	0.128159	0.0964099
U85x003630	0.867416	0.85895	0.68906	0.615993	0.489768	0.401855	0.907711	1.05775	0.953353	0.881923	0.703733	0.669612			U85x003630	0.960367	0.989649	0.0272246	0.00673737	2.08461e-05	2.50555e-06	0.656909	0.732244	0.470823	0.652274	0.0496298	0.000735752
U85x003672	0.953282	0.895672	0.810374	0.841286	0.630522	0.864174	1.15791	1.08871	1.1523	1.0486	1.08342	0.978902			U85x003672	0.282535	0.0119076	0.000235317	0.00376771	1.34491e-06	0.167292	0.0623394	0.450307	0.0401839	0.428979	0.888349	0.72187
U85x004033	1.47684	1.06715	0.763352	0.119348	0.0817995	0.058715	0.808296	0.837297	0.743846	0.0924373	0.0661034	0.0696884			U85x004033	0.0363924	0.683868	0.0747886	3.26539e-08	1.43644e-10	2.4708e-12	0.45069	0.102382	0.443229	4.37238e-07	3.24074e-06	2.79037e-10
U85x004295	0.735048	0.827796	0.895885	0.538079	0.462968	0.862071	1.25112	1.53744	0.974762	1.72824	1.84013	1.30246			U85x004295	0.948539	0.969766	0.459642	0.0602324	0.00304491	0.419947	0.293947	0.001678	0.371903	8.97391e-05	1.14069e-05	0.555112
U85x004470	0.898063	0.897663	1.07597	0.50963	0.534889	0.473847	1.09446	1.42208	0.87279	1.84423	1.55997	1.12817			U85x004470	0.882304	0.727327	0.168601	0.0280328	0.00998134	0.203584	0.727535	0.0368313	0.870106	3.9961e-06	3.95006e-07	0.998823
U85x004544	0.910171	0.9891	0.962624	0.890136	1.0044	1.13518	1.05028	1.70302	1.51934	1.46542	1.44946	1.05268			U85x004544	0.380424	0.593341	0.808699	0.7871	0.761198	0.536218	0.334003	0.00147312	0.0377624	0.0233282	0.00526862	0.570141
U85x004582	0.90443	1.10705	1.10579	0.692493	0.797109	0.58739	1.5065	1.71356	1.64861	1.3978	1.96722	1.07008			U85x004582	0.970604	0.763071	0.56828	0.0605521	0.247249	0.0460679	0.0197719	0.0296819	0.154172	0.426079	3.13127e-05	0.985686
U85x004674	0.829534	1.14681	1.10825	1.42435	1.6147	1.42706	1.40577	1.70635	1.4236	1.66024	2.07982	1.06312			U85x004674	0.278014	0.534346	0.610179	0.0472787	0.000203434	0.554768	0.232094	0.0805406	0.502103	0.0686818	0.000137124	0.843567
U85x004683	0.751406	0.94886	0.874414	1.16033	1.46215	1.57659	1.575	1.97821	1.58094	2.2138	2.55621	1.05008			U85x004683	0.099123	0.813163	0.791676	0.158841	7.46739e-05	0.510949	0.113847	0.120289	0.469065	0.281695	1.58675e-06	0.534366
U85x004700	0.822036	1.07785	1.08341	1.2964	1.66165	1.44715	2.1241	1.83711	1.45208	2.00609	2.63822	1.17576			U85x004700	0.254493	0.934021	0.438689	0.0924832	0.000146722	0.452132	0.0906121	0.0012908	0.35998	0.0163914	5.93433e-06	0.513479
U85x004708	0.918295	1.02859	1.03126	1.12715	1.34005	1.50471	1.11254	1.41184	1.28561	1.55365	1.88478	0.807704			U85x004708	0.284235	0.29488	0.332303	0.0564661	0.000720758	0.242191	0.521535	0.17513	0.400972	0.205127	2.70598e-09	0.896776
U85x004709	0.781684	0.932249	1.04428	1.22784	1.46732	1.40287	1.53449	1.41126	1.34107	1.59591	1.85514	1.00976			U85x004709	0.0955065	0.737507	0.590251	0.033552	5.77337e-05	0.370651	0.178624	0.171614	0.0462477	0.438032	9.46948e-07	0.768126
U85x004719	0.864228	0.990888	1.06494	1.17623	1.3855	1.31287	1.35662	1.36707	1.3455	1.58469	1.68278	1.6439			U85x004719	0.203492	0.858789	0.464234	0.0248519	0.000548974	0.0353586	0.0920017	0.0148256	0.0842833	0.00151228	3.97589e-05	0.0755289
U85x004725	0.916152	0.914359	0.924951	0.786448	0.753028	0.705206	0.859995	0.986421	0.974828	1.06479	0.94048	0.747438			U85x004725	0.374814	0.276898	0.862607	0.201644	0.0523741	0.00684212	0.301144	0.523083	0.824479	0.970247	0.83316	0.114576
U85x004730	0.73942	0.922735	1.03549	1.23231	1.49478	1.43761	1.40757	1.48819	1.32531	1.58739	1.92611	1.00749			U85x004730	0.0758067	0.753815	0.634045	0.0274389	3.58561e-05	0.373624	0.248746	0.167655	0.419778	0.362547	1.20868e-06	0.734857
U85x004756	0.78959	0.959957	0.869266	1.70462	1.77712	1.93303	1.37907	1.19944	1.15765	1.6238	1.671	0.872669			U85x004756	0.222188	0.655099	0.448566	0.00414453	8.21937e-08	0.0692148	0.402666	0.256008	0.669713	0.675669	0.000554331	0.809511
U85x004762	0.877455	0.907195	0.942609	1.00371	0.973456	1.00272	1.36791	1.2461	1.1976	1.35249	1.34878	0.70364			U85x004762	0.0992907	0.422013	0.916932	0.565976	0.936823	0.882459	0.35213	0.512944	0.295969	0.642417	0.000122429	0.445826
U85x004771	0.881376	0.906711	0.937368	1.00395	1.01012	1.00213	0.995383	1.22439	1.15213	1.27347	1.35674	0.691383			U85x004771	0.122847	0.457732	0.860953	0.809106	0.653055	0.854655	0.591377	0.558965	0.666151	0.767308	0.000149688	0.412998
U85x004783	0.806928	0.982064	0.8765	1.64107	1.87837	2.05206	1.49987	1.36052	1.30466	1.76607	1.93116	0.988357			U85x004783	0.129677	0.921852	0.561609	0.00337641	1.64669e-07	0.0828875	0.229204	0.162254	0.462911	0.418839	0.000152179	0.964858
U85x004791	0.912575	1.1108	1.01932	1.20959	1.38099	1.7359	0.757476	1.12973	0.852925	1.02668	1.14663	1.01422			U85x004791	0.459757	0.771784	0.737301	0.0855895	0.00102821	0.178981	0.314895	0.804204	0.344319	0.746015	0.0394034	0.266312
U85x004797	0.9395	0.961016	1.00814	1.09321	1.11934	1.34114	1.07353	0.980807	0.92529	1.15495	1.2686	0.541558			U85x004797	0.0757028	0.436103	0.919228	0.376002	0.0759348	0.221263	0.307838	0.965246	0.338405	0.368877	0.002819	0.0726701
U85x004851	1.05013	1.01556	1.01679	1.43774	2.09278	2.11953	1.03826	1.06971	1.14156	1.35953	1.26986	0.744706			U85x004851	0.384222	0.964681	0.577753	0.00208293	6.64797e-08	0.00541992	0.477363	0.341157	0.110685	0.21282	0.0063549	0.208361
U85x004903	0.963015	1.00802	1.08016	0.950052	0.885533	1.19583	0.908627	1.20358	0.930273	1.31383	1.20934	1.09738			U85x004903	0.434194	0.923057	0.941961	0.408901	0.218093	0.589588	0.735228	0.265635	0.990675	0.0203885	0.0128024	0.411156
U85x004924	1.0613	1.0681	1.10719	0.859618	0.849276	1.20643	0.891343	1.1686	0.914077	1.28803	1.29724	0.963919			U85x004924	0.855894	0.869272	0.5739	0.529396	0.29	0.861184	0.466577	0.914151	0.609699	0.829694	0.0079701	0.166328
U85x004931	0.968497	1.11394	1.03819	0.903469	0.783996	0.901849	0.812143	1.03446	1.17291	1.42155	1.23481	1.0478			U85x004931	0.939551	0.949731	0.752672	0.317914	0.0919325	0.890654	0.391711	0.383143	0.41775	0.252134	0.11576	0.334527
U85x004945	0.926026	1.1533	1.35781	1.50513	1.64	1.87498	1.17292	1.46656	1.1751	1.71538	1.90982	1.43071			U85x004945	0.584355	0.627163	0.239834	0.0106696	4.23855e-06	0.0727186	0.500833	0.00315182	0.941653	0.000103622	3.31721e-08	0.543063
U85x004951	1.03821	1.01293	1.09597	0.803155	0.765377	0.951523	0.96858	1.1716	1.20821	1.33565	1.5834	0.864801			U85x004951	0.531431	0.731351	0.771142	0.0204927	0.0017379	0.508664	0.512213	0.993469	0.751592	0.912894	0.0216264	0.222269
U85x005315	0.897464	0.680562	0.7584	0.273064	0.201536	0.289657	1.64394	1.14901	1.38367	0.803626	0.767852	0.539505			U85x005315	0.402836	0.00749833	0.00498639	6.10575e-07	2.13026e-12	1.75265e-06	0.000341294	0.0353304	0.00883656	0.158406	0.0536015	0.0029143
U85x005425	1.08636	0.903326	0.885208	0.943582	0.895355	0.808357	1.10698	1.02296	1.0685	1.02192	0.961529	1.07914			U85x005425	0.07327	0.272365	0.329265	0.956325	0.451597	0.0563989	0.197847	0.722822	0.0594443	0.644205	0.839776	0.434124
U85x005458	1.00492	0.940186	0.934237	0.927208	0.938291	0.850322	1.08016	0.985058	1.02424	1.00627	1.01712	1.01536			U85x005458	0.167197	0.40082	0.437494	0.839812	0.723639	0.239622	0.461061	0.96924	0.181945	0.837734	0.477318	0.71648
U85x005685	0.97077	0.951406	0.7602	0.518073	0.412186	0.53623	1.13235	0.965356	0.969567	0.946189	0.682387	0.40362			U85x005685	0.859645	0.469805	0.00300976	6.91591e-07	1.2595e-08	0.00407226	0.584506	0.937731	0.781751	0.380648	0.0265216	1.8122e-06
U85x005703	0.924698	0.819167	0.685742	0.349325	0.280316	0.322465	0.923913	0.825166	0.957165	0.743005	0.529897	0.339194			U85x005703	0.455046	0.0374787	0.00662369	8.01822e-06	4.92308e-12	1.51654e-05	0.795484	0.558974	0.833707	0.00150931	0.000514086	0.000136144
U85x005704	0.860439	0.832747	0.657246	0.433535	0.326339	0.389118	1.08954	0.950585	1.17526	0.846351	0.635019	0.379324			U85x005704	0.270099	0.0477438	6.61816e-05	3.70628e-07	8.60684e-16	0.00161661	0.468812	0.94749	0.796747	0.169313	0.0107531	1.43471e-05
U85x005707	0.849856	0.80015	0.651623	0.460132	0.34939	0.485433	1.03866	0.912642	1.19047	0.824886	0.744958	0.406316			U85x005707	0.224448	0.0450571	0.000183048	3.90224e-07	1.85961e-14	0.00990862	0.570051	0.978405	0.702629	0.201954	0.0220641	2.46663e-05
U85x005793	0.764198	0.716328	0.761765	0.383394	0.276407	0.3456	1.56211	1.13797	1.31899	0.919701	0.749262	0.591897			U85x005793	0.227869	0.0193361	0.00134911	1.09612e-06	8.71668e-11	0.000225297	0.00123177	0.0376446	0.00217048	0.991091	0.071666	0.00305108
U85x005886	0.973864	0.88106	1.2272	1.1208	1.00716	0.968352	0.913629	1.01151	1.06034	1.08567	1.16447	1.03776			U85x005886	0.427804	0.0979167	0.722591	0.572732	0.84448	0.722056	0.911879	0.938254	0.799563	0.79213	0.0479821	0.186258
U85x005987	0.943644	0.929282	1.16369	1.09318	0.971475	0.931389	0.88201	0.990298	1.03154	0.839192	0.981529	1.06023			U85x005987	0.455152	0.11422	0.841343	0.587675	0.963967	0.441107	0.719692	0.848395	0.692939	0.151201	0.300937	0.165789
U85x006054	0.894924	0.907731	1.16943	1.07963	0.972764	0.935054	0.85461	0.982885	1.00381	0.918824	1.08654	1.03004			U85x006054	0.391471	0.113961	0.90129	0.56147	0.975626	0.454105	0.758894	0.855627	0.701323	0.420178	0.248512	0.141858
U85x006061	1.02423	1.05927	1.16796	1.01577	0.970206	1.01397	1.14067	1.16758	1.26028	1.27666	1.31458	1.51926			U85x006061	0.980008	0.830951	0.189295	0.338951	0.372828	0.53003	0.318088	0.040057	0.0264768	0.0972878	0.0480351	0.217308
U85x006097	0.964831	1.04691	1.17472	0.967889	0.97374	1.02118	1.08057	1.10299	1.29865	1.21736	1.28363	0.908875			U85x006097	0.712943	0.741668	0.306402	0.302914	0.713796	0.525771	0.500088	0.619228	0.0668297	0.597007	0.0128688	0.851385
U85x006135	0.991372	1.04611	1.34056	1.35667	1.30283	1.27552	0.483198	0.633563	0.488926	0.639591	0.62336	0.586707			U85x006135	0.739348	0.768529	0.161705	0.00820286	0.0292948	0.0699155	0.0397532	0.0462756	0.0617477	0.0274217	0.0619541	0.00146332
U85x006147	0.941216	0.914554	1.08341	0.919317	0.910878	0.967275	0.980814	1.07784	1.21552	1.10358	1.32641	0.886776			U85x006147	0.754264	0.759781	0.65334	0.195743	0.305936	0.460064	0.415111	0.395049	0.0563193	0.29606	0.00168377	0.885592
U85x006149	0.704206	0.691931	1.08466	0.888391	1.10521	0.798191	1.09019	1.12205	1.1329	1.12116	1.51849	0.967594			U85x006149	0.387639	0.0891932	0.905639	0.374552	0.225501	0.966431	0.0458254	0.110834	0.0844584	0.257169	0.000495206	0.240656
U85x006153	0.947281	0.896545	0.955023	1.03218	1.05668	0.869111	0.742223	0.743433	0.844346	0.842877	0.951507	0.745251			U85x006153	0.979022	0.443642	0.859818	0.166804	0.188709	0.947815	0.0395662	0.0174845	0.0722675	0.164465	0.846297	0.0174942
U85x006164	0.889629	0.788482	1.11051	0.854067	0.858706	0.850379	1.26923	1.35811	1.44528	1.10047	1.72491	0.946364			U85x006164	0.575798	0.14403	0.234718	0.667469	0.516026	0.23539	0.116447	0.181567	0.0336312	0.536805	0.000466202	0.865111
U85x006179	0.985114	0.901118	0.738156	0.906383	0.801823	0.706631	1.03774	0.887595	0.934852	0.887898	0.829119	0.738933			U85x006179	0.98452	0.0445103	0.00448367	0.128923	0.00749954	0.000405826	0.66102	0.203087	0.882734	0.226184	0.0143979	2.85584e-05
U85x006180	0.899645	0.782027	1.15488	0.831139	0.786344	0.565989	1.45968	1.25924	1.38129	1.06784	1.3074	1.09479			U85x006180	0.701225	0.0162571	0.601824	0.214072	0.0254613	0.000979555	0.0257024	0.0318023	0.000594668	0.884661	0.020143	0.170254
U85x006189	1.04023	0.885119	1.0335	0.993254	0.88455	0.880922	1.11519	0.839676	0.864873	0.731798	0.704578	0.522312			U85x006189	0.489841	0.254543	0.829527	0.670453	0.0441709	0.143106	0.865794	0.241849	0.942979	0.0352382	0.0672741	0.00479359
U85x006205	0.923942	0.904575	1.08096	1.04711	1.21427	1.04917	1.13504	1.06352	1.05518	1.00243	1.1665	1.17011			U85x006205	0.467091	0.038936	0.768954	0.445719	0.0690826	0.481706	0.151888	0.998042	0.482252	0.744215	0.0275839	0.241519
U85x006220	1.0188	0.855974	0.764309	0.566839	0.522601	0.379407	1.08016	0.96069	1.03435	0.878907	0.980425	0.826275			U85x006220	0.574321	0.0326158	0.0074006	2.49264e-06	3.01945e-11	5.33188e-09	0.342332	0.98953	0.132403	0.0664495	0.171306	0.110789
U85x006235	1.02639	1.04487	1.4822	1.27563	1.20269	1.20232	0.506112	0.624868	0.474571	0.713595	0.655574	0.594503			U85x006235	0.716914	0.943619	0.244611	0.024824	0.0722254	0.193412	0.0451723	0.0795344	0.0754699	0.0387098	0.0776668	0.000569335
U85x006237	1.11956	1.19156	1.10802	1.09956	0.950549	0.96571	0.649419	0.74228	0.755476	0.660001	0.553846	0.511688			U85x006237	0.0762181	0.0274631	0.0795123	0.250268	0.949477	0.804048	0.0550243	0.0900145	0.296263	0.00098311	5.96602e-05	9.50194e-05
U85x006239	0.925467	0.866116	0.835916	0.887455	0.839735	0.713115	1.15437	1.06439	1.24645	0.945223	1.05461	0.858445			U85x006239	0.249545	0.0153007	0.00345137	0.000497522	0.00050408	0.000330226	0.0431895	0.0577268	0.0243395	0.998767	0.93939	0.0852763
U85x006249	0.971135	0.86571	0.88211	0.850673	0.930244	0.687096	1.26478	1.10067	1.17183	0.995376	1.12697	0.874653			U85x006249	0.405028	0.155521	0.128658	0.00130252	0.0294906	0.00442548	0.034419	0.324399	0.0789141	0.880531	0.297072	0.262815
U85x006255	0.964224	0.835411	0.797161	0.834243	0.815848	0.632179	1.22838	1.1866	1.33299	1.05057	1.13453	0.890917			U85x006255	0.635115	0.0717604	0.0307818	0.00667902	0.0177828	0.000816228	0.0385192	0.040308	0.0233021	0.618639	0.157773	0.263264
U85x006256	1.18039	1.25104	1.07998	1.89407	2.14768	5.13104	1.31699	1.20536	1.23353	0.972158	1.06412	0.756783			U85x006256	0.501056	0.168211	0.621984	0.0328228	2.51673e-05	1.66681e-08	0.0576817	0.060994	0.129753	0.721974	0.559435	0.0396654
U85x006296	0.910569	0.78412	0.839564	0.796437	0.855157	0.650914	1.18947	1.18588	1.18554	0.948577	1.17493	0.908267			U85x006296	0.263988	0.0165409	0.00805279	0.00217503	0.0132653	0.000250337	0.0238055	0.0449285	0.0402393	0.544164	0.141415	0.463715
U85x006307	0.912696	0.859066	0.847914	0.846074	0.794464	0.667675	1.2193	1.14459	1.28048	0.997345	1.12217	0.858007			U85x006307	0.162448	0.0185469	0.0038036	0.000538995	0.000567531	0.000267946	0.0101774	0.0444165	0.021418	0.630387	0.34417	0.337503
U85x006308	0.92689	0.833191	0.861939	0.790521	0.843295	0.644097	1.20931	1.36459	1.17247	1.00605	1.29963	0.737599			U85x006308	0.789467	0.0636534	0.078763	0.00927847	0.102299	0.00255966	0.204659	0.129369	0.0955701	0.739579	0.137284	0.135211
U85x006312	0.963412	0.810918	0.863899	0.516519	0.482591	0.566689	0.963953	1.03196	1.14906	0.900978	0.691004	0.741104			U85x006312	0.73113	0.0586036	0.0795738	9.82614e-08	1.79863e-08	2.57393e-05	0.689256	0.161051	0.1494	0.595821	0.00637291	0.0500759
U85x006385	0.796923	0.852724	0.924989	1.04286	1.15844	0.877916	1.2707	1.08704	1.15155	1.0168	1.33356	0.984983			U85x006385	0.503043	0.21746	0.945092	0.195054	0.102289	0.91674	0.197682	0.482675	0.00603436	0.863875	0.00053455	0.410733
U85x006388	0.906533	1.0091	1.14146	1.21393	1.46477	1.1482	1.06606	1.1974	1.07201	1.27291	1.47979	0.996174			U85x006388	0.301471	0.632917	0.742392	0.0141768	0.00230013	0.248724	0.165734	0.32186	0.335735	0.226833	0.000105161	0.333329
U85x006389	0.953766	0.687454	0.725003	0.563305	0.490099	0.437914	1.17324	0.995714	1.16892	0.791852	0.872858	0.817865			U85x006389	0.697373	0.000185646	0.0146969	1.36589e-07	9.88159e-11	1.35779e-05	0.0694668	0.317721	0.00280119	0.0240189	0.179228	0.0062756
U85x006430	0.816715	0.844039	0.951584	1.02275	1.10132	0.880409	1.20925	1.09728	1.17555	1.03575	1.39019	1.01817			U85x006430	0.521908	0.150612	0.910145	0.324762	0.149045	0.904912	0.159261	0.196162	0.074675	0.824303	0.25147	0.327984
U85x006447	1.1192	0.907118	0.925321	0.878157	0.845873	0.815876	1.2082	1.20143	1.38055	1.18242	1.28285	1.14641			U85x006447	0.176059	0.289015	0.689261	0.00654637	0.000313907	0.0497623	0.00473118	0.0027284	0.000210751	0.153481	0.0137153	0.00809425
U85x006454	1.2539	1.4541	1.18972	2.41436	2.43053	4.57057	1.34165	1.19492	1.05735	0.979702	0.962718	0.769544			U85x006454	0.0477274	0.0296057	0.0447789	7.34133e-06	2.69702e-10	1.23188e-09	0.107873	0.0669487	0.371274	0.595519	0.81756	0.14586
U85x006466	0.766798	0.804992	1.00177	1.07627	1.19172	1.0063	1.15357	1.21914	1.23589	1.26277	1.95165	0.920176			U85x006466	0.094415	0.157436	0.914197	0.28805	0.0919446	0.826701	0.130082	0.0740798	0.141454	0.234872	0.000254461	0.671051
U85x006479	0.905497	0.787386	0.898951	0.681905	0.68274	0.768094	1.05534	1.04171	1.08069	0.84948	0.847313	0.948255			U85x006479	0.624123	0.0118166	0.197622	0.00560834	0.00505548	0.0444791	0.539737	0.572371	0.249117	0.166737	0.595007	0.422014
U85x006480	0.96076	1.10605	1.26777	1.25887	1.36506	1.00873	1.06611	1.09799	0.931308	1.09858	1.22152	1.00699			U85x006480	0.809562	0.62308	0.164659	0.0113015	0.0500319	0.714153	0.76004	0.780393	0.548965	0.369657	0.0626626	0.538027
U85x006494	0.797891	0.89532	1.17454	1.43627	1.53199	1.22271	0.765133	0.789819	0.633674	0.668679	1.09994	0.829107			U85x006494	0.46615	0.703259	0.407844	0.00245972	0.00114137	0.070638	0.275932	0.309868	0.171521	0.211966	0.51377	0.241164
U85x006540	1.02668	0.855068	0.782218	0.357783	0.27627	0.157764	0.823047	0.889964	0.995921	0.976286	0.727626	0.724335			U85x006540	0.46085	0.237292	0.0270394	6.2117e-06	4.63636e-15	9.51059e-11	0.215182	0.148745	0.794191	0.390231	0.0149181	0.00925895
U85x006552	0.863463	0.965903	1.20143	1.24729	1.29309	1.30208	0.544239	0.649719	0.592079	0.612521	0.703315	0.773647			U85x006552	0.524281	0.851034	0.219591	0.00436382	0.00475682	0.127679	0.0259903	0.0386859	0.035269	0.0983111	0.363232	0.0372811
U85x006560	1.02384	0.926085	0.936392	1.04635	0.980619	0.877319	0.823632	0.958974	0.941049	0.785224	0.78436	0.747895			U85x006560	0.552999	0.865777	0.357686	0.479725	0.529924	0.168958	0.513327	0.439037	0.891383	0.0858699	0.350763	0.0474142
U85x006561	0.980737	1.0552	1.098	1.34732	1.42336	1.30851	1.15076	1.23824	1.06554	1.29218	1.2632	1.29693			U85x006561	0.308305	0.65794	0.346343	0.00113272	1.25303e-05	0.438946	0.272334	0.0172537	0.52462	0.0169474	0.004527	0.170849
U85x006563	1.02575	1.13188	1.05357	1.5623	1.92185	2.54532	1.13887	1.0945	1.14668	0.904023	1.09994	0.700317			U85x006563	0.433459	0.577948	0.297387	2.6812e-07	3.06372e-07	5.60305e-08	0.136264	0.278291	0.297326	0.914022	0.409966	0.0466919
U85x006575	1.05871	0.936897	0.95477	0.816257	0.785525	0.485089	1.34666	1.24701	1.51322	1.14555	1.3128	1.20409			U85x006575	0.741967	0.0854497	0.353336	0.000173605	1.4033e-05	0.000374668	0.00385443	0.0074635	0.000144853	0.327647	0.0173632	0.0198631
U85x006584	1.15647	1.17238	1.15249	1.60973	1.99019	2.73413	1.20206	1.14194	1.17519	0.93521	1.01644	0.785675			U85x006584	0.0274142	0.172998	0.0686035	3.52354e-07	2.46555e-09	1.1725e-08	0.135271	0.255621	0.461737	0.751644	0.627747	0.0858222
U85x006590	0.942134	1.00452	0.984702	0.937886	0.948597	0.7171	1.10759	1.02364	1.11146	1.02262	1.14884	0.936698			U85x006590	0.623781	0.462084	0.518999	0.250817	0.476197	0.0362898	0.325567	0.645645	0.373698	0.824588	0.327002	0.959184
U85x006613	0.928855	0.904914	0.983108	0.885871	0.99622	0.804772	1.01641	1.07479	1.03805	0.901665	1.13947	0.889396			U85x006613	0.599988	0.232379	0.509609	0.210374	0.602424	0.142999	0.315468	0.814296	0.607909	0.481966	0.184825	0.978313
U85x006616	0.919464	0.897344	0.979565	0.958848	1.01365	0.860743	1.05456	1.11091	1.06587	0.917154	1.0879	0.897632			U85x006616	0.587836	0.209521	0.509127	0.392093	0.681681	0.261289	0.241897	0.690583	0.519109	0.572579	0.180266	0.984122
U85x006629	1.10675	0.902224	0.967422	0.674649	0.665483	0.686535	0.907669	0.97645	0.915588	0.764348	0.797038	0.723517			U85x006629	0.0318774	0.224273	0.970879	0.00319195	0.00452304	0.0215571	0.99994	0.413307	0.979349	0.00574485	0.00976732	0.00138286
U85x006631	1.00947	0.873668	0.790541	0.922927	0.787618	0.708112	0.791418	0.787129	0.815714	0.650425	0.687129	0.800005			U85x006631	0.937363	0.00958785	0.00412854	0.57195	0.246546	0.0995156	0.204771	0.0152376	0.131953	0.103714	0.771863	0.0139045
U85x006645	0.942238	1.07592	1.17281	1.31604	1.52997	1.29236	1.13219	1.15972	1.18207	1.32122	1.38237	0.951576			U85x006645	0.230015	0.908581	0.572457	0.00348991	4.46996e-05	0.772335	0.198712	0.120087	0.171843	0.272293	0.00300426	0.615597
U85x006648	1.00345	0.920678	0.948024	0.746122	0.522082	0.490965	0.98873	0.944785	1.09776	0.982933	0.83034	0.696073			U85x006648	0.864038	0.234243	0.580266	0.00098887	8.74204e-05	9.2486e-05	0.210324	0.273849	0.0197507	0.454655	0.0603241	0.00737443
U85x006657	0.990015	1.13468	1.48943	1.65853	1.7078	1.58885	0.618721	0.690512	0.498917	0.672976	0.821063	0.807191			U85x006657	0.869014	0.336171	0.0547883	0.000589736	0.000672867	0.01047	0.0503203	0.069528	0.0458751	0.093839	0.711275	0.0708313
U85x006660	1.03997	0.899818	0.914498	0.642023	0.607009	0.541316	0.915478	0.948679	1.28543	1.00927	0.942811	0.750467			U85x006660	0.394194	0.202031	0.222368	4.35864e-05	8.9595e-07	0.000118698	0.496982	0.832726	0.0359563	0.648938	0.602342	0.00169462
U85x006670	0.956354	1.05263	1.13889	1.5685	1.48121	1.33776	0.642221	0.71221	0.643624	0.761212	0.879713	0.818073			U85x006670	0.789833	0.335893	0.123947	0.000284546	3.79604e-05	0.010547	0.0612672	0.134554	0.16486	0.219161	0.687415	0.0480256
U85x006697	0.925783	0.737915	0.5767	0.661292	0.540667	0.402807	0.970864	1.03568	1.04128	0.753229	0.689118	0.532085			U85x006697	0.761517	0.00209906	5.88819e-06	0.000150717	2.64938e-05	3.06389e-08	0.731462	0.896551	0.0835544	0.0271446	0.00483875	0.000380335
U85x006701	0.920775	0.798978	0.626942	0.642909	0.555142	0.433966	1.01846	0.893232	1.13055	0.731777	0.665104	0.59371			U85x006701	0.886759	0.00858609	1.96893e-07	1.08739e-05	3.04515e-06	8.54204e-08	0.71701	0.839561	0.0766785	0.0148741	0.00154183	3.51366e-06
U85x006716	0.957696	1.08573	1.08829	1.09849	1.22105	1.03056	1.14876	1.12044	0.935653	1.42291	1.342	1.14925			U85x006716	0.962585	0.219287	0.297829	0.0326462	0.140949	0.195637	0.0339857	0.303875	0.709607	8.79187e-06	8.44176e-05	0.084119
U85x006721	0.873951	0.805358	0.890898	0.829166	0.847009	0.862897	1.0532	1.08903	1.08613	0.924798	1.08402	0.896157			U85x006721	0.577783	0.0416838	0.33015	0.0097134	0.123266	0.985711	0.434357	0.289816	0.0884045	0.629015	0.152004	0.232426
U85x006729	0.945497	1.09362	1.47881	1.82377	1.81088	1.60361	0.540869	0.617548	0.511708	0.58179	0.740511	0.777409			U85x006729	0.889874	0.273923	0.0495106	0.000512103	0.00015448	0.00747314	0.0855101	0.0783185	0.0674627	0.0540909	0.722031	0.0560098
U85x006748	0.91447	0.879403	0.965423	0.990953	1.09133	0.890535	1.18074	1.15397	1.25784	1.12007	1.39706	1.09256			U85x006748	0.396729	0.106453	0.997793	0.220347	0.0177725	0.392889	0.0108269	0.00103552	2.66985e-05	0.309565	1.26241e-05	0.0840442
U85x006750	1.04322	0.9664	0.765716	0.657161	0.627088	0.494457	1.13872	1.11172	1.37038	0.930825	1.01248	0.878222			U85x006750	0.917383	0.240557	0.0447728	6.54509e-05	8.08226e-08	9.63174e-06	0.131063	0.255299	0.066162	0.438068	0.212586	0.0383979
U85x006754	0.98777	0.976348	1.11271	1.10072	1.11742	1.08976	0.802468	0.825296	0.89498	0.762759	0.883669	0.920751			U85x006754	0.528191	0.354962	0.383922	0.197618	0.24543	0.677424	0.0158223	0.0865068	0.0687892	0.496592	0.824682	0.0606259
U85x006779	0.944875	1.00319	1.21296	0.960642	0.948387	0.861119	1.11712	1.01347	0.999208	1.14745	1.32002	1.09084			U85x006779	0.820062	0.693438	0.362332	0.833905	0.976348	0.119752	0.80732	0.591859	0.328913	0.799332	0.0133162	0.735577
U85x006781	0.890683	0.93054	1.05192	1.04567	1.0824	1.00252	0.8462	0.826749	0.819354	0.766546	0.883521	0.934413			U85x006781	0.419469	0.230956	0.809218	0.247935	0.137475	0.665151	0.073024	0.140075	0.104998	0.535605	0.774811	0.128773
U85x006783	0.941072	0.998611	1.06399	0.967845	0.937439	0.904018	1.11105	0.973034	1.23741	1.27199	1.25756	1.16623			U85x006783	0.775219	0.536536	0.665327	0.615392	0.625091	0.120508	0.975723	0.925865	0.915291	0.998853	0.144481	0.483621
U85x006813	0.99606	0.906296	0.87294	0.862891	0.888273	0.735919	1.03416	1.11021	1.15558	0.843537	0.92042	0.814011			U85x006813	0.716623	0.408603	0.224946	0.0285101	0.097062	0.0115543	0.250596	0.384976	0.0215481	0.542573	0.228313	0.00789125
U85x006814	1.00848	0.89514	0.889062	0.837868	0.828252	0.704223	1.09604	1.09261	1.09485	0.939327	0.92676	0.828333			U85x006814	0.931404	0.122233	0.194978	0.0133055	0.000924164	0.0199262	0.160274	0.228636	0.249307	0.754195	0.129621	0.00122754
U85x006821	0.994147	0.892058	0.999697	0.9419	0.857847	0.963304	0.534738	0.552041	0.540503	0.66054	0.49707	0.429042			U85x006821	0.358855	0.958548	0.470664	0.262754	0.749582	0.473298	0.0579539	0.0828508	0.0986326	0.0494099	0.00375032	0.000113104
U85x006826	0.927253	0.904149	0.948033	1.02278	1.12303	0.894147	1.23428	1.14534	1.29771	1.16595	1.43379	1.19164			U85x006826	0.42131	0.0900407	0.958792	0.303737	0.0185991	0.309842	0.00841837	0.00781956	4.22892e-05	0.342906	3.45076e-05	0.0983214
U85x006827	0.972265	0.829518	0.940988	0.647556	0.62702	0.446114	1.25709	1.14301	1.29511	0.997126	1.15046	0.987002			U85x006827	0.762327	0.0154788	0.264645	9.4358e-06	5.9171e-07	4.90933e-06	0.0303237	0.0936262	0.000275241	0.740559	0.497474	0.746936
U85x006830	0.982486	0.846308	0.95778	0.668776	0.640889	0.468934	1.27066	1.09533	1.3171	1.01496	1.15603	0.989513			U85x006830	0.745846	0.0229429	0.321021	2.86318e-05	3.18365e-06	8.3471e-06	0.0365096	0.114558	0.00047559	0.681367	0.453221	0.770471
U85x006854	1.00529	1.01092	1.01494	1.1859	1.20868	1.04124	1.06158	1.05158	1.16709	1.13373	1.22414	1.05166			U85x006854	0.992576	0.775702	0.660174	0.0152314	0.0102667	0.889855	0.152605	0.205618	0.14672	0.181385	0.374755	0.317057
U85x006869	0.580782	0.699394	0.88281	0.682135	0.654908	0.620432	0.776469	0.905541	0.901944	1.14548	0.990061	1.08942			U85x006869	0.0954647	0.19912	0.603737	0.122037	0.0358637	0.0127488	0.527622	0.990701	0.505643	0.699965	0.839713	0.685183
U85x006870	0.990254	0.966589	1.10223	1.20626	1.33582	1.29854	0.70697	0.755452	0.730477	0.824113	1.04563	0.829443			U85x006870	0.870238	0.865256	0.331029	0.00261823	0.00255683	0.139809	0.226153	0.278677	0.150163	0.520655	0.131218	0.12834
U85x006877	0.855728	0.978948	1.19285	1.36828	1.36385	1.29718	0.573938	0.664592	0.644195	0.625155	0.855073	0.808921			U85x006877	0.379074	0.679188	0.315836	0.00181821	0.00175857	0.0401628	0.0670185	0.0966976	0.0773796	0.226698	0.759181	0.0310042
U85x006878	1.09868	0.870611	1.06527	0.772651	0.735608	0.700502	1.23759	1.16135	1.39914	0.987728	0.9598	0.897753			U85x006878	0.190071	0.101361	0.943479	0.00150643	0.00158092	0.0187888	0.0159819	0.473989	0.000572671	0.860045	0.539646	0.245677
U85x006880	0.981858	0.949829	0.944546	0.913334	0.931705	0.833977	1.11242	1.11112	1.18608	0.990888	1.01559	0.766843			U85x006880	0.671804	0.199393	0.182342	0.10764	0.110612	0.0156197	0.719241	0.399832	0.0667675	0.949257	0.991297	0.0165675
U85x006882	0.983039	0.82186	0.701149	0.829315	0.752596	0.656822	0.973603	0.9685	1.05861	0.966539	0.867193	0.685019			U85x006882	0.825029	0.0785478	8.56606e-05	0.00625095	0.00309987	0.00430011	0.89765	0.882206	0.201687	0.642476	0.621197	0.0197506
U85x006893	0.988337	0.876434	0.946898	0.875118	0.823523	0.585176	1.2488	1.12855	1.33817	1.06837	1.24346	1.13159			U85x006893	0.398059	0.0504948	0.525831	0.0388174	0.0020209	0.00801596	0.00303178	0.0439605	6.2681e-07	0.806441	0.0597617	0.674301
U85x006904	0.801573	0.901117	1.18926	1.29352	1.45436	1.27904	0.732747	0.837109	0.796319	0.880618	1.02156	0.910811			U85x006904	0.107626	0.79428	0.314317	0.0173148	0.0017152	0.241054	0.0636239	0.0657837	0.395737	0.358141	0.448681	0.268207
U85x006905	0.849229	1.05737	1.09334	1.27272	1.41769	1.38024	0.896002	1.15096	1.09316	1.26983	1.40204	0.951882			U85x006905	0.218686	0.532435	0.2149	0.00461862	0.000173717	0.231405	0.66197	0.625418	0.889893	0.451739	0.360201	0.707167
U85x006910	1.02199	1.07062	1.19474	1.13574	1.25175	1.09372	0.987428	1.13496	1.14156	1.25125	1.36564	1.03581			U85x006910	0.362023	0.868605	0.315274	0.0488657	0.0153828	0.554597	0.946138	0.867858	0.88504	0.21697	0.000175054	0.611845
U85x006913	0.855404	0.913999	0.955286	0.869228	0.891866	0.668	0.995054	0.93852	1.04043	0.921186	1.03024	0.939347			U85x006913	0.449021	0.370614	0.198793	0.0321597	0.206396	0.000649576	0.903931	0.429686	0.976601	0.919147	0.669996	0.238195
U85x006915	0.951365	0.881135	0.801127	0.727812	0.575618	0.451644	1.13699	1.10274	1.39131	1.0973	0.960286	1.00592			U85x006915	0.974359	0.375247	0.0631096	0.00108727	9.90402e-06	1.57399e-05	0.391683	0.424998	0.14894	0.117266	0.911374	0.312583
U85x006922	1.04933	0.869137	0.778231	0.480906	0.41268	0.467652	1.03183	0.958634	1.05716	0.868149	0.818274	0.760049			U85x006922	0.684715	0.447077	0.153252	0.00034722	8.64875e-09	2.3305e-06	0.323819	0.471768	0.0916227	0.529506	0.121878	0.122761
U85x006924	1.08393	1.02439	0.873681	0.668089	0.616756	0.563846	1.01023	1.03511	1.04591	0.943332	0.756458	0.768811			U85x006924	0.135584	0.72545	0.0355614	3.48493e-05	1.53168e-09	3.44836e-11	0.95128	0.692487	0.519876	0.102627	0.00203806	0.00217612
U85x006929	1.02991	0.760504	0.704156	0.464722	0.395655	0.243195	1.0334	1.09632	1.01064	0.869666	0.794066	0.785916			U85x006929	0.674489	0.0146225	0.00244622	1.97744e-05	7.21429e-11	4.89477e-08	0.691348	0.525258	0.122471	0.306067	0.1611	0.0594144
U85x006960	0.838348	1.01293	1.07874	1.33576	1.35612	1.30455	0.806607	0.918354	0.960556	1.02047	1.31489	0.929337			U85x006960	0.0481504	0.692167	0.314828	0.00265541	0.00362101	0.272701	0.295398	0.814528	0.561173	0.857544	3.52253e-06	0.868165
U85x006970	0.909544	1.02729	1.13184	1.31532	1.48802	1.2248	1.02579	1.05503	1.03943	1.10991	1.22767	0.985438			U85x006970	0.249216	0.783446	0.210759	0.00706023	0.000178473	0.202837	0.891022	0.399252	0.440114	0.535181	0.0990203	0.722253
U85x006971	0.896831	0.943162	0.820861	0.741503	0.71856	0.68601	0.956745	0.966789	0.966725	0.956991	0.963626	0.877446			U85x006971	0.483232	0.411623	0.0247783	0.00191511	0.00340338	0.000362312	0.322854	0.153275	0.436186	0.321987	0.284343	0.212319
U85x006995	0.965958	0.916577	0.96389	0.91324	0.893161	0.794521	1.0676	1.0308	1.09082	0.854667	0.951123	0.791339			U85x006995	0.82309	0.456919	0.192318	0.129025	0.192891	0.0240543	0.341627	0.483959	0.0974415	0.789506	0.574133	0.0101074
U85x006998	1.00736	0.877515	0.708539	0.725191	0.696775	0.514058	1.01665	1.06991	1.04956	0.887054	0.793982	0.694592			U85x006998	0.444768	0.129776	0.000156847	0.000229667	2.02826e-05	8.66614e-06	0.74446	0.703059	0.211797	0.58001	0.0487563	0.000835631
U85x007017	0.963869	0.972687	1.09175	1.23685	1.34989	1.05947	0.978347	0.896775	0.874623	0.922264	1.09279	1.08241			U85x007017	0.978933	0.717142	0.341458	0.00159752	0.00055591	0.59672	0.656716	0.684433	0.94948	0.424362	0.163134	0.344052
U85x007027	1.0165	0.984908	1.00309	1.03856	0.891185	1.3442	0.452774	0.529681	0.4842	0.5666	0.396126	0.346705			U85x007027	0.284329	0.665361	0.365686	0.164005	0.673094	0.0125302	0.0637527	0.0767586	0.0918832	0.00876199	0.000524486	1.3551e-06
U85x007032	0.873832	0.971421	1.01076	1.03753	1.15684	0.914218	0.84796	0.881069	0.930012	1.01209	1.12434	0.865164			U85x007032	0.174925	0.796785	0.526511	0.132705	0.044927	0.24466	0.108667	0.429183	0.197288	0.863089	0.0886401	0.577918
U85x007040	1.06053	0.929547	0.96211	0.82161	0.812433	0.608394	1.2821	1.17154	1.3172	1.0805	1.22227	1.15457			U85x007040	0.459021	0.310554	0.644617	0.000151816	3.37662e-06	0.000115413	0.00896228	0.00978576	0.000633832	0.735676	0.342144	0.0256392
U85x007060	1.05046	0.99416	0.958493	0.869218	0.878848	0.627817	1.25038	1.1587	1.24121	1.13989	1.21391	1.17523			U85x007060	0.244626	0.926283	0.632555	0.0477841	0.00585065	0.00687438	0.00775322	0.00867135	0.198858	0.269799	0.303618	0.0338175
U85x007061	1.03618	0.977836	1.00056	0.99202	1.06795	0.817591	1.11228	1.13237	1.24794	1.04214	1.14301	1.19077			U85x007061	0.129367	0.634732	0.851269	0.991724	0.394838	0.230742	0.0392033	0.0866661	0.063684	0.23636	0.0314515	0.0129521
U85x007072	1.10873	0.977358	0.967479	0.966571	0.973441	0.777639	1.79925	1.47463	2.22502	1.50637	2.34131	1.14862			U85x007072	0.685692	0.162246	0.110766	0.0747543	0.0386274	0.0074308	0.0166613	0.143447	0.0118992	0.568451	0.00695149	0.24535
U85x007104	0.974443	1.12232	1.23556	1.41931	1.5141	1.49608	1.07932	1.08671	1.0678	1.07952	1.43457	1.10508			U85x007104	0.417243	0.303194	0.068417	1.11529e-06	4.66032e-06	0.00945833	0.65392	0.670658	0.813134	0.415067	5.82806e-06	0.860838
U85x007106	1.00922	1.01661	0.957884	0.805578	0.764338	0.578653	1.19475	1.14072	1.27174	1.05631	1.23683	1.1312			U85x007106	0.963901	0.150414	0.0616752	9.44687e-06	2.47187e-07	6.39565e-05	0.0165339	0.0304049	0.00329579	0.34235	0.0466177	0.0145815
U85x007111	0.916981	0.9746	0.897622	0.826837	0.782159	0.69702	1.02213	0.956661	1.06122	0.829161	0.938129	0.807509			U85x007111	0.847006	0.594373	0.0814391	0.0134101	0.00567882	0.000556346	0.709534	0.969438	0.17346	0.00673214	0.964815	0.0923423
U85x007112	0.938701	0.751218	0.806652	0.849286	0.933767	0.838617	1.28442	1.1519	1.42508	0.979109	1.27258	0.909532			U85x007112	0.745042	0.00601357	0.250017	0.366526	0.606267	0.483035	0.0206353	0.044432	9.21334e-05	0.998776	0.017876	0.799267
U85x007113	0.918967	0.912378	0.837143	0.847838	0.726354	0.741144	1.0465	0.97398	1.07203	0.906674	0.935209	0.896637			U85x007113	0.687856	0.491949	0.0892286	0.0353444	0.00577655	0.00375411	0.689932	0.691679	0.0637724	0.573507	0.895745	0.1598
U85x007127	0.936642	0.838137	0.843299	0.692157	0.693139	0.662441	0.780838	0.875375	0.754776	0.803565	0.726952	0.651272			U85x007127	0.676106	0.084488	0.202127	0.00762336	0.00110745	0.000241407	0.274969	0.504023	0.639335	0.393796	0.054742	0.000193641
U85x007132	0.917344	0.91897	0.768984	0.649936	0.504532	0.360967	1.10853	0.953723	1.1124	0.882051	0.741208	0.648505			U85x007132	0.740255	0.517353	0.00591084	0.00434054	1.90582e-09	2.65403e-08	0.417891	0.611856	0.647974	0.999351	0.0127058	0.00412209
U85x007163	1.01177	0.909661	1.03194	0.996869	0.978834	4.07335	1.07288	1.13215	1.20065	1.11559	1.16209	0.912613			U85x007163	0.436898	0.679951	0.192399	0.69723	0.382502	1.70876e-06	0.278513	0.0031507	0.0434613	0.111809	0.0910809	0.843896
U85x007174	0.897696	1.05558	1.24044	1.44802	1.40092	1.454	0.635051	0.732716	0.610647	0.588303	0.805532	0.831064			U85x007174	0.618179	0.557638	0.121099	0.00138913	0.000324177	0.0111398	0.0589199	0.0587326	0.0806085	0.266888	0.904601	0.0337325
U85x007192	0.934632	0.876525	0.890519	0.781454	0.69984	0.714359	0.675954	0.897306	0.677878	0.821234	0.723813	0.556012			U85x007192	0.76453	0.266335	0.504534	0.0377504	0.00726064	0.0102802	0.105579	0.321959	0.30723	0.181533	0.0254687	0.000296331
U85x007203	0.89824	1.14213	1.18797	1.44048	1.54689	1.50391	0.779026	0.940109	0.897165	0.902616	1.1738	0.959668			U85x007203	0.686186	0.080895	0.0145729	2.00306e-05	4.75275e-06	8.98819e-05	0.163704	0.435262	0.177196	0.271214	0.284993	0.443133
U85x007207	0.951991	0.855875	0.759749	0.560948	0.49673	0.371358	0.962603	1.08982	1.16374	1.03286	1.08669	0.896647			U85x007207	0.72792	0.0825679	0.00541246	2.67245e-06	1.9073e-08	3.05505e-06	0.442416	0.819301	0.24613	0.137119	0.839019	0.141871
U85x007208	0.913807	0.834918	0.722614	0.505958	0.452994	0.33087	0.949116	1.06684	1.13148	1.05044	1.05449	0.862147			U85x007208	0.645197	0.0699519	0.00231271	2.61392e-06	9.10923e-09	1.53533e-06	0.553737	0.882215	0.258583	0.121345	0.663968	0.0848453
U85x007236	0.923064	0.970992	0.993269	1.11905	1.11894	1.01093	1.0584	1.02373	1.0782	1.02189	1.08488	0.951754			U85x007236	0.568395	0.644885	0.772473	0.188675	0.153369	0.485766	0.55915	0.164895	0.0805284	0.696367	0.0551861	0.749048
U85x007315	0.919474	0.907212	0.813079	0.756443	0.714473	0.651687	0.95908	1.01365	1.01558	0.936801	0.827783	0.768571			U85x007315	0.825713	0.474678	0.0590283	0.00158721	0.00188059	0.000414818	0.708846	0.875291	0.0924711	0.59894	0.270048	0.00084089
U85x007322	0.996582	1.03601	1.04682	1.04847	0.90787	0.855024	0.624071	0.761811	0.75216	0.814605	0.744939	0.644721			U85x007322	0.630215	0.711994	0.915063	0.525712	0.357529	0.0420968	0.00172329	0.0237543	0.0242572	0.195808	0.00648668	7.48549e-06
U85x007327	0.938233	0.976046	0.875913	0.79115	0.746357	0.695443	0.973065	0.985485	1.00696	0.94907	0.855588	0.771456			U85x007327	0.9954	0.710344	0.0993612	0.0062926	0.00326429	0.0010964	0.901076	0.808884	0.186411	0.841207	0.20549	0.00133746
U85x007340	0.928475	1.20556	1.2505	1.51317	1.64336	1.58869	0.809558	0.936588	0.889777	0.957397	1.17897	0.96319			U85x007340	0.897635	0.0265284	0.0105455	1.04611e-05	3.55001e-06	6.19411e-05	0.105682	0.42231	0.169612	0.784305	0.00287998	0.434645
U85x007398	0.962858	0.876228	0.852694	0.643795	0.581108	0.436688	1.28744	1.11701	1.16968	1.00539	1.05591	0.864084			U85x007398	0.575745	0.0606738	0.0456411	2.31786e-05	2.76331e-09	8.17179e-07	0.0456505	0.241016	0.0197143	0.408159	0.9765	0.109652
U85x007414	0.949837	0.898864	0.92858	1.05136	1.05724	0.973395	0.802118	0.910794	0.776539	0.721227	0.834391	0.797216			U85x007414	0.786767	0.286691	0.325417	0.222638	0.219586	0.701953	0.602144	0.598806	0.94359	0.024592	0.867279	0.0468174
U85x007426	0.933195	0.872635	0.833487	0.561805	0.527667	0.379443	1.22856	1.13745	1.17177	0.984639	1.02883	0.86703			U85x007426	0.555671	0.0524124	0.0319317	9.09184e-06	1.13359e-10	5.98502e-07	0.0407265	0.205563	0.0116597	0.400069	0.777924	0.109865
U85x007442	0.975607	0.953927	1.00036	0.975636	0.960537	1.15748	1.0175	0.955292	0.993266	0.886756	0.909659	0.756779			U85x007442	0.525646	0.53747	0.853666	0.953131	0.925149	0.0576051	0.767577	0.691532	0.15711	0.0965049	0.130733	0.00102493
U85x007448	0.968309	0.883414	0.78078	0.615822	0.514486	0.453212	1.08702	1.10188	1.14616	0.998634	1.04217	0.909002			U85x007448	0.461609	0.0634932	0.00567573	0.00024961	2.05534e-08	0.000137576	0.736954	0.378544	0.208761	0.558133	0.721291	0.122605
U85x007449	1.00577	0.986094	1.02959	1.0349	1.12962	0.927961	1.10872	1.08734	1.11143	1.04977	1.11202	1.0584			U85x007449	0.660248	0.662127	0.806974	0.970126	0.349919	0.135829	0.213593	0.275261	0.0637046	0.62796	0.0304012	0.98741
U85x007465	1.07536	0.90469	0.891795	0.933338	1.02055	1.01995	0.905727	0.952678	1.12768	0.896283	1.05746	0.823325			U85x007465	0.172257	0.0588868	0.47222	0.782016	0.775497	0.292538	0.840656	0.762344	0.208631	0.165848	0.800342	0.0534951
U85x007482	0.990716	0.974386	1.04749	1.15443	1.20663	1.27562	0.869492	0.937864	0.994353	0.758818	0.812574	0.753192			U85x007482	0.966578	0.761514	0.72066	0.0432978	0.145871	0.104055	0.567351	0.587969	0.771726	0.172181	0.0736331	0.00243731
U85x007495	1.12561	1.53088	1.12998	1.49176	1.7438	1.20056	0.664323	0.813546	0.700737	0.71971	0.892223	0.840108			U85x007495	0.175289	0.0546496	0.294206	0.00073264	5.50471e-05	0.0474297	0.195781	0.189773	0.0885243	0.227008	0.752871	0.0646426
U85x007501	1.04334	0.920131	0.872128	0.61489	0.513906	0.509446	1.07758	1.05131	1.12536	0.904152	0.9804	0.730618			U85x007501	0.753817	0.341121	0.214261	0.00101691	8.49084e-08	0.00300061	0.154926	0.586509	0.17154	0.535086	0.54007	0.0832174
U85x007540	0.924856	0.857516	0.775137	0.728561	0.627884	0.634015	0.69872	0.641322	0.85595	0.844342	0.620628	0.57399			U85x007540	0.687874	0.141589	0.0166454	0.0289081	0.00019535	0.00144568	0.0288195	0.13212	0.66784	0.374973	0.0217494	4.83956e-06
U85x007552	0.98923	0.928841	1.0623	1.07029	1.06068	1.11646	1.07715	1.02508	1.16466	0.963976	1.11744	0.81218			U85x007552	0.90411	0.0216099	0.77882	0.768829	0.86664	0.443499	0.684291	0.942329	0.0166581	0.454088	0.163438	0.0209065
U85x007555	1.03672	1.05523	1.04664	1.05488	0.896582	0.950762	0.656483	0.768075	0.763104	0.937444	0.770514	0.658155			U85x007555	0.812784	0.460743	0.711335	0.933423	0.578842	0.279203	0.00473602	0.0461973	0.0136057	0.519422	0.00360355	1.80371e-05
U85x007559	0.945779	0.880459	1.03113	1.05332	1.02056	1.13296	0.999167	1.0575	1.09396	1.02651	1.11404	0.82498			U85x007559	0.860955	0.0129181	0.566692	0.756638	0.92268	0.514569	0.542236	0.795835	0.024954	0.851549	0.103634	0.0351397
U85x007560	0.93608	0.926424	0.948787	0.873607	0.812255	0.7895	1.00936	1.06476	1.14478	0.999208	1.19495	0.95849			U85x007560	0.889239	0.369754	0.468936	0.0218442	0.0189616	0.0129467	0.161189	0.312668	0.0203309	0.374257	0.077416	0.763576
U85x007566	0.95514	0.908932	0.988682	0.870078	0.848228	0.797727	0.980094	1.03818	1.13048	0.976751	1.15384	0.932336			U85x007566	0.982431	0.315701	0.675736	0.0155267	0.044139	0.0192306	0.323205	0.468651	0.0217419	0.466775	0.0918187	0.616498
U85x007595	0.998769	0.878165	0.852585	0.77256	0.766904	0.649972	1.05118	1.00108	1.04969	0.990511	0.957028	0.787114			U85x007595	0.86956	0.163158	0.0150787	0.000890867	0.000471168	0.000406482	0.636654	0.834649	0.23933	0.55952	0.179368	0.00108212
U85x007633	1.00147	0.95118	1.02452	1.19666	1.20695	1.30049	0.870436	0.935628	0.964024	0.716635	0.818709	0.743319			U85x007633	0.831315	0.727869	0.611375	0.0364027	0.109109	0.138782	0.497246	0.533657	0.920323	0.0574147	0.0690818	0.00257323
U85x007669	1.05843	0.942594	0.8537	0.798424	0.72612	0.57342	1.10387	0.923635	1.01232	0.90735	0.780539	0.640784			U85x007669	0.279728	0.285404	0.0160222	0.00278935	2.62592e-05	1.30866e-08	0.936785	0.39957	0.467359	0.0781704	0.00343378	0.000152496
U85x007671	0.942989	0.962171	0.914963	0.871249	0.777882	0.719494	0.799833	0.861429	0.812774	0.784388	0.782104	0.653454			U85x007671	0.5911	0.961362	0.235084	0.0706162	0.00323464	0.00121276	0.073001	0.103139	0.225781	0.043775	0.00147878	0.000202664
U85x007680	0.953198	0.903222	0.867057	0.481207	0.397119	0.410766	1.00065	1.04657	1.09545	0.859616	0.932013	0.771818			U85x007680	0.685818	0.437953	0.2233	5.60226e-07	1.2715e-12	1.33697e-06	0.451263	0.532458	0.0597698	0.128258	0.128976	0.00087774
U85x007683	0.924612	0.918142	0.875241	0.877692	0.836616	0.778042	0.962711	1.03171	0.976335	1.02645	0.959632	0.721629			U85x007683	0.453725	0.39618	0.0784332	0.107924	0.0834186	0.0127869	0.895192	0.970391	0.505598	0.956653	0.718803	0.00280556
U85x007706	0.929657	0.725693	0.678035	0.797659	0.811227	0.720582	1.1727	1.12453	1.16285	0.894536	0.837483	0.82482			U85x007706	0.396522	0.000190534	5.18062e-06	0.00211594	0.0197305	2.31582e-06	0.0185902	0.00334864	0.017647	0.613614	0.120995	0.00277889
U85x007713	0.986998	0.849129	0.757541	0.731854	0.65563	0.626929	0.689173	0.703015	0.840127	0.863645	0.642662	0.537577			U85x007713	0.254415	0.714463	0.0510582	0.0225993	0.000354864	0.00332393	0.0252017	0.116387	0.265306	0.805034	0.0158421	5.03151e-07
U85x007716	1.10703	0.891141	0.927609	1.01605	1.08224	1.12788	0.647427	0.799998	0.803613	0.68452	0.745842	0.554671			U85x007716	0.181116	0.47634	0.601715	0.361106	0.545171	0.109741	0.354209	0.440595	0.941604	0.0247811	0.233597	0.001206
U85x007731	0.96563	1.10826	1.09691	1.36072	1.36221	1.30382	0.643119	0.647634	0.689608	0.710726	0.791322	0.791425			U85x007731	0.741238	0.11789	0.0680372	0.000489221	0.000149419	0.03135	0.0102198	0.0262004	0.0455021	0.229918	0.548636	0.0211713
U85x007753	1.03876	0.971166	0.882959	0.927013	1.04204	0.752385	0.765885	0.753379	0.730024	0.847345	0.717088	0.608475			U85x007753	0.508104	0.887253	0.11647	0.842176	0.871854	0.000599571	0.060466	0.0589995	0.169884	0.0478888	0.0590554	0.00151433
U85x007754	0.91326	1.04255	1.14677	1.28675	1.46371	1.3014	0.991444	0.859449	0.7989	0.830028	1.2737	1.09741			U85x007754	0.214519	0.921917	0.158351	0.0025165	0.000215491	0.0987761	0.93686	0.503435	0.863305	0.187395	0.114496	0.700442
U85x007768	0.923542	1.08052	1.07598	1.31488	1.44539	1.35368	0.822041	0.846265	0.783412	0.931559	1.0881	0.897481			U85x007768	0.586592	0.387594	0.274412	0.000600255	4.61075e-05	0.100551	0.181953	0.16543	0.0295528	0.78373	0.0137797	0.257358
U85x007787	1.25179	1.04096	0.894074	1.16812	0.938236	1.14554	0.727533	0.956131	0.691163	0.813952	0.63981	0.60635			U85x007787	0.0673853	0.0989752	0.486526	0.0699795	0.647648	0.140138	0.461599	0.534793	0.180716	0.173322	0.0527433	0.0178124
U85x007798	1.08143	1.07009	0.984299	0.967138	0.895482	0.833792	0.81611	0.903364	0.853296	0.820131	0.81879	0.778816			U85x007798	0.00949576	0.284143	0.544207	0.639465	0.436403	0.0270086	0.117831	0.236797	0.435901	0.127372	0.0545966	0.0223137
U85x007804	0.989269	0.860499	0.993183	0.990178	1.03195	0.97011	1.66972	1.57896	1.86423	1.61439	1.90955	1.3002			U85x007804	0.976977	0.0657255	0.26194	0.742909	0.709002	0.0658795	0.000432607	0.03035	0.00361234	0.264677	2.08472e-06	0.0288763
U85x007808	0.898632	1.12368	1.19242	1.4184	1.42542	1.34908	0.986901	1.03484	0.981561	1.17015	1.26114	1.01917			U85x007808	0.268865	0.39498	0.144358	0.000154375	3.38105e-05	0.0383312	0.913736	0.549035	0.581529	0.571089	0.921104	0.956566
U85x007809	0.998312	0.731464	1.01051	0.918342	0.762263	0.869091	1.25169	1.23611	1.28324	1.10951	1.25964	0.957973			U85x007809	0.796584	0.0197514	0.615234	0.179568	0.0361808	0.21011	0.00460454	0.00919945	3.27026e-06	0.540567	0.00490839	0.507784
U85x007815	0.994007	0.93703	0.93721	0.918659	0.864635	0.762653	1.10953	1.04537	1.31119	1.07721	1.08243	0.976399			U85x007815	0.400157	0.255218	0.162581	0.0571184	0.023402	0.000387494	0.0477467	0.162015	0.0278688	0.0505278	0.191584	0.733323
U85x007830	0.9963	0.845837	0.874749	0.954378	0.898894	1.0332	0.965162	0.986266	1.11236	0.92017	0.81927	0.762145			U85x007830	0.71563	0.157961	0.264007	0.924795	0.337827	0.413722	0.990387	0.615138	0.149834	0.319928	0.390765	0.0153112
U85x007834	1.09113	0.874346	0.988878	1.00352	0.952746	1.07298	0.842021	0.991025	1.07273	0.883204	0.923921	0.769406			U85x007834	0.198814	0.295093	0.588107	0.696201	0.568222	0.2145	0.674572	0.584332	0.376922	0.331412	0.366064	0.0172465
U85x007836	1.01511	0.978429	0.924612	0.926675	0.895158	0.779087	1.05173	1.01395	1.2494	1.05151	1.04634	0.93639			U85x007836	0.276596	0.651849	0.20722	0.143338	0.0749576	0.00113243	0.106484	0.352623	0.0256864	0.139589	0.550322	0.685786
U85x007854	1.10922	0.94451	0.898978	0.510965	0.427989	0.560891	1.08369	0.957525	1.19354	0.971714	1.1313	1.07891			U85x007854	0.0126004	0.219441	0.156806	1.63017e-08	1.02121e-13	1.17159e-05	0.0924942	0.556881	0.0472781	0.621412	0.348724	0.330578
U85x007872	0.941777	0.72161	0.778896	0.672528	0.605788	0.446534	1.15807	1.03294	1.12015	0.961311	0.98416	0.836232			U85x007872	0.471071	0.0339101	0.0920033	0.00414595	0.00393757	0.000156974	0.188347	0.469625	0.0244831	0.154326	0.792753	0.815966
U85x007893	0.907227	0.934588	1.18702	1.1178	1.10883	1.03039	1.20514	1.24509	1.20796	1.28881	1.55273	1.15534			U85x007893	0.346824	0.217226	0.246043	0.203917	0.452656	0.897354	0.0943562	0.388646	0.0343486	0.579168	2.09461e-07	0.62608
U85x007895	0.964511	0.988384	1.01125	1.03276	0.961857	0.986076	1.00624	0.92999	0.933177	0.95228	0.990727	0.831812			U85x007895	0.888644	0.822002	0.672534	0.812468	0.886385	0.307718	0.398017	0.426479	0.221294	0.502907	0.415118	0.129839
U85x007908	0.939214	0.980195	0.906403	0.846833	0.789835	0.729442	0.773772	0.834511	0.773024	0.823258	0.74929	0.624352			U85x007908	0.360264	0.53305	0.74805	0.188496	0.0471918	0.00334241	0.119573	0.179365	0.282245	0.101283	0.00555636	0.000220439
U85x007923	0.934859	0.850733	0.864271	0.934009	1.01164	0.79802	2.07458	1.64526	1.64582	1.53037	2.23212	2.01994			U85x007923	0.0906171	0.0345548	0.355901	0.379862	0.956731	0.0484377	0.000597478	0.00769781	0.000192359	0.175448	9.91332e-07	0.00153592
U85x007926	0.964719	0.927306	1.05935	1.08312	1.25099	0.972655	0.913437	0.977258	1.0185	0.957682	1.21392	0.986261			U85x007926	0.727398	0.150439	0.444873	0.244042	0.202138	0.695935	0.726202	0.712699	0.431964	0.240441	0.0221067	0.370067
U85x007928	0.95432	0.907425	1.03782	1.04643	1.2028	0.943222	0.950397	0.965744	1.02462	0.994466	1.17367	0.990505			U85x007928	0.867285	0.108294	0.59705	0.318353	0.233583	0.771719	0.906409	0.793782	0.360844	0.594546	0.0194067	0.422367
U85x007934	0.942116	0.926523	1.00419	0.924127	0.922582	1.06929	1.02893	1.07005	1.10812	1.046	1.11643	0.872888			U85x007934	0.466375	0.0903129	0.580557	0.455423	0.435147	0.0890545	0.151772	0.09181	0.00461426	0.293664	0.0825247	0.473009
U85x007936	0.951628	0.917173	0.843325	0.805104	0.757785	0.639296	0.858331	0.91567	0.829382	0.809359	0.728661	0.68959			U85x007936	0.636649	0.844538	0.202658	0.00203512	0.000135611	7.86398e-05	0.366771	0.602086	0.610952	0.085688	0.00986032	0.00124227
U85x007944	0.960995	0.869402	0.976542	0.999669	0.8899	0.942807	0.651811	0.79175	0.738973	0.738158	0.758523	0.61408			U85x007944	0.751573	0.232845	0.753338	0.676702	0.500967	0.964345	0.111875	0.213795	0.481772	0.0599619	0.0470746	0.000485705
U85x007952	0.936264	0.853529	0.826129	0.594709	0.528203	0.588575	0.995994	0.947263	1.02352	1.05105	0.960832	0.948721			U85x007952	0.831569	0.272615	0.018991	8.86411e-05	1.23e-07	0.000822264	0.338474	0.903077	0.439245	0.105226	0.876291	0.919079
U85x007976	0.989368	0.958852	0.957109	0.950993	0.99071	0.958315	1.58565	1.18544	1.67954	1.08938	1.62179	1.12462			U85x007976	0.713964	0.274527	0.48546	0.434387	0.776463	0.159358	0.0203243	0.04676	0.0506952	0.699288	0.000616847	0.190492
U85x007992	0.8722	0.97504	1.1677	0.848087	0.961535	0.894622	0.917904	0.919171	0.858792	0.846073	0.882552	0.584234			U85x007992	0.581148	0.636546	0.157709	0.47843	0.882398	0.186242	0.668885	0.593549	0.208138	0.693757	0.793162	0.0485438
U85x007994	0.956627	0.956513	1.04667	1.06676	1.1921	1.14272	1.08588	1.21184	1.04683	1.26071	1.301	1.11182			U85x007994	0.142497	0.306328	0.563956	0.0555582	0.0274756	0.69028	0.553594	0.567144	0.465213	0.171968	2.16119e-06	0.669888
U85x008027	0.967238	0.871486	0.827935	0.862426	0.853278	0.745683	1.21753	1.18462	1.38488	0.95234	1.14808	0.975341			U85x008027	0.916322	0.0205989	0.216083	0.0297266	0.0747221	0.0309972	0.0073451	0.0398135	0.000156711	0.542176	0.356685	0.85021
U85x008029	1.03008	0.935616	0.916826	0.854056	0.784759	0.694231	1.10952	1.05742	1.24984	1.03457	1.01724	0.965474			U85x008029	0.598247	0.0750737	0.0430628	0.00115899	6.158e-05	6.20125e-05	0.0163444	0.127202	0.0180849	0.151255	0.873896	0.667166
U85x008038	1.03037	0.935733	0.731441	0.71158	0.626899	0.472144	0.949556	0.943846	0.977985	0.88996	0.752694	0.593145			U85x008038	0.80132	0.210279	0.00134925	0.000958214	2.42402e-06	1.11591e-07	0.416836	0.44769	0.968628	0.0725237	0.000673177	1.58041e-08
U85x008041	1.07363	0.969706	0.922367	0.843715	0.945047	0.846841	1.13493	1.1194	1.34185	0.885413	1.27344	0.82311			U85x008041	0.34373	0.998984	0.268489	0.0820691	0.209986	0.0187762	0.55582	0.338091	0.45932	0.839967	0.681781	0.708531
U85x008042	0.982686	1.05706	1.17265	1.32083	1.42994	1.0942	0.999404	1.03876	0.95266	1.1455	1.13945	1.14051			U85x008042	0.911024	0.71616	0.105514	0.000859386	0.000137185	0.270132	0.653311	0.825999	0.998277	0.250704	0.00184593	0.208341
U85x008053	1.01143	0.98995	0.877378	0.782243	0.794298	0.858811	1.02661	0.970784	0.99801	0.957219	0.895173	0.781589			U85x008053	0.419425	0.752162	0.115535	0.0183771	0.0048234	0.13856	0.835521	0.611008	0.402296	0.987124	0.321032	0.00471421
U85x008068	0.972629	0.928997	0.971173	0.982892	0.920983	0.86936	0.801768	0.909549	0.958639	0.829093	0.921806	0.77171			U85x008068	0.90338	0.214512	0.874985	0.959732	0.613913	0.286571	0.377553	0.515702	0.928849	0.0858369	0.314468	0.0148226
U85x008073	0.999192	1.0917	1.12263	1.30027	1.20532	1.19602	0.995245	1.04986	1.03362	1.15642	1.27361	0.98968			U85x008073	0.836022	0.323328	0.483128	0.00167963	0.0273367	0.188664	0.95226	0.984578	0.495842	0.469314	0.00429633	0.290808
U85x008074	1.00635	1.05814	1.07022	1.09064	0.989226	1.03919	1.0059	0.959171	0.966897	0.972702	1.04819	0.774673			U85x008074	0.536318	0.648158	0.99676	0.284849	0.618319	0.903892	0.508378	0.390378	0.30211	0.520485	0.381091	0.0377467
U85x008075	0.891726	1.02071	1.09817	1.29408	1.32076	1.02232	1.28373	1.03859	1.06476	1.2753	1.40283	1.16128			U85x008075	0.480139	0.866598	0.0935876	0.00123351	0.00157156	0.30029	0.224647	0.438254	0.387172	0.673734	0.0018726	0.770923
U85x008082	1.05669	0.902866	1.00148	0.883313	0.869362	0.745776	1.00921	0.94929	1.10554	0.92667	0.913368	0.812646			U85x008082	0.253275	0.763166	0.844025	0.277298	0.0952365	0.0717542	0.624787	0.935828	0.076108	0.947535	0.251393	0.0348855
U85x008088	0.963328	1.18333	1.06109	1.36526	1.50421	1.37862	0.976625	1.26246	1.04785	1.23129	1.51337	0.911282			U85x008088	0.622559	0.119252	0.18337	0.00221743	0.000267568	0.0895879	0.879449	0.42163	0.702753	0.484672	7.77905e-06	0.730461
U85x008090	0.903464	0.936416	0.906743	0.796493	0.765769	0.493034	0.836489	0.825473	0.869229	0.810703	0.762883	0.658945			U85x008090	0.989065	0.671579	0.167058	0.0101666	0.000284019	1.29761e-05	0.0909362	0.103462	0.370727	0.0953149	0.0013546	0.000146697
U85x008104	1.16671	1.14335	0.923029	1.05553	1.05794	0.885991	0.673478	0.783647	0.728533	0.835046	0.647057	0.557246			U85x008104	0.0394949	0.241419	0.978508	0.26967	0.705451	0.277577	0.0942542	0.182724	0.259221	0.0539557	0.00746899	0.000243047
U85x008108	1.20706	1.14709	0.99989	1.11375	1.12895	0.964514	0.707646	0.829469	0.768192	0.83142	0.739103	0.621537			U85x008108	0.018923	0.133796	0.673577	0.171364	0.216157	0.564475	0.0774769	0.185819	0.190703	0.10499	0.0173136	0.00308413
U85x008112	0.919199	1.0081	1.07246	1.26128	1.3146	1.07584	1.17309	1.17496	1.10374	1.15372	1.28971	1.04238			U85x008112	0.451765	0.675602	0.329882	0.000792491	0.00277212	0.719089	0.211159	0.348263	0.237208	0.458601	0.00502236	0.594086
U85x008119	0.922332	1.10375	1.11977	1.30816	1.29649	1.25848	0.951974	1.03079	0.924213	1.07262	1.20613	0.91231			U85x008119	0.881891	0.181824	0.162189	0.00148616	0.00152052	0.0450001	0.209981	0.716619	0.350695	0.745903	0.00247805	0.272078
U85x008136	0.981322	1.13224	1.19353	1.50297	1.60207	1.38769	1.09827	1.08974	1.07309	1.15825	1.58661	0.968805			U85x008136	0.929412	0.401367	0.554573	0.00106341	0.00270392	0.313512	0.780779	0.369781	0.673027	0.925518	7.54536e-06	0.578092
U85x008141	0.956822	0.92621	0.864257	0.791781	0.78449	0.479684	0.812591	0.784886	0.847095	0.815595	0.764933	0.650934			U85x008141	0.675512	0.600687	0.0572661	0.0076934	0.000206143	7.20639e-06	0.070525	0.105778	0.244878	0.0934186	0.00140216	5.65378e-06
U85x008146	0.904991	1.01888	1.12452	1.31399	1.412	1.03807	1.38123	1.02771	1.02937	1.26268	1.40655	1.16873			U85x008146	0.443319	0.76215	0.0886491	0.000652815	0.00120979	0.294289	0.268771	0.547599	0.421194	0.719911	0.0019104	0.747841
U85x008170	1.17976	1.05518	1.03602	0.62751	0.51801	0.729704	0.92616	0.888204	0.852129	0.656491	0.716608	0.665287			U85x008170	0.0903852	0.674928	0.769485	0.00201032	7.17838e-06	0.232307	0.371674	0.150403	0.667386	0.0141842	0.0740708	0.0152777
U85x008172	0.950459	0.986043	1.02664	1.13994	1.08494	1.09821	0.917881	0.955573	0.961174	0.86392	0.858656	0.736788			U85x008172	0.832794	0.871734	0.880902	0.177156	0.378101	0.297631	0.427036	0.314899	0.838746	0.139902	0.0279308	0.00125494
U85x008175	1.02068	1.0226	0.980048	1.2385	1.087	1.16292	0.674275	0.705491	0.742289	0.760121	0.792608	0.790662			U85x008175	0.313953	0.488504	0.618147	0.0132262	0.0714933	0.0753882	0.101068	0.188887	0.327382	0.0343853	0.171445	0.0142879
U85x008183	1.07585	0.965935	1.0658	1.07591	0.952731	0.929177	0.991515	1.04724	1.11021	0.96649	0.983151	0.96075			U85x008183	0.439433	0.306254	0.49826	0.868911	0.705031	0.550299	0.833207	0.89613	0.368975	0.255549	0.716557	0.133636
U85x008184	1.10623	0.990577	0.990111	0.998333	1.01642	1.08424	0.824374	0.765879	0.736853	0.714695	0.659398	0.59561			U85x008184	0.0442401	0.394269	0.427639	0.281073	0.580754	0.32915	0.28008	0.135477	0.741051	0.0052157	0.00102972	0.00030785
U85x008205	1.10843	0.960756	0.93641	1.0512	1.07869	1.06104	0.858028	0.837238	0.743584	0.772394	0.707221	0.631097			U85x008205	0.0964977	0.445318	0.930208	0.182079	0.45789	0.431275	0.187425	0.263234	0.349872	0.0104375	0.00047675	0.000680021
U85x008211	1.06389	0.960767	0.893054	1.01371	1.09985	1.14241	0.992579	1.02642	1.15979	0.968626	0.911499	0.697197			U85x008211	0.0907321	0.881588	0.0737457	0.319603	0.0834282	0.0356625	0.268504	0.398942	0.00254768	0.496728	0.0325645	0.000259573
U85x008225	1.08962	1.01365	0.975651	0.930826	0.9493	0.930726	0.846226	0.964504	0.924463	0.911918	0.793111	0.660012			U85x008225	0.0130387	0.168383	0.727117	0.843356	0.430312	0.486753	0.423685	0.42668	0.86009	0.582412	0.0087069	0.00179806
U85x008251	0.997047	0.953213	0.972165	0.925426	0.85234	0.731442	0.907317	0.899112	0.985544	0.974172	0.943224	0.872492			U85x008251	0.494701	0.750689	0.6242	0.0640228	0.0211407	0.000773617	0.315967	0.313035	0.934084	0.590122	0.686582	0.0208568
U85x008252	1.02608	0.955996	1.05181	1.09126	0.992819	0.989605	0.759489	0.92649	0.858663	0.789453	0.862488	0.721769			U85x008252	0.469239	0.428238	0.586859	0.220548	0.480085	0.811523	0.107259	0.148233	0.79237	0.0235339	0.309079	0.0102321
U85x008253	0.970396	0.940649	0.957196	0.897431	0.798056	0.725324	0.925274	0.905265	0.988972	0.938629	0.972969	0.878472			U85x008253	0.671316	0.639926	0.514215	0.0149046	0.00546145	0.000351043	0.224959	0.352828	0.855383	0.987982	0.707643	0.0248359
U85x008259	0.902196	0.832051	0.715339	0.694672	0.647877	0.733263	1.18262	0.95054	1.08408	0.928602	1.00671	0.868189			U85x008259	0.920993	0.0649006	1.02218e-05	1.1409e-07	1.58907e-08	0.000367246	0.130811	0.657856	0.04154	0.939974	0.332098	0.0192368
U85x008261	1.05021	0.96598	1.06196	1.09086	1.00509	1.03254	0.758723	0.930293	0.874331	0.852752	0.846676	0.73024			U85x008261	0.294204	0.636397	0.363844	0.154111	0.311578	0.634307	0.155599	0.171571	0.916657	0.158473	0.428349	0.0146166
U85x008264	0.940862	0.834727	0.724415	0.725087	0.694752	0.755167	1.12176	0.973647	1.14748	0.987057	1.03753	0.847591			U85x008264	0.900842	0.106284	1.49707e-05	3.97976e-06	9.76061e-07	0.000204035	0.363123	0.747975	0.0603178	0.550721	0.852059	0.0288434
U85x008266	0.884276	1.13316	1.20613	1.35909	1.36967	1.33873	1.05374	1.11594	1.09339	1.01417	1.30634	1.02016			U85x008266	0.977025	0.438054	0.122605	0.00373561	0.0134507	0.241998	0.877594	0.998479	0.961996	0.658264	0.000484727	0.415461
U85x008269	0.923494	0.901964	0.918754	0.970061	1.01144	0.929381	1.16991	1.20881	1.29068	1.203	1.34433	1.07877			U85x008269	0.85459	0.403602	0.0430167	0.86177	0.865011	0.108785	0.0264956	0.0846901	0.00853004	0.120788	0.0094902	0.774666
U85x008271	0.952709	1.04986	1.19586	1.2851	1.37635	1.26679	1.075	1.10263	1.05693	1.37518	1.31022	1.07605			U85x008271	0.151764	0.788076	0.112092	0.000103416	0.00108069	0.277093	0.870835	0.793285	0.617616	0.383771	0.000270627	0.565498
U85x008279	1.04439	0.974633	1.01777	1.00694	1.07288	0.810904	1.20143	0.965215	0.942451	0.914456	0.992519	0.973906			U85x008279	0.820718	0.356183	0.423391	0.61595	0.551861	0.222933	0.948517	0.961445	0.439712	0.764813	0.158063	0.209951
U85x008300	0.776488	0.70614	1.17527	0.777508	0.817486	0.758959	1.32308	1.1834	1.35812	1.22463	1.44911	1.22799			U85x008300	0.591106	0.0952175	0.537526	0.132336	0.0479917	0.23213	0.037277	0.0117904	0.0156935	0.0637692	5.0725e-06	0.0985432
U85x008312	1.0568	0.978435	0.937475	0.916033	0.933584	0.813194	0.831657	0.985096	0.936231	0.903226	0.795894	0.651049			U85x008312	0.0449616	0.285805	0.963326	0.558396	0.192443	0.176946	0.409473	0.35271	0.988715	0.380319	0.0100255	0.00121905
U85x008314	0.99611	0.932708	0.915317	0.929526	0.949573	0.893599	1.44844	1.11628	1.39177	1.0227	1.15579	0.95194			U85x008314	0.316026	0.0446294	0.0224872	0.032549	0.0778801	0.0303781	0.000382885	0.0201278	9.9014e-07	0.447127	0.0915612	0.892524
U85x008325	0.964331	0.972813	0.931051	1.00428	0.989038	0.993063	0.974168	0.960961	1.01087	1.02143	1.07072	0.782561			U85x008325	0.744948	0.476107	0.523418	0.482818	0.566226	0.574355	0.746594	0.830048	0.802117	0.450535	0.833207	0.208227
U85x008327	0.977538	0.94834	0.935063	0.979475	0.994636	0.950395	1.35696	1.10383	1.35763	1.03026	1.12713	0.973979			U85x008327	0.541914	0.423708	0.0918404	0.359564	0.515315	0.122078	0.00143778	0.0156088	1.18419e-05	0.707413	0.0711894	0.621108
U85x008328	0.98633	0.938556	1.01058	1.04334	1.04425	0.858912	1.31634	1.02107	1.12965	1.0872	1.08756	1.0264			U85x008328	0.526548	0.16385	0.582811	0.555999	0.986942	0.250989	0.503226	0.636008	0.196465	0.768202	0.0185315	0.409924
U85x008348	0.937158	1.17016	1.11608	1.35952	1.34483	1.23242	0.964036	1.0301	1.01129	1.11445	1.38579	0.979803			U85x008348	0.948124	0.1524	0.479633	0.000609355	0.00474682	0.0680489	0.895184	0.904243	0.597818	0.912769	6.7345e-05	0.302167
U85x008349	0.873521	0.884437	0.795505	0.433877	0.381452	0.327525	1.02824	1.05647	1.15176	0.839588	0.85351	0.708285			U85x008349	0.208396	0.0797281	0.000800758	2.25192e-07	5.69295e-14	4.90621e-14	0.961225	0.565854	0.0085075	0.0120746	0.08749	7.43546e-06
U85x008358	1.05263	0.918241	0.880733	0.694554	0.614806	0.477098	0.842262	0.867891	0.968152	0.799562	0.661594	0.596826			U85x008358	0.251031	0.387144	0.11135	0.000714908	1.66225e-07	2.03837e-08	0.032931	0.197775	0.436853	0.00351359	0.000161159	3.49862e-06
U85x008373	0.856592	1.13964	1.1246	1.31275	1.42205	1.3439	1.01214	1.03895	1.02825	1.14805	1.31928	0.968601			U85x008373	0.579948	0.329695	0.194541	0.00126064	9.79802e-05	0.0357913	0.78047	0.816794	0.701546	0.721971	1.1231e-05	0.624662
U85x008390	1.09836	0.915749	0.963311	0.947729	0.895336	0.883626	0.935339	0.858873	0.879833	0.83284	0.726836	0.743688			U85x008390	0.0418448	0.498548	0.930266	0.933509	0.202264	0.208317	0.214947	0.161091	0.596182	0.070322	0.00581581	0.0094482
U85x008401	0.903883	0.883122	1.14157	1.11894	1.03246	1.03338	0.931928	0.932565	0.904639	1.01679	1.08502	0.798408			U85x008401	0.63675	0.356568	0.302644	0.0422086	0.443107	0.92807	0.510305	0.628062	0.963246	0.883163	0.00439582	0.293992
U85x008430	0.922232	0.788688	0.736694	0.756463	0.76245	0.538569	1.01217	1.04435	1.11762	0.95732	0.851285	0.753964			U85x008430	0.85005	0.0240444	0.000813617	6.69141e-05	0.00178243	2.77893e-05	0.502975	0.143631	0.319521	0.580543	0.326895	0.0373856
U85x008436	0.959959	0.909846	0.862892	0.840772	0.894787	0.764388	1.08552	1.02429	1.11496	1.00705	0.887303	0.856284			U85x008436	0.462845	0.0948595	0.019759	0.0577343	0.0961374	0.00249392	0.421206	0.43119	0.174432	0.510615	0.611437	0.109823
U85x008457	0.876768	1.03053	1.13956	1.03187	0.990529	0.951485	1.02629	1.05278	1.08846	1.05323	1.23188	0.948429			U85x008457	0.946347	0.925972	0.520954	0.953343	0.993805	0.119971	0.910786	0.87125	0.508475	0.792337	0.00899156	0.276843
U85x008458	0.988	0.926636	0.822429	0.657285	0.561994	0.404717	0.836567	0.768813	0.917968	0.758775	0.640979	0.5828			U85x008458	0.40333	0.346453	0.0950421	0.000156243	1.60216e-07	3.52332e-08	0.0602727	0.161855	0.510218	0.00389998	0.000135266	1.09155e-06
U85x008461	0.971302	1.08891	1.19861	1.32447	1.34806	1.31926	1.01209	1.0773	1.00122	1.15534	1.26055	1.18461			U85x008461	0.908219	0.560987	0.261533	0.00309022	0.00722111	0.281713	0.989527	0.743206	0.732779	0.308796	0.0116159	0.217419
U85x008464	0.981098	0.895661	0.818725	0.593947	0.475977	0.36322	0.879435	0.88728	1.00531	0.850918	0.716112	0.636009			U85x008464	0.739415	0.16299	0.0160759	2.44292e-06	3.38562e-09	2.9331e-07	0.0841139	0.168457	0.859864	0.0418825	0.00118014	2.73912e-05
U85x008466	1.01497	0.938534	0.872716	0.754796	0.652274	0.515332	0.827077	0.823002	0.936157	0.817994	0.693394	0.622689			U85x008466	0.104716	0.830198	0.310181	0.00155034	4.57899e-05	7.44584e-06	0.0314996	0.215447	0.622916	0.0438366	0.000509254	4.96581e-05
U85x008474	0.961781	0.848098	0.825746	0.653347	0.556219	0.530629	0.857386	0.87864	0.869052	0.816996	0.759274	0.610257			U85x008474	0.619314	0.0158284	0.00388627	1.37013e-09	8.74332e-12	0.000202794	0.138155	0.0541555	0.748246	0.000179259	0.000978313	6.73619e-06
U85x008479	0.973423	0.994637	0.928255	0.906197	0.87827	0.744077	1.09439	1.10495	1.02641	1.13368	0.983805	0.790347			U85x008479	0.915703	0.440329	0.179937	0.187438	0.257458	0.00436678	0.427421	0.923953	0.501223	0.428083	0.766378	0.0865383
U85x008491	0.919273	0.993523	1.08747	0.995134	0.971431	0.934548	1.07799	1.02681	1.06752	1.04667	1.16697	0.928171			U85x008491	0.838982	0.623972	0.935723	0.971489	0.836222	0.0858672	0.740125	0.614849	0.754026	0.943391	0.0099104	0.290122
U85x008494	0.891422	1.10162	1.22297	1.34147	1.44724	1.38251	0.903962	1.02207	0.961171	1.04968	1.28322	1.01096			U85x008494	0.816245	0.298644	0.106135	0.000394316	0.000632066	0.273146	0.618418	0.597869	0.657197	0.919546	0.0244541	0.330221
U85x008502	0.94943	0.992383	0.929644	1.02461	0.97653	0.934189	1.02678	0.935904	1.01858	0.9168	0.984254	0.936192			U85x008502	0.975814	0.399733	0.472004	0.192077	0.516081	0.717669	0.825552	0.517852	0.646145	0.856613	0.111306	0.195624
U85x008507	1.05492	0.861434	0.82221	0.658984	0.532037	0.351153	0.866824	0.895687	0.997019	0.856481	0.75505	0.618175			U85x008507	0.134522	0.353399	0.0691636	0.000190892	1.23134e-07	0.000283402	0.126749	0.265388	0.920029	0.114635	0.00116895	6.9742e-05
U85x008512	0.974051	1.00705	1.2092	1.25204	1.19135	1.14065	0.962788	0.95059	1.02631	1.11947	1.18402	1.1603			U85x008512	0.980666	0.676742	0.25802	0.0642699	0.15682	0.728288	0.606889	0.456848	0.747807	0.953052	0.00282842	0.595967
U85x008513	0.977474	0.982983	1.26545	1.18015	1.08682	1.25073	0.962898	0.926918	0.996601	1.14613	1.14314	0.859723			U85x008513	0.460144	0.955721	0.237285	0.0193553	0.0947202	0.310929	0.487835	0.741981	0.709623	0.520038	0.000471516	0.450303
U85x008522	0.956686	0.963593	1.25291	1.19647	1.13306	1.1371	0.901451	0.983705	0.983909	1.14489	1.17936	0.793804			U85x008522	0.867481	0.80739	0.137667	0.0248705	0.253718	0.565444	0.285642	0.619089	0.963711	0.667924	0.00151634	0.257298
U85x008533	0.91988	0.991647	1.07853	1.14586	1.3197	1.07472	1.08306	1.10258	0.990758	1.16278	1.28757	1.22275			U85x008533	0.493892	0.774666	0.570359	0.0086684	0.00979094	0.735334	0.598741	0.151357	0.828923	0.136666	0.00205898	0.0681436
U85x008542	0.923078	0.986282	1.28422	1.30914	1.10092	1.23812	0.886626	0.932112	1.00864	1.07546	1.14236	0.869177			U85x008542	0.408374	0.745352	0.176314	0.00971992	0.0564376	0.21427	0.32558	0.516005	0.881022	0.795251	0.00116275	0.4043
U85x008548	0.986023	0.97945	1.27206	1.21151	1.08625	1.13912	0.947241	0.975077	0.993584	1.07465	1.1576	0.880018			U85x008548	0.574882	0.908339	0.206851	0.0228798	0.114821	0.368078	0.282665	0.637976	0.424189	0.676306	0.00338681	0.477469
U85x008563	1.00729	0.933851	0.869005	0.855415	0.718034	0.652198	0.66684	0.628878	0.765193	0.677426	0.503895	0.402579			U85x008563	0.166547	0.994047	0.563755	0.403994	0.0468228	0.000898985	0.110839	0.0583416	0.514165	0.0319251	0.000302882	9.58412e-05
U85x008565	0.897099	1.07148	1.01455	1.2194	1.2118	1.07373	1.01385	1.07783	0.930649	1.20767	1.18592	0.968772			U85x008565	0.70861	0.66266	0.953908	0.00588307	0.0216559	0.759436	0.981077	0.109724	0.335933	0.287153	0.00506378	0.384006
U85x008595	0.941861	1.00949	0.910211	0.944755	0.834993	0.828901	0.91463	0.803145	1.01657	0.872592	0.894428	0.830109			U85x008595	0.346224	0.973138	0.714679	0.745758	0.410607	0.060796	0.512502	0.165221	0.738805	0.280148	0.280382	0.170687
U85x008605	0.927279	0.930261	0.938659	0.992533	1.11694	0.962404	1.18064	0.987662	1.04316	1.1441	1.13648	1.05946			U85x008605	0.795995	0.395531	0.254454	0.537391	0.273212	0.596838	0.670719	0.9507	0.565285	0.908004	0.0152083	0.895207
U85x008620	0.813539	1.15378	1.0056	1.38232	1.40758	1.26104	1.20342	1.44517	1.4688	1.40519	1.8362	0.963798			U85x008620	0.514244	0.900023	0.962517	0.00563729	0.00483641	0.771213	0.0507882	0.00426114	0.224175	0.210904	4.88648e-06	0.746564
U85x008625	0.958592	0.967491	0.890514	0.878222	0.747534	0.755483	0.940518	0.952716	1.01788	0.832749	0.796236	0.683619			U85x008625	0.476814	0.808956	0.400518	0.0491629	0.00154627	0.000423964	0.856137	0.786066	0.854617	0.00810372	0.00102308	0.00164291
U85x008629	1.10534	0.934945	0.86865	1.01235	1.04708	1.0587	0.900973	0.895258	0.964184	0.851077	0.773109	0.610088			U85x008629	0.145575	0.811618	0.148755	0.897333	0.555973	0.711145	0.657113	0.333754	0.783842	0.0928653	0.000323663	2.83199e-06
U85x008636	0.953502	0.801293	0.814323	0.733718	0.880299	0.714722	0.821002	0.770607	0.85453	0.4909	0.461751	0.350941			U85x008636	0.438547	0.464933	0.371894	0.0334378	0.360625	0.0504341	0.0681872	0.0382104	0.233163	0.00112797	0.00043572	0.00283262
U85x008639	1.03569	0.964343	1.05716	1.08687	1.05747	1.04626	0.780571	0.965036	0.973795	0.915402	0.884699	0.806607			U85x008639	0.0913784	0.440347	0.24258	0.0282516	0.226066	0.755409	0.145592	0.474552	0.648535	0.402663	0.259696	0.0399983
U85x008649	0.963679	1.08554	1.06799	1.13824	1.13573	1.24455	0.969675	1.0591	0.985049	0.996742	1.02761	0.763025			U85x008649	0.960386	0.280225	0.397491	0.0687013	0.0754733	0.282644	0.315569	0.902236	0.98855	0.78395	0.476054	0.0329671
U85x008650	1.00373	0.960327	1.05177	1.07594	1.03231	1.00439	0.794842	0.895434	0.907091	0.842824	0.789106	0.73568			U85x008650	0.263412	0.660149	0.421587	0.11125	0.797387	0.543599	0.138483	0.327297	0.570379	0.27679	0.0347383	0.0289817
U85x008655	0.899177	0.87798	0.8526	0.855722	0.828014	0.735365	0.961251	0.919978	0.868697	0.95321	0.881931	0.807643			U85x008655	0.453861	0.0485264	0.247047	0.0848387	0.0845421	0.00559219	0.973491	0.455151	0.920472	0.614031	0.483432	0.0310752
U85x008665	0.904683	0.820891	0.785923	0.657355	0.588132	0.567563	0.917299	0.855296	1.08847	0.81727	0.812806	0.633531			U85x008665	0.574147	0.0716621	0.00139286	0.000349912	1.30047e-07	6.06148e-07	0.995481	0.25659	0.524097	0.0057335	0.0107332	4.9114e-08
U85x008667	0.962055	1.02293	1.0656	0.9441	0.813699	0.628089	0.84365	0.901743	0.895946	0.936381	0.900416	0.768496			U85x008667	0.453068	0.368057	0.246571	0.460824	0.0543094	0.000209835	0.12191	0.213575	0.327315	0.824042	0.167509	0.000215442
U85x008681	0.904525	0.784081	0.715412	0.612082	0.547741	0.454647	0.979236	0.827443	1.03111	0.854828	0.858773	0.620828			U85x008681	0.560332	0.0146037	6.13044e-05	1.04114e-05	1.26712e-07	1.05145e-05	0.67238	0.400126	0.217916	0.142334	0.0320391	1.00878e-05
U85x008683	0.850691	0.752992	0.720944	0.634541	0.552468	0.412268	0.964797	0.829318	1.0518	0.870092	0.857148	0.635436			U85x008683	0.578349	0.0325467	0.000255636	2.10453e-05	6.57309e-08	1.94585e-06	0.804942	0.595457	0.16184	0.494874	0.0209376	4.18945e-05
U85x008710	0.927973	0.839272	0.869941	0.84047	0.77462	0.827021	0.672314	0.790163	0.879705	0.613536	0.74403	0.588632			U85x008710	0.682129	0.152167	0.12109	0.0299476	0.00849636	0.0207253	0.0237391	0.0434622	0.47422	0.00608984	0.0029247	0.00865535
U85x008714	1.06793	1.07529	1.07434	1.10203	1.06811	1.0501	0.765213	0.862566	0.838796	0.753075	0.832336	0.743505			U85x008714	0.0400314	0.175671	0.628564	0.072874	0.179791	0.611921	0.146446	0.362742	0.137456	0.142317	0.0482712	0.00978548
U85x008733	1.05203	1.04656	0.919821	1.14016	1.19997	0.960344	1.05993	0.914044	0.960245	1.08391	1.04935	0.97575			U85x008733	0.151886	0.429958	0.512967	0.0577661	0.0560245	0.475399	0.968733	0.766654	0.595981	0.598732	0.0524996	0.577212
U85x008756	1.02297	0.825562	0.807999	0.680888	0.637695	0.58128	0.721744	0.800108	0.75443	0.681991	0.522606	0.447394			U85x008756	0.279689	0.989892	0.362592	0.0155279	0.000766267	0.0227442	0.197502	0.177758	0.345825	0.0233065	0.000581608	2.89933e-05
U85x008758	0.928397	1.12544	1.1445	1.34476	1.50075	1.2932	1.15094	1.28031	1.2067	1.35392	1.73022	0.971759			U85x008758	0.982215	0.215971	0.188152	0.000128748	0.00112459	0.473604	0.148981	0.409412	0.0827848	0.0256361	2.63308e-06	0.814103
U85x008760	0.908436	1.16872	1.18285	1.35701	1.43584	1.3174	1.09859	1.25614	1.24638	1.33085	1.62064	1.10478			U85x008760	0.631052	0.426253	0.140705	0.000137228	0.00140736	0.32338	0.190802	0.219775	0.0649837	0.378434	3.73065e-07	0.96342
U85x008765	0.995228	1.0544	0.993407	0.906295	0.840357	0.806988	1.02741	1.06157	1.20184	1.21619	1.02988	0.960048			U85x008765	0.590801	0.742717	0.942136	0.193612	0.0331789	0.0556763	0.849605	0.827085	0.824188	0.00380359	0.331281	0.853859
U85x008769	0.977852	1.0076	1.00089	0.899958	0.852629	0.811853	0.82647	0.927997	1.0001	1.04785	0.960374	0.911402			U85x008769	0.572702	0.76471	0.741761	0.197202	0.143993	0.0770334	0.172268	0.539376	0.593766	0.190831	0.663891	0.218481
U85x008771	1.00851	1.05365	0.973971	0.900707	0.858069	0.788965	0.998018	1.04472	1.1522	1.18648	1.00822	0.9449			U85x008771	0.534046	0.588384	0.892737	0.338434	0.0687958	0.0661943	0.783771	0.869038	0.945136	0.00624661	0.341273	0.78108
U85x008780	1.0482	1.00397	0.922019	0.89606	0.831097	0.806942	0.926865	0.953119	1.07504	1.00175	0.96864	0.859402			U85x008780	0.319175	0.491782	0.703338	0.560351	0.167631	0.122807	0.650101	0.566585	0.811959	0.264849	0.923606	0.169291
U85x008782	0.972242	0.864063	0.767054	0.626715	0.58442	0.593026	0.903551	0.842835	1.04469	0.888129	0.683021	0.566558			U85x008782	0.644617	0.153174	0.0155756	9.78077e-06	2.12029e-07	9.89192e-05	0.304175	0.523971	0.163921	0.386466	0.00472829	1.39566e-05
U85x008793	0.91824	0.826622	0.765955	0.757205	0.637082	0.757972	1.06498	1.20968	1.5727	1.24688	1.28427	0.84775			U85x008793	0.169878	0.0629919	0.0176007	0.000223274	2.03255e-05	0.0126371	0.185398	0.0939032	0.0363964	0.0284646	0.0184866	0.847965
U85x008800	1.02763	1.03945	0.989908	0.998449	0.949981	0.941986	1.15547	1.14466	1.06485	0.999765	1.21141	0.912568			U85x008800	0.537987	0.320145	0.44495	0.585484	0.84454	0.354871	0.0348055	0.0330465	0.240925	0.573372	0.0427256	0.421848
U85x008805	1.00892	0.826683	0.757395	0.666774	0.62016	0.508538	0.935097	0.876969	0.977842	0.93119	0.787956	0.604892			U85x008805	0.492148	0.308195	0.0297986	0.00150993	7.47257e-05	0.000996447	0.678769	0.283682	0.451932	0.759916	0.0551422	0.00747188
U85x008806	0.935134	0.840838	0.706673	0.621882	0.547044	0.453113	0.96905	0.913276	1.05042	1.04009	0.818976	0.664678			U85x008806	0.959469	0.0514276	0.000480661	2.4818e-05	3.09874e-07	2.62749e-06	0.974275	0.587709	0.173309	0.687327	0.0799416	0.000250968
U85x008807	0.970157	0.872284	0.820569	0.682769	0.604668	0.457166	1.01724	0.967626	1.08976	1.00616	0.806403	0.687079			U85x008807	0.853354	0.080589	0.00324493	7.5769e-05	1.08043e-06	3.12758e-07	0.947664	0.535334	0.360352	0.657259	0.0377865	0.000746316
U85x008813	1.04138	0.928702	0.894607	0.847046	0.805865	0.6604	0.878294	0.95786	0.998545	0.797187	0.775156	0.629657			U85x008813	0.173092	0.677725	0.262317	0.0547983	0.00297339	0.00120888	0.424536	0.357273	0.377915	0.000306498	0.000135005	7.16497e-05
U85x008819	1.09249	0.91405	0.836905	0.715506	0.675356	0.630673	0.580983	0.784284	0.723322	0.753093	0.540899	0.450399			U85x008819	0.061409	0.537341	0.717282	0.0691281	0.00240211	0.00705395	0.06513	0.114759	0.205312	0.0149928	7.2236e-05	8.29534e-06
U85x008822	0.966929	0.909918	0.788521	0.676875	0.601072	0.460359	0.931187	0.905039	1.01765	1.08191	0.75973	0.639412			U85x008822	0.715242	0.182892	0.000828039	9.06169e-05	4.35011e-07	9.5641e-06	0.432987	0.34272	0.481674	0.694912	0.0335715	0.000213992
U85x008825	0.868687	1.25168	1.2361	1.70298	1.59029	1.77161	1.24923	1.29874	1.28514	1.24883	1.71347	0.99048			U85x008825	0.763167	0.111378	0.0387312	0.000277446	0.000688692	0.0147689	0.246104	0.423676	0.14008	0.234708	9.83652e-05	0.606517
U85x008849	0.941947	0.963721	0.949459	0.8229	0.746567	0.686591	1.02339	0.93897	1.04925	1.07378	1.07559	0.907312			U85x008849	0.485638	0.202504	0.386839	0.0490658	0.0390844	0.00321023	0.436092	0.433454	0.126285	0.181081	0.309576	0.280781
U85x008851	0.945186	0.972319	1.00864	0.922936	0.891074	0.777187	0.907396	0.842202	0.997569	0.999235	0.913665	0.83242			U85x008851	0.858349	0.502964	0.996382	0.247753	0.155081	0.0305889	0.924849	0.0996151	0.648567	0.648269	0.251261	0.0294526
U85x008852	0.982897	1.00791	1.07013	1.06299	1.04661	1.11404	1.035	0.999386	1.05783	1.07811	1.14811	0.934858			U85x008852	0.694397	0.578688	0.427043	0.166242	0.55339	0.814025	0.952744	0.829443	0.0702229	0.628937	0.0339641	0.251081
U85x008863	0.976045	0.951262	0.867647	0.935588	0.987142	0.799841	1.03522	0.978378	1.06255	0.9813	0.998961	0.850256			U85x008863	0.762108	0.516812	0.0422493	0.556881	0.633142	0.00970429	0.576867	0.537855	0.209179	0.528047	0.861272	0.0502156
U85x008865	0.951117	0.930348	1.04334	1.057	1.00928	0.88311	0.995674	1.11625	1.04912	1.13106	1.19814	1.01889			U85x008865	0.533201	0.236088	0.705861	0.8535	0.585514	0.0297264	0.970213	0.597251	0.196961	0.297782	0.0347651	0.702099
U85x008880	0.947444	0.911686	0.878028	0.669912	0.560116	0.389911	0.981722	0.92237	1.07048	0.990907	0.863856	0.949025			U85x008880	0.810283	0.196192	0.102407	0.000135128	5.39578e-10	1.79136e-06	0.389783	0.662857	0.809266	0.713293	0.138694	0.236797
U85x008881	0.96675	0.890256	0.85223	0.719003	0.595705	0.515704	0.968161	0.919477	1.1473	1.00801	0.946806	0.907832			U85x008881	0.480288	0.205252	0.111114	0.00551888	2.41966e-07	0.00482687	0.800272	0.744381	0.269191	0.348209	0.90571	0.894961
U85x008892	0.929646	0.851268	0.863451	0.808952	0.869914	0.712019	0.920578	0.975857	1.03466	0.964077	0.905371	0.766969			U85x008892	0.916621	0.397555	0.422098	0.070236	0.0469318	0.00309279	0.948567	0.563036	0.0708932	0.847716	0.814616	0.125897
U85x008897	1.07984	1.16969	1.16275	1.04492	1.0301	0.966236	1.20616	1.14639	1.43792	1.41301	1.25259	1.23551			U85x008897	0.450585	0.94125	0.710754	0.356089	0.592401	0.0916772	0.6987	0.822975	0.544114	0.0136646	0.600498	0.764757
U85x008900	1.10769	1.22011	1.22341	1.0599	1.0601	1.0666	1.21375	1.14968	1.32319	1.4345	1.22692	1.2181			U85x008900	0.625043	0.860508	0.901207	0.560898	0.903931	0.176554	0.964142	0.846291	0.701617	0.0455349	0.853165	0.773121
U85x008906	0.979837	0.866285	0.782724	0.595997	0.49837	0.382499	1.01997	0.926578	0.96919	0.905343	0.876958	0.797764			U85x008906	0.690841	0.101011	0.00824266	8.59306e-06	4.73031e-12	5.61532e-05	0.997913	0.716002	0.649593	0.133365	0.0780623	0.020742
U85x008922	0.955799	0.9681	1.06791	1.06977	1.01678	1.09274	0.986478	0.994849	1.02899	1.07897	1.17238	0.907658			U85x008922	0.653397	0.61871	0.137462	0.0766086	0.406428	0.885494	0.909481	0.817748	0.139152	0.487161	0.0269907	0.223137
U85x008961	0.985581	0.871073	0.851186	0.936711	1.01148	0.858592	0.865334	0.80142	1.06541	0.88463	0.943114	0.635768			U85x008961	0.747146	0.422611	0.0559296	0.463017	0.676407	0.533393	0.697448	0.934627	0.76898	0.401858	0.688502	7.41958e-07
U85x008964	1.1534	0.957403	0.896536	0.443973	0.413986	0.347418	0.788298	0.722866	0.943162	0.754459	0.440941	0.46592			U85x008964	0.107549	0.747182	0.347977	2.71475e-06	9.01994e-10	1.26445e-12	0.0158894	0.00433564	0.298531	0.225168	0.00363939	0.000363761
U85x009014	1.2728	1.21911	1.19265	0.890037	1.11794	1.06583	0.866575	0.819361	0.826005	0.888484	0.76641	0.63522			U85x009014	0.0993642	0.0576756	0.202931	0.994452	0.305687	0.716664	0.169568	0.033385	0.012018	0.228395	0.000129164	0.00190356
U85x009048	0.987875	0.930818	0.972339	0.669508	0.593598	0.492008	0.780653	0.848172	0.892212	0.912156	0.88571	0.993352			U85x009048	0.890025	0.507422	0.753185	6.45406e-05	2.81693e-07	5.57214e-05	0.326391	0.0724053	0.715006	0.933871	0.430041	0.517722
U85x009062	0.976003	1.00778	1.01345	0.971375	1.02104	0.959821	1.00032	1.03246	1.03403	0.964183	0.906881	0.769567			U85x009062	0.602497	0.688048	0.615585	0.834972	0.477662	0.264959	0.725596	0.724798	0.457685	0.929267	0.0906772	0.000853862
U85x009084	0.884836	0.763922	0.77078	0.712389	0.653356	0.657247	1.01583	0.896351	1.02338	1.03883	0.967689	0.747858			U85x009084	0.736222	0.0413422	0.00223313	0.000105179	4.4725e-06	6.11977e-06	0.714505	0.929373	0.238871	0.110376	0.879131	0.00511808
U85x009161	0.851721	0.727852	0.822273	0.794278	0.776601	0.714156	1.07666	1.06292	1.16583	1.10883	1.06228	0.837334			U85x009161	0.358895	0.00576491	0.428262	0.0532646	0.0162171	0.302579	0.378438	0.487487	0.0667919	0.984496	0.220843	0.0365508
U85x009215	1.02388	0.951318	0.987666	0.989188	0.946593	0.873943	1.08501	1.00462	1.06979	0.965208	0.943993	0.936769			U85x009215	0.0737445	0.921139	0.568025	0.454506	0.729951	0.207557	0.23665	0.691493	0.00476251	0.795399	0.845575	0.935182
U85x009231	1.07018	1.00267	0.981264	1.00162	0.973882	0.907092	1.12473	1.0638	1.106	0.990762	0.988247	0.996695			U85x009231	0.0763801	0.772381	0.978569	0.431564	0.519692	0.185713	0.18141	0.690012	0.0104541	0.95974	0.918009	0.501834
U85x009279	0.904744	0.982406	0.882854	1.02896	0.962793	0.971975	1.19721	0.927123	0.878054	0.855643	0.864237	0.834315			U85x009279	0.856353	0.0622435	0.9418	0.6173	0.194625	0.995114	0.884888	0.317251	0.843878	0.285789	0.184538	0.187616
U85x009348	0.768064	0.707038	1.08439	0.7841	0.786451	0.662863	0.859665	1.14602	1.28929	1.11616	1.34263	1.2102			U85x009348	0.923022	0.070847	0.42849	0.119817	0.165907	0.172077	0.420908	0.200503	0.075632	0.128077	0.0235578	0.524881
U85x009356	0.893952	0.770706	0.778302	0.729907	0.692412	0.884249	0.890446	0.969088	0.986368	1.06735	1.15415	0.922524			U85x009356	0.211681	0.0201205	0.011609	0.000279253	0.00024061	0.0482753	0.649812	0.961949	0.295302	0.0957367	0.0210964	0.749249
U85x009371	0.815119	0.852902	0.823102	0.756885	0.962878	0.731615	1.01183	1.1495	1.17499	1.308	1.19489	1.17048			U85x009371	0.0829437	0.0723754	0.0719819	0.0269918	0.207047	0.0572034	0.142514	0.082651	0.0861186	0.0377771	0.00720792	0.172244
U85x009410	0.881916	0.786982	0.774409	0.74532	0.702532	0.866183	0.942682	0.963582	1.02595	1.09071	1.23528	1.01477			U85x009410	0.190202	0.0566938	0.00597101	0.000276645	0.000156909	0.0396688	0.700413	0.905753	0.207348	0.10601	0.0254695	0.568319
U85x009463	0.838554	0.807087	0.820829	0.754026	0.888464	0.711173	0.955593	1.06441	1.16641	1.07087	1.22963	1.0056			U85x009463	0.205538	0.0264763	0.104267	0.00146022	0.0941355	0.0244611	0.313549	0.812238	0.181471	0.592107	0.00487969	0.963286
U85x009471	0.856512	0.76752	0.834035	0.796217	0.896142	0.71272	0.919405	1.02879	1.09959	1.1389	1.17655	0.996507			U85x009471	0.340319	0.0423485	0.336014	0.0219462	0.172129	0.047831	0.246428	0.587197	0.0849006	0.412139	0.00424618	0.719116
U85x009517	0.989977	0.97864	0.955054	1.00772	0.998349	0.951139	1.12277	1.09911	1.12486	0.971554	1.02443	1.04115			U85x009517	0.559922	0.853287	0.345221	0.717113	0.85812	0.36315	0.223631	0.272148	0.0220811	0.667907	0.691651	0.387692
U85x009532	1.09353	1.00178	1.01542	1.03432	1.00392	0.959984	1.00135	1.00515	1.02275	0.907041	0.919494	1.00261			U85x009532	0.00308318	0.40125	0.654217	0.210463	0.835467	0.950139	0.848563	0.897257	0.0758471	0.234548	0.464046	0.772767
U85x009535	1.07552	0.985317	1.0041	1.02075	0.989705	0.928648	1.00224	1.00044	1.00242	0.917339	0.93166	0.996161			U85x009535	0.0130513	0.619671	0.807326	0.306017	0.952859	0.694752	0.822418	0.954977	0.111356	0.289342	0.500468	0.786349
U85x009593	0.880185	0.828919	0.919929	0.801671	0.817632	0.910389	0.994536	0.940406	0.975414	1.22661	1.25076	1.08629			U85x009593	0.674395	0.860202	0.287528	0.00674063	0.0135625	0.669562	0.666338	0.775135	0.285108	0.0212066	0.00255849	0.31379
U85x009601	0.842272	0.846692	0.940909	0.876771	0.867579	0.742877	0.927203	0.729354	0.753261	0.715304	0.821844	0.705126			U85x009601	0.450016	0.0482716	0.679078	0.149033	0.0441366	0.141571	0.747374	0.23367	0.628056	0.32739	0.497672	0.0148005
U85x009602	0.847717	0.947152	1.03751	1.15199	1.20808	0.93681	0.717574	0.714561	0.703703	0.72269	0.86504	0.833619			U85x009602	0.974807	0.766255	0.87839	0.0469032	0.0293745	0.831796	0.741469	0.159769	0.533994	0.525774	0.89195	0.880481
U85x009639	0.992032	0.96416	0.974759	1.0051	1.02009	0.943769	1.1041	1.07539	1.11457	0.953083	1.03373	1.02346			U85x009639	0.616062	0.90221	0.344963	0.738706	0.768581	0.448408	0.294425	0.27428	0.0289354	0.320966	0.68873	0.421854
U85x009648	1.09556	0.96691	0.943004	1.02535	0.986972	0.957128	1.00341	0.985998	1.0549	0.924429	0.947832	1.01811			U85x009648	0.00901365	0.818416	0.916358	0.459603	0.862795	0.502594	0.417543	0.949934	0.0609289	0.442647	0.617075	0.600533
U85x009659	1.1597	1.05931	1.207	1.09414	0.255509	0.174435	0.169514	0.148311	0.147067	0.175606	0.892682	0.844642			U85x009659	0.262747	0.346708	0.196598	0.288736	0.0265931	2.48416e-08	0.000120425	2.28356e-09	1.26841e-09	0.000906698	0.964366	0.773436
U85x009686	1.06993	0.93676	0.943761	0.962451	0.921146	0.907271	1.05131	0.987831	1.03474	0.895401	0.946504	0.973156			U85x009686	0.122101	0.727351	0.63128	0.999283	0.402327	0.143326	0.414354	0.419457	0.0492874	0.345603	0.869766	0.543684
U85x009699	0.895293	0.906633	0.940852	0.884654	0.872754	0.915675	1.05087	0.965278	1.06113	1.22729	1.27718	0.959852			U85x009699	0.251127	0.0562087	0.699661	0.0404592	0.0239152	0.207016	0.499414	0.698797	0.315889	0.137002	0.00441666	0.828986
U85x009703	0.878931	0.917976	1.01237	0.871994	0.872202	0.848193	0.964915	0.906641	1.06608	1.08044	1.25776	0.930097			U85x009703	0.226004	0.0817756	0.688725	0.0183281	0.0294215	0.137661	0.574462	0.386001	0.532336	0.226089	0.00760737	0.642716
U85x009705	0.882354	0.876992	0.919575	0.895165	0.896235	0.9089	0.982182	0.96005	1.11448	1.25588	1.28469	1.03012			U85x009705	0.0831744	0.0201088	0.130048	0.0210276	0.0822731	0.161044	0.437627	0.910449	0.190758	0.158215	0.00259414	0.710921
U85x009713	0.956317	1.03924	0.97033	1.04762	1.11029	0.989921	1.071	1.01742	1.07918	1.36638	1.2181	0.965088			U85x009713	0.95257	0.80803	0.601494	0.251592	0.401579	0.322446	0.585879	0.777879	0.135866	0.457152	0.000221379	0.760191
U85x009850	0.947088	1.01482	1.06298	1.10096	1.09286	0.916429	1.09984	0.904174	0.8805	0.903495	1.13038	0.916689			U85x009850	0.852366	0.971168	0.277923	0.231337	0.211362	0.87901	0.724137	0.675297	0.909596	0.892052	0.3625	0.149926
U85x009862	1.06953	0.965766	0.927073	1.00212	0.922323	0.929071	1.12978	1.02322	1.05845	0.99992	1.0011	0.99228			U85x009862	0.122724	0.702676	0.571084	0.918095	0.399334	0.161038	0.206926	0.446581	0.0943609	0.741965	0.899872	0.628499
U85x009892	0.981311	0.909505	0.876315	0.904287	0.953666	0.851796	1.16836	1.11619	1.12258	1.02669	1.07245	1.0142			U85x009892	0.919146	0.142896	0.081532	0.169754	0.128785	0.00874015	0.0691293	0.26858	0.00430349	0.359299	0.395118	0.197666
U85x009903	1.07027	0.943171	0.943279	0.966232	0.920688	0.904775	1.06785	1.00645	1.04502	0.905158	0.950627	0.978615			U85x009903	0.122459	0.725017	0.602179	0.956518	0.40114	0.117778	0.33412	0.342649	0.0441616	0.361714	0.918058	0.534923
U85x009953	0.886175	0.920602	1.06289	1.05726	1.02027	0.879779	1.19439	0.937268	1.10914	1.29151	1.22502	1.01193			U85x009953	0.851903	0.517796	0.736126	0.463098	0.960689	0.729358	0.158493	0.406723	0.0713313	0.303048	0.0154083	0.573681
U85x009956	0.951062	1.00381	0.856963	1.09733	1.11514	0.881515	0.95078	0.970032	1.0138	1.1047	0.866581	0.866903			U85x009956	0.85597	0.985572	0.146701	0.2071	0.198467	0.579171	0.668805	0.694034	0.824228	0.883569	0.817913	0.10105
U85x010042	0.957262	1.05713	0.976639	1.083	1.10361	0.99599	1.13059	0.944566	1.06919	1.19312	1.12316	0.954886			U85x010042	0.882158	0.983462	0.454695	0.563681	0.569442	0.851885	0.439987	0.969296	0.50788	0.315678	0.131137	0.178109
U85x010285	1.11299	0.95551	1.05925	1.06985	0.968195	0.935935	1.22403	1.01675	1.0171	1.05354	1.03176	1.01265			U85x010285	0.111448	0.924816	0.991867	0.605673	0.900124	0.385388	0.371178	0.932861	0.555	0.811608	0.789605	0.913588
U85x010290	1.20156	1.02439	1.01446	0.901135	0.766304	0.765764	0.932882	0.95494	1.02875	1.00714	0.865179	0.895387			U85x010290	0.32755	0.56226	0.728666	0.0348058	0.00549893	0.0118337	0.341014	0.18962	0.580753	0.825165	0.0674475	0.0507617
U85x010451	1.16602	1.04231	1.08979	1.06906	1.01494	0.984049	1.29147	0.986141	1.05937	1.03584	0.994249	1.03412			U85x010451	0.283114	0.770352	0.968566	0.784184	0.652261	0.279139	0.183978	0.375495	0.343931	0.881499	0.685406	0.697591
U85x010558	1.01427	1.00132	1.00629	1.01473	1.012	0.924468	1.11475	1.0491	1.16009	1.04371	0.982883	1.16272			U85x010558	0.34613	0.896831	0.696913	0.724277	0.296381	0.304223	0.0236624	0.270365	0.006336	0.150968	0.95223	0.198711
U85x010638	1.09761	1.04577	1.10283	1.02983	1.03213	0.987279	1.12305	1.15598	1.17529	1.13494	1.0619	1.11671			U85x010638	0.117906	0.926233	0.561041	0.880565	0.550983	0.201111	0.0510392	0.467362	0.000432828	0.27318	0.232362	0.272673
U85x010700	1.11938	0.901621	1.09671	1.03231	0.922646	0.862079	1.15322	0.934652	1.18711	1.00057	0.967006	1.0508			U85x010700	0.26202	0.554082	0.968298	0.942162	0.826663	0.303819	0.25571	0.924266	0.067354	0.292538	0.91964	0.296787
U86x000787	0.83839	0.721543	0.965224	0.727426	0.715901	0.746301	0.911484	0.985748	1.013	0.965211	1.14975	0.77917			U86x000787	0.929856	0.361666	0.928174	0.159477	0.446426	0.212274	0.755877	0.858648	0.73485	0.586026	0.110517	0.379391
U86x000791	0.875696	0.819867	0.989938	0.919021	0.778809	0.924258	0.929962	0.898884	0.92481	0.871268	0.93547	0.824324			U86x000791	0.897608	0.0681224	0.906084	0.590691	0.593605	0.473579	0.46962	0.176684	0.49529	0.11876	0.449986	0.00612095
U86x000801	0.85707	0.864015	0.826257	0.913654	0.904451	0.865278	1.05868	0.944593	1.09949	0.977167	0.936322	0.811418			U86x000801	0.466539	0.153481	0.0453045	0.222177	0.235581	0.081403	0.36251	0.328412	0.7964	0.72282	0.44427	0.0147518
U86x000852	0.838305	0.948068	0.834824	0.839559	0.838319	0.8407	0.953936	0.953145	1.04809	0.920799	1.02414	0.760724			U86x000852	0.0858231	0.1887	0.00192316	0.0412935	0.0318556	0.108725	0.173434	0.210199	0.470872	0.467787	0.323264	5.665e-05
U86x000864	0.777014	0.759443	0.79987	0.831373	0.730815	0.87672	0.964022	0.983399	0.913404	0.90869	0.941636	0.783467			U86x000864	0.54129	0.00533229	0.00801235	0.0593339	0.0631	0.349774	0.162052	0.375148	0.208101	0.107103	0.40905	0.00646463
U86x000985	0.823656	0.962704	0.853707	0.911527	0.894935	0.979452	0.884653	0.972396	1.13384	0.865159	0.98855	0.721483			U86x000985	0.117025	0.524092	0.0340932	0.412194	0.564102	0.210728	0.207947	0.282978	0.554744	0.487852	0.213298	0.00211701
U86x001097	0.785428	0.933658	0.777214	0.884197	0.876878	0.886823	0.831744	0.9307	1.08585	0.718889	0.953563	0.687493			U86x001097	0.106251	0.469546	0.00784535	0.32257	0.379512	0.0940951	0.171344	0.252256	0.456088	0.182726	0.356973	0.00124996
U86x001100	0.855269	0.906276	0.78394	0.938221	0.902204	0.821884	1.07655	1.15063	1.27429	0.837215	1.19053	0.861929			U86x001100	0.0934217	0.132736	0.00107782	0.168001	0.0827126	0.0186997	0.744519	0.727857	0.909116	0.53618	0.686971	0.17085
U86x001267	0.800338	0.901376	0.84057	0.852052	0.873143	0.941175	0.880608	0.936852	1.158	0.83837	1.07634	0.705725			U86x001267	0.262782	0.449684	0.00864174	0.257257	0.204001	0.119673	0.171807	0.378223	0.773101	0.17585	0.450697	0.0105125
U86x001344	0.7994	0.908021	0.814851	0.873804	0.847081	0.917445	1.02725	1.0331	1.22537	0.942011	1.02492	0.786393			U86x001344	0.097725	0.219217	0.00299175	0.213987	0.187376	0.113398	0.519608	0.552475	0.906579	0.996987	0.610294	0.0187316
U86x001584	1.04408	0.890347	0.58119	0.488541	0.405196	0.431253	0.737146	0.731704	0.909911	0.686368	0.487262	0.409586			U86x001584	0.716879	0.741904	0.026546	0.00134302	5.0601e-06	0.0278792	0.0132008	0.01343	0.388001	0.027598	0.0030617	1.45441e-07
U86x002098	0.831414	0.83213	0.869076	0.928978	0.915523	0.815396	1.39954	1.07413	1.27096	0.913927	1.30872	0.96355			U86x002098	0.0169929	0.116059	0.281542	0.228229	0.086081	0.0381438	0.00292837	0.145459	0.000903565	0.871671	0.000907621	0.47166
U86x002531	0.927686	1.05988	1.14787	1.08001	0.935226	1.02005	0.878236	0.903124	0.953855	0.836058	1.03717	0.840148			U86x002531	0.655813	0.496625	0.811879	0.868116	0.174244	0.672179	0.0513774	0.0531053	0.0431403	0.0469476	0.948173	0.00939317
U86x002849	0.861088	0.855377	0.93902	0.95627	0.884144	0.900132	1.45066	1.07629	1.29579	1.05169	1.32488	1.0416			U86x002849	0.00954634	0.0662456	0.183253	0.120901	0.139411	0.0295963	0.00121185	0.321201	0.000616343	0.811631	0.000944706	0.976114
U86x002886	0.914117	0.931928	1.01398	1.0173	0.955091	0.914095	1.27622	1.065	1.3175	1.04882	1.20988	0.968155			U86x002886	0.0954653	0.452058	0.976257	0.716096	0.344386	0.239239	0.00498919	0.280985	0.00395472	0.724876	0.0167662	0.78559
U86x004455	1.0454	1.14948	0.962653	1.01131	0.84379	0.603222	0.840317	0.75221	0.554641	1.14154	0.792898	0.934035			U86x004455	0.861919	0.848823	0.58351	0.785081	0.283076	0.00370505	0.547805	0.181238	0.0274889	0.721926	0.123846	0.147037
U86x004538	0.836283	0.942825	0.857479	0.804933	0.761989	0.679673	0.929236	0.929243	1.01406	0.904629	0.724612	0.734147			U86x004538	0.990927	0.239846	0.2339	0.20718	0.0906271	0.229708	0.992027	0.916548	0.760126	0.58046	0.0611753	0.0970288
U86x004586	0.782129	0.883004	0.872256	0.807056	0.71006	0.829913	0.918648	0.89238	0.987872	0.913821	0.761871	0.792832			U86x004586	0.756643	0.316766	0.241449	0.404396	0.0474496	0.719961	0.968447	0.936254	0.995954	0.891493	0.170461	0.16469
U86x005764	0.961255	0.81661	1.06728	1.07636	0.912495	1.033	0.678685	0.850273	0.760377	0.900148	0.745432	0.450178			U86x005764	0.724216	0.941862	0.833788	0.331308	0.995613	0.790694	0.172355	0.386546	0.272212	0.85808	0.0129894	0.00583393
U86x005804	0.718614	0.802831	0.603629	0.823846	0.673494	0.738123	1.12037	1.03674	1.18794	1.06943	0.869424	0.81825			U86x005804	0.130471	0.167508	0.131179	0.189018	0.147529	0.524248	0.581716	0.629981	0.319377	0.485305	0.88346	0.511762
U86x005873	1.08075	0.996192	0.980875	1.07714	0.944582	0.946098	0.923589	1.02349	0.876412	0.88399	1.01601	0.663096			U86x005873	0.877193	0.508623	0.884364	0.390425	0.483245	0.546706	0.921659	0.756853	0.958071	0.86825	0.691666	0.269566
U86x005888	0.822726	0.981853	0.962498	0.98823	0.948192	1.06778	0.814804	0.901959	0.913054	0.751459	0.720963	0.592361			U86x005888	0.852498	0.865743	0.519962	0.869748	0.909982	0.964258	0.147771	0.910169	0.855772	0.739628	0.0470827	0.0358903
U86x005891	0.630601	0.690849	0.71935	0.574552	0.558367	0.516216	1.08933	0.851609	0.893084	0.962063	1.08337	0.915438			U86x005891	0.117221	0.189639	0.583217	0.00960053	0.0143817	0.0421261	0.454552	0.963712	0.829432	0.402087	0.383637	0.445481
U86x005920	0.845512	1.05085	0.987692	1.291	0.985273	1.03728	0.855023	0.809249	0.909974	0.972877	0.837311	0.725147			U86x005920	0.645585	0.172763	0.431622	0.0879434	0.463229	0.19387	0.543593	0.959145	0.585467	0.582442	0.641972	0.860666
U86x005933	0.766992	0.890589	0.754918	0.980187	0.802762	1.01081	0.922789	0.821495	0.900579	1.16103	0.885589	0.747486			U86x005933	0.945826	0.523571	0.814302	0.784983	0.334506	0.945005	0.364958	0.975173	0.737639	0.442243	0.234609	0.237819
U86x005951	0.87795	0.917124	0.845206	0.916693	0.825876	0.999824	0.885108	0.894349	0.914841	1.10027	0.804274	0.784685			U86x005951	0.418801	0.204837	0.313736	0.333451	0.0699668	0.713372	0.801883	0.393299	0.687374	0.288487	0.0352816	0.202496
U86x005952	0.877759	0.982092	0.968948	0.945919	0.84148	1.18166	0.84589	1.00643	1.00458	1.02261	0.965243	0.645316			U86x005952	0.982004	0.780224	0.720575	0.867239	0.639522	0.634759	0.322777	0.96914	0.866561	0.36062	0.544128	0.0555921
U86x005972	0.878057	0.908752	0.869223	0.965688	0.771491	0.827257	0.832282	0.925855	0.949447	1.18319	1.02616	0.856242			U86x005972	0.775169	0.642951	0.922447	0.951694	0.353737	0.720245	0.909511	0.654282	0.902853	0.935659	0.111985	0.624582
U86x006027	0.879328	1.2292	1.00911	1.32421	1.05544	1.05759	0.860941	0.886821	0.73265	1.09104	1.04567	0.672717			U86x006027	0.827968	0.388819	0.725311	0.0696132	0.572211	0.385909	0.522563	0.571783	0.360334	0.950373	0.5653	0.67272
U86x006693	0.854984	0.968861	1.02652	2.55187	2.26447	3.3487	0.822289	0.854495	0.933195	1.01249	0.90832	0.793411			U86x006693	0.83901	0.406492	0.937444	0.000152813	9.49245e-05	9.46075e-05	0.590901	0.540534	0.954571	0.354315	0.849586	0.153407
U86x006895	0.716622	0.896158	0.773062	0.904785	0.744883	0.911201	1.05496	0.972484	0.987995	1.15451	1.10243	1.19253			U86x006895	0.31103	0.575153	0.299986	0.37645	0.0918045	0.891112	0.47093	0.318919	0.888458	0.172395	0.24242	0.338397
U86x007147	0.788447	0.778726	0.839629	0.908179	0.865815	0.776946	1.30823	1.03164	1.30946	0.963734	1.22467	0.924641			U86x007147	0.0192931	0.174658	0.183125	0.247906	0.0755562	0.0338612	0.00456499	0.0714315	0.00560162	0.777698	0.00308179	0.581614
U86x007179	1.15941	1.24733	1.10488	1.02949	0.944068	0.71965	0.69141	0.699835	0.780288	0.887253	0.486672	0.512135			U86x007179	0.181201	0.455931	0.89619	0.825389	0.605482	0.0575203	0.0132404	0.0578542	0.137481	0.493758	0.000882366	0.0024085
U86x009115	0.666878	0.750395	0.707344	0.625958	0.527848	0.439969	0.753173	0.916495	0.970627	0.820499	0.575622	0.545499			U86x009115	0.665363	0.153873	0.19142	0.114608	0.00490334	0.00812693	0.576552	0.534896	0.699852	0.675138	0.0237807	0.0129948
U86x009457	0.990096	0.972914	0.94356	0.562336	0.442956	0.598412	1.01373	0.904541	1.05003	1.0063	1.11489	1.00952			U86x009457	0.814281	0.194675	0.103287	1.16092e-07	3.22435e-10	1.45441e-05	0.775754	0.884218	0.359255	0.965455	0.911288	0.946031
U86x009462	1.01945	0.93574	0.936998	0.580556	0.451386	0.690263	1.02511	1.02071	1.03434	0.945795	1.03248	0.953532			U86x009462	0.540455	0.203101	0.572501	1.87464e-07	1.08629e-09	1.85008e-05	0.9668	0.908392	0.279387	0.767121	0.82697	0.661836
U86x010009	0.881113	0.911035	0.867008	0.888931	0.731176	0.679742	0.975326	1.06792	1.17013	0.854737	1.08472	0.770496			U86x010009	0.309024	0.0903653	0.0571562	0.0270219	0.00994091	0.00222029	0.74465	0.836683	0.47038	0.466893	0.620617	0.0357694
U86x012873	0.842257	0.913693	0.975555	0.787633	0.694155	0.501669	0.92212	0.868562	0.946493	0.868679	0.905632	0.874801			U86x012873	0.298418	0.127307	0.978393	0.000532937	4.54833e-05	2.5058e-05	0.125289	0.0118466	0.357488	0.222553	0.0669036	0.232098
U86x012938	0.954948	1.18644	1.04637	1.03947	0.987377	0.78314	0.91754	0.969345	0.795703	0.992409	0.873395	0.687023			U86x012938	0.50596	0.165196	0.876466	0.303513	0.496045	0.0862862	0.671385	0.532084	0.584256	0.929706	0.310643	0.00206651
U86x012970	0.949104	0.907561	1.04241	0.807835	0.634402	0.484503	0.792151	0.761462	0.817154	0.876907	0.726223	0.816116			U86x012970	0.978099	0.581761	0.288446	0.049139	3.47606e-05	6.85668e-06	0.0373229	0.00754669	0.0489877	0.187376	0.0343417	0.0396791
U86x012997	0.998523	0.970749	0.904756	0.859435	0.669796	0.537256	0.913054	0.856339	0.906233	0.833697	0.677868	0.701273			U86x012997	0.522668	0.455078	0.600947	0.0161031	4.89971e-06	1.67321e-08	0.102914	0.00426533	0.0945299	0.0692897	0.000165153	0.013095
U86x013003	1.08114	1.0499	1.04789	0.793783	0.858015	0.569073	0.826466	0.868655	0.875995	0.866807	0.761666	0.705207			U86x013003	0.0488684	0.752947	0.905951	0.0369989	0.00771523	6.9117e-05	0.00797422	0.169315	0.038693	0.0212898	0.00818948	0.00156459
U86x013006	1.09002	0.988014	2.15011	1.27729	1.35699	0.9372	0.621419	0.710685	0.72307	0.933551	1.17393	0.764906			U86x013006	0.551744	0.782642	0.00380886	0.0692122	0.111671	0.853309	0.00693699	0.506481	0.385228	0.754219	0.740951	0.546359
U86x013102	0.956706	0.909685	1.04206	0.764027	0.63316	0.523695	0.794368	0.728395	0.820292	0.92457	0.735374	0.81645			U86x013102	0.998065	0.380573	0.268711	0.00944611	1.56564e-05	4.35144e-05	0.0201558	0.00175669	0.0840625	0.315293	0.0269743	0.117372
U86x013126	1.18672	0.986455	0.890745	0.774135	0.654346	0.44269	0.89056	0.850911	1.01678	0.919871	0.713347	0.800183			U86x013126	0.206417	0.566528	0.512397	0.0173071	5.16595e-05	6.7757e-08	0.280826	0.198802	0.618193	0.15991	0.0498895	0.0270009
U86x013130	0.952492	1.17965	2.37074	1.18083	1.41056	1.11205	0.729331	0.760138	1.10674	1.16729	1.32015	0.986117			U86x013130	0.572904	0.557767	0.00854789	0.092	0.116997	0.568776	0.0575	0.79557	0.800777	0.189038	0.717693	0.948878
U86x013141	1.00697	0.949528	1.06856	0.849116	0.74583	0.610917	0.770848	0.743684	0.820506	0.791514	0.683218	0.635552			U86x013141	0.383808	0.824531	0.345958	0.363323	0.0509042	0.000467232	0.0482885	0.0871987	0.187869	0.0732961	0.00628226	0.00658437
U86x013152	0.805194	0.833715	0.841251	0.679825	0.60045	0.529247	0.855822	0.799938	0.857245	0.885124	0.77966	0.875743			U86x013152	0.108913	0.0594414	0.140021	5.41274e-06	1.41183e-07	1.38496e-05	0.00583982	0.0112845	0.106105	0.194725	0.0736311	0.450968
U86x013164	0.954438	1.0357	1.04119	0.817732	0.758031	0.505733	0.778769	0.725371	0.92179	0.935471	0.717227	0.76247			U86x013164	0.636494	0.99302	0.213905	0.0855548	0.000328974	8.72305e-07	0.0132234	0.00575407	0.205143	0.250603	0.038002	0.0208592
U86x013188	0.904687	0.93483	0.948411	0.884327	0.61353	0.46799	0.891822	0.854417	0.88399	0.980203	0.697142	0.85703			U86x013188	0.757604	0.87358	0.787253	0.245904	0.000937907	1.4398e-05	0.304789	0.482121	0.735209	0.773907	0.0662476	0.167065
U86x013189	1.05915	1.00456	0.996117	0.742211	0.660633	0.46988	0.891693	0.825643	0.904002	0.856896	0.649316	0.729738			U86x013189	0.580071	0.569809	0.882	0.00779753	6.10401e-06	6.97563e-07	0.233098	0.0427517	0.249808	0.0263659	0.00961327	0.00172882
U86x013199	1.10952	1.03838	1.7422	1.3521	0.946602	0.861391	0.950224	0.933801	0.86348	1.02473	0.805707	0.709486			U86x013199	0.72977	0.978979	0.0707917	0.529033	0.893822	0.125142	0.211857	0.495996	0.0215382	0.630065	0.133397	0.0550731
U86x013206	1.50029	1.37586	1.59698	0.912028	0.947247	0.669774	0.80631	0.970829	0.769596	0.859743	0.807865	0.759866			U86x013206	0.135358	0.507289	0.0427736	0.570206	0.84434	0.0751032	0.118716	0.26201	0.145643	0.316593	0.175153	0.195412
U86x013230	0.950366	0.949047	0.912482	0.910577	0.69108	0.72266	0.783595	0.782148	0.856586	0.77486	0.710871	0.699911			U86x013230	0.507766	0.615767	0.868459	0.268851	0.00363218	0.0177122	0.091933	0.00507377	0.0522114	0.00958932	0.00082173	0.00836262
U86x013233	0.901135	0.945954	0.875105	0.776859	0.70888	0.494986	0.883802	0.849429	0.940164	0.823524	0.776463	0.821164			U86x013233	0.706153	0.138094	0.115408	0.00289501	5.96823e-06	2.18342e-05	0.13661	0.0544183	0.342087	0.0274053	0.00232187	0.00641009
U86x013299	0.88354	0.960302	0.834555	0.815889	0.672907	0.572975	0.810764	0.819151	0.854702	0.836853	0.733535	0.863825			U86x013299	0.179936	0.362187	0.135519	0.0493734	0.000109121	0.000586862	0.0165963	0.0438388	0.312074	0.119932	0.0406085	0.0576464
U86x013340	0.904022	0.717401	0.702315	0.705798	0.653766	0.489113	0.993437	1.01063	1.11604	0.640272	0.781975	0.77166			U86x013340	0.908328	0.171434	0.136983	0.0725786	0.0253942	9.61722e-06	0.361817	0.65112	0.141821	0.0921806	0.381858	0.151186
U86x013343	1.05155	0.993895	0.794014	0.875958	0.766347	0.66633	0.856687	1.0281	0.955589	0.915823	0.774267	0.697164			U86x013343	0.568818	0.414704	0.253637	0.311457	0.137343	0.00164572	0.268813	0.97804	0.509804	0.507415	0.146423	0.0146968
U86x013344	0.875251	0.957381	0.848421	0.854686	0.628862	0.49838	0.854422	0.885088	0.908764	1.00187	0.660925	0.792584			U86x013344	0.884495	0.550757	0.656165	0.132328	0.000211721	7.86899e-06	0.34027	0.312412	0.76044	0.519881	0.0410554	0.0695135
U86x013357	0.874785	0.904666	0.889025	0.770706	0.68258	0.488266	0.897471	0.822528	0.886019	0.805703	0.740283	0.823927			U86x013357	0.419516	0.142324	0.099372	0.001898	1.78899e-06	2.22174e-05	0.300786	0.113522	0.507808	0.120287	0.00218025	0.0162368
U86x013377	0.984725	0.967426	0.714571	0.808412	0.690841	0.468778	0.865916	1.01143	0.942735	0.78798	0.711844	0.687336			U86x013377	0.646026	0.457861	0.0556483	0.0666707	0.00227214	1.65086e-07	0.99656	0.676698	0.501873	0.0864536	0.010997	0.000402895
U86x013379	0.839797	0.859833	0.907173	0.703056	0.66483	0.57014	0.791647	0.759659	0.783101	0.709808	0.754402	0.73628			U86x013379	0.204131	0.517963	0.297612	0.0118943	0.00661266	1.12228e-06	0.101473	0.0900526	0.183023	0.0458321	0.0612513	0.0175112
U86x013407	1.04809	0.948982	0.840765	0.816869	0.64563	0.499094	0.787402	0.802546	0.839277	0.70166	0.755681	0.629453			U86x013407	0.586604	0.386014	0.691857	0.0413672	8.80821e-05	0.000340512	0.312838	0.33333	0.0254037	0.112043	0.0114235	0.0121212
U86x013408	0.954545	0.948586	0.843722	0.910747	0.907465	1.09828	1.08137	1.03694	1.03075	0.841467	0.83644	0.798131			U86x013408	0.884149	0.391606	0.671394	0.209839	0.271577	0.892305	0.442649	0.887322	0.963495	0.346739	0.757268	0.224306
U86x013415	0.949478	1.05263	0.754144	0.899332	0.688462	0.520113	0.935191	0.929305	1.00554	0.854908	0.616897	0.690352			U86x013415	0.398087	0.664179	0.165253	0.373742	0.0418138	2.05445e-06	0.961898	0.672667	0.70566	0.240139	0.118515	0.040995
U86x013426	0.940143	0.815392	0.713363	0.779341	0.697467	0.488786	0.986757	0.956801	1.0323	0.778611	0.724717	0.693163			U86x013426	0.75571	0.0136366	0.00581694	0.00526359	0.000105134	7.15601e-07	0.435924	0.520911	0.690907	0.0181287	0.00705239	4.60675e-05
U86x013427	1.19059	1.06673	1.10078	1.18367	1.33072	1.50179	1.20658	1.14316	1.04538	0.936725	1.02688	0.832471			U86x013427	0.922949	0.935848	0.94826	0.536108	0.143457	0.0193789	0.642056	0.483518	0.819152	0.762071	0.908226	0.377004
U86x013428	1.061	0.97156	0.913695	0.867147	0.82267	0.819333	1.0411	1.0165	1.02014	0.811692	0.86187	0.859075			U86x013428	0.500863	0.537719	0.596201	0.0497507	0.0116547	0.0153545	0.966757	0.395225	0.853897	0.15773	0.18121	0.0970763
U86x013443	1.26629	1.13398	1.09835	0.927541	0.695224	0.448075	0.668587	0.610369	0.678056	0.708134	0.615519	0.452264			U86x013443	0.049546	0.0743522	0.609115	0.608582	0.071674	2.23441e-06	0.0912384	0.0236754	0.00142508	0.0692458	0.00233458	0.0044172
U86x013516	1.12624	0.934886	0.775394	0.75409	0.689219	0.419141	0.960886	0.978801	1.05371	0.916418	0.735422	0.643511			U86x013516	0.355916	0.427371	0.0511078	0.0219449	0.00115555	1.40755e-07	0.822174	0.980879	0.304209	0.246995	0.0189442	0.000641837
U86x013562	1.08441	0.960938	0.803044	0.74921	0.656325	0.430171	1.03105	0.926245	1.12982	0.995539	0.790089	0.66724			U86x013562	0.993139	0.241059	0.0367597	0.00362858	0.000268708	7.74959e-07	0.774334	0.5731	0.530492	0.129271	0.019218	0.00170895
U86x013621	1.02683	0.873259	0.863568	0.714172	0.653193	0.517814	0.913737	0.921756	0.880102	0.828613	0.70939	0.732673			U86x013621	0.689023	0.0292453	0.000677595	0.000626899	4.28865e-08	1.75538e-06	0.762879	0.0496494	0.350799	0.0291927	0.000967022	0.00125487
U86x013623	0.87771	0.876374	0.947935	0.837768	0.719394	0.576749	0.710154	0.804883	0.842184	0.659363	0.675175	0.595543			U86x013623	0.969741	0.560823	0.910134	0.162918	0.00532796	0.000103284	0.200933	0.168649	0.145627	0.0647987	0.0024431	0.000827058
U86x013637	1.01139	0.87129	0.863375	0.684176	0.576507	0.372861	1.02433	1.02248	1.03538	0.844249	0.747198	0.774477			U86x013637	0.57086	0.0546806	0.0375641	0.000399032	1.90776e-08	1.37353e-07	0.600081	0.914041	0.484442	0.205692	0.0119408	0.00388644
U86x013641	1.03514	0.862544	0.855046	0.698987	0.562035	0.371232	1.02751	1.00391	1.02284	0.86651	0.740662	0.765961			U86x013641	0.804425	0.048024	0.01663	0.000286442	7.24182e-09	1.09917e-07	0.676966	0.745041	0.616011	0.120701	0.00657806	0.000867333
U86x013741	1.01685	0.919547	0.802434	0.64457	0.55266	0.36692	0.961341	1.01853	1.05432	0.855462	0.661568	0.77919			U86x013741	0.682191	0.0762717	0.0108767	0.000136132	1.78095e-08	2.22722e-07	0.58302	0.406602	0.891853	0.0754786	0.00502467	0.00164513
U86x013742	1.0269	0.917086	0.8073	0.667764	0.559199	0.380714	1.0177	0.900869	1.08337	0.809353	0.654343	0.768713			U86x013742	0.485313	0.318061	0.159718	0.000750636	1.16446e-08	3.11431e-07	0.617669	0.250635	0.781445	0.0529775	0.0183418	0.00259855
U86x013759	1.06819	0.939869	0.930665	0.793071	0.617416	0.470287	1.16853	1.23018	1.17884	1.03836	0.903861	0.877312			U86x013759	0.480361	0.113713	0.211992	0.012334	2.33914e-06	0.000683346	0.384479	0.157473	0.36749	0.988557	0.161087	0.1416
U86x013781	0.926782	0.922041	0.797934	0.804763	0.666062	0.550382	1.13182	0.968528	1.04539	0.830693	0.842474	0.780604			U86x013781	0.952824	0.349384	0.304427	0.029339	0.000679594	0.00168516	0.436046	0.750719	0.691192	0.105222	0.381104	0.0215799
U86x013907	1.04046	1.00439	0.979424	1.13238	1.08921	1.02866	1.16252	0.914568	0.847954	0.810799	0.66109	0.529578			U86x013907	0.749247	0.597257	0.547293	0.24661	0.431594	0.616277	0.400788	0.23361	0.65692	0.137197	0.0633739	0.00734116
U86x013978	1.0843	0.7313	0.566333	0.489535	0.42697	0.437136	1.15014	0.816821	0.929974	0.524753	0.670501	0.534392			U86x013978	0.485553	0.00202797	0.00139637	6.85955e-08	3.83288e-09	4.71255e-08	0.237611	0.176739	0.708731	0.0003487	0.000178504	5.51198e-05
U86x014016	0.78347	0.755639	0.796466	1.05315	0.989403	0.877142	0.926083	0.973127	0.976108	1.00098	1.15792	0.845116			U86x014016	0.0278945	0.00210196	0.00139213	0.189169	0.534613	0.302827	0.852765	0.508757	0.782373	0.847501	0.0490548	0.948883
U86x014079	0.930118	0.912235	0.929404	0.99765	0.960967	1.04511	0.984118	0.880041	1.06081	0.890923	0.911233	0.764824			U86x014079	0.808084	0.219455	0.87946	0.600033	0.855607	0.772598	0.822477	0.0775763	0.155182	0.626656	0.122013	0.00107663
U86x014101	1.00766	0.926646	0.790474	0.780357	0.590941	0.578303	0.97796	0.928098	0.974001	0.710101	0.577062	0.429635			U86x014101	0.794051	0.209875	0.0600147	0.000624496	0.000226032	3.16997e-05	0.87641	0.42579	0.934203	0.0304754	1.5482e-06	1.57565e-07
U86x014108	1.00713	0.874098	0.834998	0.921697	0.727609	0.728983	1.12616	0.871143	1.00049	0.856336	0.741249	0.62669			U86x014108	0.774854	0.14022	0.0962866	0.100606	0.00240091	0.000214494	0.654683	0.0762012	0.782508	0.222944	0.00885188	8.11008e-07
U86x014109	0.926493	0.967764	0.881047	0.805422	0.705579	0.819669	1.27184	0.978471	1.34587	0.985493	1.0832	0.9062			U86x014109	0.342689	0.132667	0.0509736	0.0276442	0.00362439	0.00703901	0.0313893	0.638359	0.00845772	0.521431	0.989309	0.0364168
U86x014110	0.859168	0.834337	0.870527	0.758298	0.740204	0.744835	1.34278	1.30034	1.69442	1.19359	1.09401	1.07156			U86x014110	0.107895	0.112667	0.135837	0.0712995	0.00309527	0.0357641	0.0884346	0.0530789	0.021322	0.215166	0.48711	0.686056
U86x014115	0.862045	0.977767	0.758592	0.790682	0.712922	0.636271	1.14488	1.0538	1.13405	0.869169	0.801792	0.709895			U86x014115	0.510958	0.199526	0.114682	0.00814012	0.0265923	0.000706925	0.0658006	0.593363	0.0494937	0.304643	0.0760899	0.00604845
U86x014118	0.973818	0.934289	0.893657	1.24588	1.04547	1.15354	0.952419	0.905927	0.998118	0.912551	0.810051	0.777895			U86x014118	0.672464	0.646307	0.926325	0.0743956	0.450693	0.0647184	0.756293	0.29951	0.406508	0.763115	0.108771	0.0435677
U86x014119	0.888541	0.96458	0.939609	1.0751	0.978575	1.05974	0.976584	0.890854	1.08252	0.929306	0.905386	0.854367			U86x014119	0.515249	0.318146	0.682366	0.363565	0.757516	0.464965	0.969925	0.0804844	0.043687	0.830954	0.272214	0.055704
U86x014126	0.984559	0.994059	0.91496	0.942407	0.893362	0.742078	1.06543	1.03367	1.11721	1.11275	0.869113	0.706424			U86x014126	0.615526	0.495901	0.140831	0.141579	0.106015	0.0314173	0.386939	0.594354	0.0550362	0.962339	0.282055	0.149369
U86x014127	0.953784	0.929864	0.810615	0.838973	0.711746	0.712742	1.17117	0.933536	1.0524	0.965056	0.704044	0.615595			U86x014127	0.972915	0.195972	0.0935961	0.0419048	0.0026014	0.00191179	0.522915	0.172947	0.774865	0.517441	0.0378996	1.69088e-05
U86x014128	1.01173	0.969372	0.910964	1.21017	1.12924	0.929452	1.05332	1.03274	1.12617	0.976289	0.766314	0.792796			U86x014128	0.827851	0.448462	0.622084	0.109121	0.475927	0.994881	0.861194	0.872208	0.425639	0.867997	0.0926542	0.0279292
U86x014131	0.896711	0.914628	0.93547	0.977174	1.02506	0.855112	1.03175	0.91259	1.18962	0.871274	0.818221	0.728836			U86x014131	0.322729	0.344552	0.421231	0.482517	0.51701	0.328668	0.733508	0.793827	0.0892268	0.793361	0.0917098	0.00366953
U86x014134	0.987123	0.862588	0.930015	0.962962	0.765977	0.862347	1.24106	1.08803	1.19184	0.952157	0.96323	0.761711			U86x014134	0.460047	0.128759	0.080044	0.0402653	0.0235953	0.00642435	0.0576387	0.803079	0.122697	0.18055	0.204421	0.00845313
U86x014140	1.06659	0.904628	0.852029	1.00643	1.00459	1.07528	0.729836	0.925714	0.718706	0.848528	0.771505	0.60298			U86x014140	0.812109	0.381455	0.188282	0.540477	0.63914	0.715132	0.545017	0.357666	0.349396	0.407719	0.0571656	0.00711244
U86x014141	1.07241	0.950434	0.868663	0.805475	0.661598	0.729137	1.25897	1.08016	1.00567	0.769225	0.764309	0.579504			U86x014141	0.966457	0.260355	0.123275	0.00449945	0.00921563	0.000817573	0.492133	0.53408	0.319915	0.0108826	0.0225401	4.78686e-05
U86x014144	0.985638	0.872706	0.855082	0.998987	0.774842	0.792212	0.88754	0.70724	0.815739	0.735393	0.651869	0.497552			U86x014144	0.686158	0.10727	0.101411	0.3822	0.0801846	0.0127797	0.469718	0.0974972	0.347754	0.0233084	0.00097811	2.83358e-05
U86x014146	0.940843	0.947897	0.858015	0.869031	0.876808	1.09362	0.998331	1.01288	1.28792	1.01695	0.858674	0.713524			U86x014146	0.925363	0.369103	0.331695	0.931679	0.246074	0.314401	0.956039	0.558438	0.187215	0.668436	0.068229	0.020072
U86x014148	0.973919	1.07689	0.856103	1.39082	1.33758	1.11269	1.0136	0.987139	1.09444	0.800024	0.791934	0.643995			U86x014148	0.731005	0.402228	0.212324	0.0246385	0.0164054	0.677861	0.674861	0.257446	0.200171	0.0068556	0.00446876	0.000117857
U86x014149	0.963994	0.806117	0.821162	0.825033	0.59023	0.567012	1.10963	0.908417	1.0589	0.823145	0.690982	0.569651			U86x014149	0.76224	0.117481	0.0379002	0.0147264	5.08507e-05	1.68827e-06	0.422925	0.283331	0.472588	0.383826	0.00172398	1.06956e-06
U86x014168	0.945205	0.969732	0.943615	0.871239	0.82666	0.693159	0.996382	1.0387	1.00015	0.858601	0.948318	0.7633			U86x014168	0.950471	0.938907	0.584476	0.136623	0.300883	0.0103946	0.964176	0.632297	0.973776	0.469917	0.914173	0.0658229
U86x014175	1.01088	0.954748	0.926177	0.937279	0.86249	0.769935	1.1352	0.993134	1.10482	0.828375	0.915618	0.926643			U86x014175	0.566457	0.344885	0.781093	0.252973	0.468037	0.072326	0.170829	0.868089	0.126783	0.188524	0.200709	0.228929
U86x014176	0.878159	0.812576	0.817361	0.795268	0.632279	0.74753	1.40003	1.25594	1.61515	1.27641	1.17308	1.09047			U86x014176	0.0893039	0.0916734	0.0578645	0.060584	0.00189822	0.0295345	0.0651066	0.124823	0.0530811	0.118272	0.579533	0.711756
U86x014177	1.11857	0.944358	0.874789	1.58691	1.43616	1.15244	0.858218	0.875426	0.943377	0.748273	0.65567	0.53258			U86x014177	0.390829	0.557325	0.208423	0.00151053	0.0252363	0.119854	0.414706	0.200614	0.921824	0.021778	0.000793718	1.71023e-05
U86x014182	0.946992	0.727828	0.681478	0.756391	0.693721	0.559611	1.13763	1.03466	1.17584	0.932942	0.760505	0.610823			U86x014182	0.274245	0.0444208	0.0359046	0.00952347	0.000719605	1.54132e-06	0.362948	0.874287	0.112435	0.650511	0.0138276	0.00110727
U86x014186	0.918461	0.942425	0.810146	1.17213	1.0813	0.88177	1.11105	1.03901	1.17242	0.959181	0.828587	0.803159			U86x014186	0.390094	0.196168	0.300158	0.241097	0.836021	0.672577	0.695391	0.943994	0.27221	0.917436	0.175989	0.0850224
U86x014201	1.00969	0.823947	0.811252	0.788739	0.649026	0.57995	1.00188	0.899473	0.987308	0.809378	0.699727	0.56133			U86x014201	0.966989	0.0541005	0.0059195	0.0134624	0.000237499	7.85647e-07	0.519019	0.333469	0.355385	0.289479	0.00166176	1.2275e-07
U86x014211	1.10069	0.917134	0.883085	1.08484	0.856705	0.811063	0.808658	0.887744	0.704618	0.602388	0.514764	0.506041			U86x014211	0.190679	0.874651	0.563227	0.532891	0.519437	0.165891	0.334261	0.152916	0.338964	0.000110131	0.000314975	0.023851
U86x014215	1.07542	1.03907	0.887032	0.906029	0.873859	0.65588	0.93969	0.974474	0.895291	0.823068	0.72116	0.642564			U86x014215	0.794796	0.23608	0.409648	0.556328	0.149624	0.00398585	0.645216	0.20638	0.117921	0.0842261	0.00193647	0.00091824
U86x014233	1.00508	0.775542	0.779098	0.856376	0.676135	0.54803	1.21764	0.774031	1.17948	0.798781	0.618506	0.565213			U86x014233	0.811611	0.273352	0.0447923	0.07137	0.0220471	0.000317196	0.0409371	0.132374	0.258569	0.0653834	0.00298293	0.00129628
U86x014246	0.940038	0.962239	0.875873	0.929446	0.808122	0.678244	1.03821	0.881466	1.00975	0.824362	0.839803	0.765654			U86x014246	0.93611	0.988945	0.717866	0.186749	0.160727	0.0209694	0.837109	0.712137	0.727969	0.622634	0.791226	0.0943894
U86x014258	0.937999	0.786438	0.888493	0.701961	0.64833	0.562986	1.17521	0.919881	1.005	0.792833	0.644954	0.554462			U86x014258	0.979688	0.0161668	0.0608686	0.00122988	0.000808359	7.64967e-07	0.148669	0.426229	0.90537	0.066158	0.00305664	2.50103e-05
U86x014263	1.02211	0.95473	0.994134	0.760235	0.99644	0.877909	0.901336	0.978606	0.996629	0.755707	1.05754	0.956734			U86x014263	0.451385	0.959599	0.402198	0.283412	0.790338	0.9797	0.328762	0.318922	0.696048	0.94363	0.47498	0.90949
U86x014264	0.913783	0.842058	0.894351	0.844005	0.943614	1.0923	1.00759	0.997634	1.20673	0.913365	0.777524	0.714237			U86x014264	0.501682	0.216478	0.69815	0.752758	0.611824	0.164163	0.917235	0.584814	0.161421	0.914673	0.0389341	0.00170209
U86x014265	0.901046	0.937688	1.02533	0.927175	0.99359	1.36088	0.9962	0.977215	1.25311	0.955978	0.75875	0.679676			U86x014265	0.527885	0.391694	0.776155	0.850255	0.946951	0.0177154	0.700856	0.601383	0.150816	0.886354	0.0239246	8.96822e-06
U86x014282	1.26723	0.861571	0.729687	0.577041	0.427154	0.563008	0.680862	0.83106	0.726117	0.374239	0.366884	0.295341			U86x014282	0.0875028	0.317129	0.464383	6.18754e-05	3.56351e-05	0.000364873	0.0586374	0.0197917	0.186781	1.06743e-05	6.53976e-07	0.000216509
U86x014342	1.05818	0.801446	0.637385	0.829092	0.631911	0.47108	1.24611	0.966957	1.04935	0.823377	0.627267	0.540114			U86x014342	0.808219	0.014289	0.00190058	0.0258118	0.000114638	4.0705e-10	0.301652	0.620321	0.239141	0.033956	1.49172e-05	5.86758e-05
U86x014344	0.976981	0.740948	0.616268	0.735498	0.605652	0.450338	1.1106	0.983862	1.08456	0.830531	0.648453	0.529628			U86x014344	0.348367	0.00144737	5.10953e-05	0.00297931	3.40756e-05	1.42285e-08	0.270504	0.8429	0.149262	0.0505428	0.000797975	6.72134e-05
U86x014346	1.19138	0.951302	0.708359	0.923501	0.659503	0.484534	0.590173	0.517312	0.631917	0.360625	0.319836	0.247257			U86x014346	0.142311	0.635488	0.0506549	0.745528	0.0352538	0.000102468	0.173741	0.0860535	0.341505	5.19337e-05	6.79141e-06	8.37756e-07
U86x014354	1.1278	0.950115	0.814032	1.0426	0.757077	0.592405	0.616376	0.540329	0.608585	0.512993	0.515973	0.32552			U86x014354	0.110209	0.396788	0.0392406	0.624894	0.0766541	0.0142874	0.217798	0.034098	0.185884	0.000127719	0.00158493	0.0466322
U86x014355	1.09302	1.04463	1.16153	1.62999	1.4663	1.90654	0.871522	0.992747	1.07873	0.793499	0.713475	0.519228			U86x014355	0.497375	0.676045	0.919329	0.00157582	0.00109119	6.5371e-05	0.368217	0.514993	0.156068	0.063635	0.00231597	0.192837
U86x014370	1.09741	0.829148	0.622609	0.792665	0.620513	0.448857	1.2446	0.981614	1.06485	0.856694	0.634049	0.557531			U86x014370	0.807389	0.0226826	0.00329477	0.022506	0.000352121	2.98449e-09	0.320162	0.723873	0.175436	0.0643961	0.000259146	0.000457463
U86x014389	1.1085	0.881076	0.835651	0.750345	0.561604	0.589903	0.810067	0.767017	0.821368	0.557839	0.580816	0.407859			U86x014389	0.405932	0.169891	0.20432	0.0481773	9.47916e-05	0.000173216	0.65845	0.267274	0.956415	0.000766928	0.00178807	8.56182e-07
U86x014404	1.48417	0.954776	0.680873	1.07812	0.607465	0.49138	0.759683	0.707512	0.758371	0.334341	0.628061	0.549042			U86x014404	0.0841613	0.406544	0.324606	0.186955	0.0255704	0.0119869	0.583204	0.0226601	0.32538	0.00292716	0.00742894	0.0353085
U86x014436	1.2106	0.807984	0.880507	0.786569	0.638562	0.647369	0.749858	0.78927	0.82696	0.59821	0.598054	0.463069			U86x014436	0.599699	0.188432	0.291867	0.0486516	0.00922523	0.00265439	0.441174	0.475076	0.640541	0.00236353	0.00115295	2.38341e-05
U86x014491	0.867092	1.03576	1.04402	1.47382	1.44606	1.0806	1.01672	1.08659	1.12541	1.26683	1.35209	0.953628			U86x014491	0.232831	0.374764	0.590804	0.0301801	0.000807291	0.680699	0.45691	0.848589	0.328672	0.41648	0.0108818	0.979022
U86x014509	1.12772	1.06179	0.91765	0.537618	0.361732	0.283328	0.804688	0.684164	0.840103	0.554507	0.32632	0.280169			U86x014509	0.294367	0.451577	0.437102	2.75523e-05	3.58941e-09	1.19079e-12	0.143954	0.00439452	0.20185	0.0188511	1.51768e-07	3.88566e-06
U86x014528	1.0113	0.886568	0.896685	0.505988	0.382966	0.294019	0.914985	0.704554	0.85944	0.696508	0.353291	0.336975			U86x014528	0.622358	0.111531	0.260294	0.000150044	1.68686e-08	1.38655e-11	0.387344	0.0189792	0.391006	0.0736505	3.68919e-07	3.51986e-07
U86x014530	1.34481	0.750556	0.606957	0.493472	0.330343	0.206785	1.01353	0.825104	0.978971	0.389233	0.34267	0.30837			U86x014530	0.534041	0.177133	0.0791359	0.00129104	4.38286e-07	NA	0.554888	0.337538	0.833154	4.25504e-06	3.08669e-09	5.33284e-10
U86x014534	1.09767	0.963813	0.795874	0.34413	0.234895	0.174183	0.825797	0.645199	0.75746	0.420402	0.215463	0.193444			U86x014534	0.185703	0.376812	0.309859	6.25057e-06	4.39864e-08	1.16127e-10	0.198932	0.00526021	0.19532	8.3317e-05	5.6165e-09	7.0128e-10
U86x014535	1.06273	0.836213	0.730977	0.321117	0.278987	0.180686	0.895284	0.690637	0.855666	0.451925	0.232302	0.236553			U86x014535	0.740748	0.149168	0.0948685	1.01928e-05	1.16576e-08	4.46743e-17	0.414154	0.0666717	0.421234	0.000676996	4.93732e-10	1.26055e-08
U86x014536	0.954992	0.710903	0.574713	0.349248	0.26366	0.241405	0.620501	0.551945	0.663308	0.331643	0.176173	0.157239			U86x014536	0.957678	0.0555228	0.0415356	0.00106261	1.78522e-09	1.08188e-09	0.092597	0.0465745	0.118268	3.13628e-05	5.96246e-11	1.22455e-06
U86x014541	1.33046	0.878209	0.638304	0.416164	0.345548	0.283391	1.05215	0.925646	1.09397	0.383325	0.28135	0.253131			U86x014541	0.368409	0.24786	0.0407031	0.0006036	2.05153e-06	NA	0.522033	0.295461	0.982354	2.52128e-06	3.06577e-07	2.97799e-05
U86x014544	1.10414	0.94222	0.661883	0.418404	0.276502	0.21879	0.512911	0.484493	0.570905	0.310987	0.136138	0.11805			U86x014544	0.323616	0.351587	0.077611	0.000858144	1.32589e-08	1.20714e-10	0.0332629	0.0110976	0.091322	2.11427e-06	6.36061e-13	3.45241e-08
U86x014551	1.13433	0.835977	0.869603	0.94675	0.610194	0.515373	0.693166	0.616339	0.621825	0.362759	0.354118	0.393477			U86x014551	0.24258	0.701775	0.299132	0.421214	0.00835934	0.00261138	0.153109	0.0232439	0.132405	3.01296e-07	2.82127e-09	4.89741e-06
U86x014570	1.08229	0.935555	0.719307	0.625002	0.540578	0.296757	1.09361	0.794053	0.899942	0.488438	0.489796	0.532655			U86x014570	0.431182	0.280544	0.0505013	0.000172644	8.87212e-06	1.92271e-07	0.697036	0.0384015	0.456761	8.86925e-06	3.06679e-05	4.01301e-06
U86x014572	1.08604	0.921395	0.725069	0.964778	0.576082	0.355041	0.715251	0.572811	0.635051	0.427181	0.415073	0.458443			U86x014572	0.343817	0.739194	0.0761457	0.311636	0.00417066	4.96229e-08	0.266616	0.0519418	0.173076	4.19814e-07	4.64732e-08	2.18881e-05
U86x014580	1.15689	0.929051	0.894032	0.879648	0.624969	0.376795	0.643901	0.604097	0.690288	0.359411	0.356955	0.391924			U86x014580	0.122	0.660132	0.697263	0.518153	0.0179912	5.49428e-06	0.163925	0.0351475	0.155176	3.03006e-07	9.25964e-09	6.70964e-07
U86x014582	1.02062	0.815593	0.622808	0.749748	0.511903	0.29789	1.01466	0.825094	0.829667	0.475933	0.497569	0.54326			U86x014582	0.295663	0.422287	0.0794974	0.00966294	6.32852e-05	1.41672e-06	0.65539	0.266391	0.752184	9.99383e-05	0.000206707	0.00457799
U86x014589	1.0208	0.848565	0.631861	0.760892	0.506335	0.349559	0.943423	0.823335	0.832787	0.512039	0.4983	0.543947			U86x014589	0.497352	0.38184	0.0836714	0.0045119	9.07382e-06	9.70514e-07	0.940229	0.156993	0.420965	6.58386e-05	6.08569e-05	0.000432299
U86x014593	0.968705	1.06494	0.916744	1.16808	1.36505	1.1385	1.18309	0.992865	1.05795	1.09503	0.955597	0.986639			U86x014593	0.926615	0.628756	0.505515	0.0382579	0.00237349	0.219299	0.2296	0.951374	0.203836	0.354194	0.615998	0.976495
U86x014613	0.886205	1.00593	1.02291	1.4669	1.45356	1.0003	1.03072	1.01831	1.14187	1.24317	1.39167	0.958129			U86x014613	0.259509	0.482823	0.589465	0.0287515	0.00172386	0.870051	0.285294	0.732027	0.152502	0.266608	0.00759609	0.862842
U86x014614	0.901194	1.18057	0.939004	0.588824	0.762893	0.675263	1.60341	1.32186	1.3155	1.43631	1.38824	1.26452			U86x014614	0.119709	0.57807	0.297129	0.00179534	0.0892975	0.025512	0.000508349	0.0166413	0.00143694	0.0452654	0.00581449	0.0157322
U86x014631	1.02377	0.893064	0.88556	0.704716	0.543444	0.530895	1.08402	1.04604	1.2369	0.882643	0.629563	0.677122			U86x014631	0.52327	0.238198	0.666127	0.00360918	0.000272481	1.9108e-07	0.562226	0.764792	0.280536	0.152368	0.00400096	0.0024892
U86x014636	1.2223	0.813153	0.773237	0.66879	0.595493	0.544915	1.26864	1.05002	1.43465	1.05295	0.724589	0.720887			U86x014636	0.74419	0.175149	0.320494	0.00688384	6.21465e-05	3.32808e-07	0.454877	0.758377	0.182306	0.450447	0.0157214	0.0152739
U86x014650	1.68875	1.11889	1.17082	0.935217	0.5751	0.754221	0.867453	0.772858	0.68307	0.667808	0.497315	0.643705			U86x014650	0.0119803	0.220647	0.991774	0.613514	0.0305298	0.258892	0.153222	0.0269565	0.174977	0.00571401	9.27154e-05	0.000624098
U86x014656	1.08101	0.910439	0.913718	0.754013	0.566538	0.544221	1.09313	0.988588	1.20043	0.838068	0.657887	0.665804			U86x014656	0.317457	0.335783	0.842895	0.00738848	0.000364394	9.21875e-07	0.611744	0.649897	0.405298	0.105391	0.00427676	0.000882686
U86x014659	1.08731	0.96533	1.02614	0.955532	0.608143	0.699363	0.753387	0.953675	0.842559	0.68872	0.583383	0.485726			U86x014659	0.726133	0.382774	0.569271	0.326845	0.0041627	5.05882e-05	0.282682	0.41971	0.79969	0.0632186	0.000549669	0.000731299
U86x014662	0.928202	1.07127	1.04692	1.19443	1.45135	1.17704	1.28913	1.21204	1.11637	1.10185	1.10595	1.19528			U86x014662	0.704483	0.970755	0.668379	0.491462	0.0638548	0.119865	0.192049	0.0987464	0.444502	0.341194	0.171211	0.296349
U86x014670	1.2384	0.956507	0.758559	0.840831	0.727142	0.575947	0.690999	0.930584	0.965483	0.770629	0.565853	0.487541			U86x014670	0.727046	0.36643	0.375773	0.172096	0.00151749	1.52749e-05	0.232852	0.255943	0.964525	0.0804439	0.00042307	0.000892466
U86x014672	0.721543	1.18932	1.02464	0.874076	0.879208	0.820601	1.59577	1.32024	1.22017	1.38854	1.40595	1.38675			U86x014672	0.382197	0.497718	0.43104	0.0679751	0.116058	0.159492	0.0153991	0.166278	0.292778	0.095007	0.0721672	0.290568
U86x014675	1.06926	0.930339	0.792243	0.661636	0.535617	0.473604	1.08065	1.05364	1.0494	0.704067	0.709403	0.556419			U86x014675	0.626047	0.554237	0.330682	0.00133881	3.28499e-06	0.000314627	0.648608	0.850109	0.62711	0.00859083	0.00280014	0.000267149
U86x014677	0.930419	1.02135	0.895163	1.14809	1.27398	1.08358	1.1213	1.01395	1.08151	1.06577	0.990465	1.03219			U86x014677	0.979074	0.870572	0.644202	0.0586279	0.00521878	0.41602	0.123286	0.595625	0.16407	0.30984	0.430973	0.875174
U86x014678	1.06626	0.893927	0.97107	0.852306	0.734872	0.816142	1.21208	1.05713	1.04982	0.973564	0.699873	0.878814			U86x014678	0.175285	0.743877	0.459688	0.124014	0.010159	0.0365011	0.20628	0.694263	0.191044	0.996453	0.0496357	0.105839
U86x014707	1.02968	1.05291	0.951643	0.98666	0.915184	0.999856	1.04637	1.09213	0.972513	0.976316	0.942609	0.967735			U86x014707	0.594642	0.742816	0.604187	0.582782	0.409211	0.947773	0.786747	0.826291	0.889185	0.675243	0.161429	0.351691
U86x014720	1.24066	0.859285	0.76195	0.759503	0.634658	0.605488	1.1263	0.877362	1.16336	0.922257	0.785312	0.621565			U86x014720	0.189175	0.798062	0.695875	0.12072	0.00024369	0.00115843	0.736894	0.380409	0.223419	0.412697	0.060379	0.00872942
U86x014736	1.21696	0.833382	0.816583	0.661231	0.465541	0.454957	0.808446	0.738758	0.704534	0.495011	0.458942	0.387598			U86x014736	0.0900238	0.30059	0.554211	0.00128942	8.08266e-05	1.58263e-05	0.103154	0.0148214	0.249028	0.00019893	6.08208e-07	6.53501e-07
U86x014743	0.83439	1.07543	1.07084	1.19614	1.31763	1.19134	1.02228	0.93331	0.94507	1.21049	1.34272	1.33268			U86x014743	0.416315	0.563406	0.269054	0.052728	0.00994948	0.185901	0.623067	0.939814	0.786029	0.039948	0.0026078	0.00388878
U86x014827	0.986656	1.0544	0.96296	1.1901	1.17677	0.981697	0.935103	0.985941	0.916637	1.28238	1.05569	0.9894			U86x014827	0.716857	0.981068	0.631112	0.173906	0.144468	0.845048	0.371727	0.273869	0.113248	0.0347699	0.297591	0.413438
U86x014834	0.933637	0.985264	0.913674	1.2318	1.19346	0.953371	1.12592	1.04919	1.15449	1.16536	1.16125	0.957031			U86x014834	0.114146	0.391848	0.88734	0.480912	0.0380002	0.289318	0.895214	0.923628	0.954263	0.6942	0.0655313	0.862419
U86x014838	0.87948	1.06786	1.00552	1.37144	1.46983	1.1257	1.11892	1.16323	1.23788	1.25484	1.28206	0.853374			U86x014838	0.314113	0.782067	0.647183	0.185596	0.000772646	0.635249	0.865596	0.975731	0.917429	0.640053	0.0112666	0.437556
U86x014843	0.964172	1.05738	1.11164	1.37776	1.46515	1.19821	1.10358	1.10611	1.1685	1.2473	1.34537	1.01007			U86x014843	0.40746	0.598654	0.511387	0.0713955	0.000232032	0.265644	0.855976	0.769954	0.922216	0.424868	0.00113461	0.924203
U86x014844	0.80141	0.88767	0.977715	1.12202	1.14343	0.859038	1.16987	0.943547	1.17814	1.3029	1.1839	0.842396			U86x014844	0.0341278	0.765959	0.695208	0.420744	0.0148336	0.601342	0.922059	0.821822	0.874546	0.545714	0.042639	0.346605
U86x014845	0.823156	1.04169	1.17814	1.25409	1.30666	1.09994	1.06168	1.00398	1.0171	1.242	1.34938	0.889301			U86x014845	0.328364	0.404644	0.320504	0.0748541	0.00088824	0.537598	0.63158	0.915451	0.969166	0.701757	0.00788026	0.726286
U86x014846	0.796618	1.02142	1.02947	1.22511	1.17166	0.984058	1.04441	0.968476	1.01562	1.26138	1.03539	0.814829			U86x014846	0.0972807	0.892619	0.81916	0.220648	0.0349623	0.711636	0.389257	0.716619	0.347239	0.837809	0.296321	0.286666
U86x014861	0.870403	0.938931	0.894237	1.2936	1.2826	1.03016	1.27854	1.06248	1.09847	1.23064	1.30398	0.966794			U86x014861	0.0254084	0.846288	0.392995	0.280476	0.00462991	0.993559	0.259985	0.431725	0.425056	0.303049	0.0210126	0.607574
U86x014863	0.88452	0.930894	1.02721	1.14819	1.0591	1.06931	1.13607	1.05761	1.10444	1.23418	1.48155	0.952198			U86x014863	0.0404295	0.744791	0.282011	0.161804	0.0859018	0.60804	0.287838	0.750274	0.152148	0.363311	0.000353706	0.900942
U86x014864	0.941906	0.999895	1.05831	1.13443	1.17881	0.872132	1.05067	1.04056	1.12701	1.02155	1.01766	0.833367			U86x014864	0.557886	0.969093	0.841241	0.454406	0.127854	0.208189	0.528018	0.99061	0.479808	0.679976	0.33751	0.230753
U86x014865	0.927802	0.994205	0.832055	0.87873	0.967054	0.87332	1.05639	1.08523	1.56114	1.14424	1.47441	1.28168			U86x014865	0.418482	0.460427	0.804435	0.109461	0.563416	0.0571146	0.135177	0.307693	0.0661373	0.232585	0.0138739	0.0424599
U86x014867	0.984311	1.04357	0.955293	1.14971	1.09535	0.931562	1.02912	0.934106	1.07048	0.954814	0.983152	0.904152			U86x014867	0.711985	0.725219	0.840982	0.289435	0.071358	0.418308	0.806989	0.640842	0.939411	0.875987	0.835653	0.141106
U86x014870	0.939731	0.999716	1.06313	1.18273	1.20757	0.992622	1.12814	1.06738	1.11289	1.23381	1.25926	0.992559			U86x014870	0.116803	0.582551	0.71631	0.361654	0.0448234	0.352369	0.291448	0.903197	0.2811	0.682053	0.032401	0.510559
U86x014872	0.858519	0.992739	0.963899	1.21314	1.24149	0.991013	1.16357	1.05689	1.00779	1.21426	1.44831	0.955456			U86x014872	0.158025	0.623872	0.807554	0.220525	0.0211604	0.884655	0.358869	0.432524	0.678301	0.248472	0.00193222	0.763809
U86x014873	1.06197	1.222	1.18912	1.4412	1.44065	1.2453	1.0801	0.917798	0.84679	0.911641	1.0223	0.892033			U86x014873	0.406177	0.17702	0.0972636	0.0169645	0.0188544	0.104365	0.385261	0.364555	0.0777072	0.288936	0.926661	0.222197
U86x014876	0.758447	0.890349	0.864021	1.21994	1.40203	1.07563	1.02644	1.15052	1.03407	1.10467	1.26812	0.885038			U86x014876	0.00937088	0.651772	0.406683	0.158655	0.00276855	0.65625	0.372156	0.653648	0.680526	0.560013	0.0665536	0.30763
U86x014877	0.883188	1.07504	1.00674	1.17929	1.16456	1.02331	1.0148	0.975844	0.970697	1.17405	1.09353	0.964434			U86x014877	0.58791	0.541332	0.603427	0.119896	0.0166871	0.828266	0.727365	0.964694	0.885976	0.96431	0.0731153	0.730935
U86x014878	0.990495	1.07272	0.989675	1.24951	1.33081	1.06041	0.984845	0.915386	0.979485	0.929629	0.960372	0.796646			U86x014878	0.735186	0.182221	0.280927	0.0210606	0.00872764	0.46461	0.896524	0.803901	0.958768	0.781953	0.44444	0.169343
U86x014879	0.911246	1.06674	1.00563	1.20409	1.16761	1.05012	0.957762	0.917113	0.953996	0.961875	1.17367	0.902854			U86x014879	0.910207	0.126928	0.0695241	0.000629116	0.00320563	0.24057	0.511267	0.79617	0.973753	0.762105	0.00734347	0.460879
U86x014880	1.0532	1.07625	1.05203	1.19995	1.27003	1.07415	1.02964	0.992023	0.928989	1.0457	1.27073	1.01344			U86x014880	0.814096	0.455415	0.099703	0.0276015	0.0258205	0.670739	0.349771	0.780359	0.647569	0.981836	0.00216066	0.939159
U86x014882	0.966097	1.04632	1.01646	1.26444	1.39446	1.063	1.17668	1.10013	1.15046	1.18221	1.4686	0.998219			U86x014882	0.585875	0.541512	0.233635	0.0262249	0.00134262	0.786288	0.0981437	0.259144	0.196418	0.451539	0.000134924	0.864905
U86x014883	0.86551	0.862747	0.845174	1.05601	0.95415	0.901709	1.1031	0.999245	1.06959	1.01121	1.18819	0.852567			U86x014883	0.317706	0.228732	0.522397	0.820032	0.876072	0.199877	0.178371	0.477329	0.0462311	0.417902	0.0274598	0.723662
U86x014884	0.874202	1.01532	1.06447	1.24072	1.32413	0.987131	1.15167	1.1382	1.11135	1.21295	1.52601	0.986886			U86x014884	0.168029	0.655612	0.627473	0.134992	0.0108224	0.781161	0.266952	0.281839	0.376822	0.312415	0.000412429	0.746689
U86x014885	0.903695	0.934257	1.0358	1.14901	1.04871	1.01782	1.15352	1.03296	1.11338	1.03375	1.27064	0.848728			U86x014885	0.300915	0.975007	0.34129	0.249676	0.278192	0.68604	0.453819	0.783373	0.33346	0.480521	0.0156801	0.435842
U86x014886	0.825679	0.93339	0.996626	0.989323	0.980075	0.968995	1.01132	0.984805	0.98545	0.999102	1.21194	0.820339			U86x014886	0.342338	0.728964	0.682181	0.181357	0.206089	0.95657	0.407527	0.9611	0.672663	0.968374	0.00524717	0.368117
U86x014888	0.938251	1.06614	0.953532	1.09586	1.07066	0.915642	1.01074	0.910986	1.03587	0.889332	1.1939	0.873883			U86x014888	0.80046	0.350249	0.283967	0.0692571	0.118084	0.767413	0.272385	0.863962	0.300428	0.925006	0.00570419	0.749466
U86x014889	0.909884	1.09315	1.03491	1.15772	1.16089	0.963	1.0317	0.882059	1.06387	0.996019	1.22071	0.932748			U86x014889	0.830301	0.225434	0.101518	0.0133196	0.0129064	0.930481	0.265206	0.829738	0.243742	0.921734	0.000577929	0.919489
U86x014891	0.852302	0.944356	0.940975	1.09751	1.01699	0.948942	1.12928	0.985902	1.19299	1.09727	1.19385	0.985256			U86x014891	0.341224	0.639757	0.828466	0.431196	0.305362	0.805175	0.0367839	0.463429	0.00605861	0.335468	0.0164318	0.631141
U86x014892	0.839465	0.96526	0.917535	1.04305	1.11887	0.928313	1.16278	0.991147	1.05842	1.0549	1.22219	0.978515			U86x014892	0.322142	0.744604	0.488311	0.170791	0.0136943	0.771999	0.121055	0.524736	0.242977	0.768777	0.000191605	0.467328
U86x014894	0.919162	0.979845	1.06946	1.07954	1.07509	1.00959	1.07559	0.969228	1.01823	1.07636	1.11269	0.903432			U86x014894	0.13579	0.969092	0.101268	0.153117	0.0989787	0.542126	0.685006	0.848367	0.916315	0.626279	0.0813818	0.321242
U86x014898	0.860722	1.06242	0.906089	1.08881	1.19466	0.965387	1.19073	0.992352	1.04947	1.07125	1.25781	0.952105			U86x014898	0.996742	0.311459	0.469505	0.146111	0.0297651	0.8197	0.132339	0.501367	0.207773	0.862697	8.81908e-05	0.598287
U86x014899	0.997878	1.07287	1.13444	1.08913	1.17483	1.20845	1.04234	0.990266	1.12842	1.01928	1.00527	0.962723			U86x014899	0.564271	0.939152	0.301866	0.280395	0.117562	0.0279674	0.378725	0.772264	0.0732028	0.769758	0.750099	0.849613
U86x014902	0.952156	1.06022	1.01701	1.06976	1.07731	0.859119	1.11426	0.913591	0.987532	0.958166	1.12659	0.945668			U86x014902	0.52588	0.753855	0.271985	0.124488	0.102698	0.342864	0.241939	0.930853	0.454823	0.919423	0.0197948	0.947499
U86x014911	0.838587	0.862493	0.825239	1.15137	1.37001	1.03086	1.28153	1.03519	1.10765	1.23342	1.38863	1.04912			U86x014911	0.0192423	0.725108	0.559676	0.253186	0.0199984	0.715215	0.0984844	0.12023	0.0544843	0.13597	0.00123571	0.833932
U86x014912	0.894353	1.1217	1.03046	1.14398	1.17799	1.14505	1.00737	1.04032	0.982152	0.990353	1.15416	0.993901			U86x014912	0.908419	0.116647	0.0882495	0.00827434	0.00887804	0.0535969	0.318697	0.414007	0.241498	0.748444	0.000862749	0.5083
U86x014913	0.871391	1.04004	1.06795	1.17363	1.25125	1.0219	1.09596	1.22021	1.2625	1.55556	1.47556	0.977391			U86x014913	0.0269756	0.870619	0.365337	0.2184	0.0527815	0.647425	0.944225	0.189941	0.532384	0.172117	0.0111781	0.881015
U86x014914	0.914134	1.03944	1.14929	1.23396	1.34433	1.13166	1.13216	1.17769	1.0966	1.48945	1.49821	0.9928			U86x014914	0.0129551	0.757907	0.231384	0.105629	0.0197372	0.775585	0.755873	0.675083	0.372805	0.298642	0.00593685	0.933983
U86x014915	0.865848	1.04321	1.00119	1.1817	1.07248	1.07115	1.03768	0.943683	0.962789	0.925898	1.09229	0.78695			U86x014915	0.485667	0.482468	0.129724	0.0409821	0.0858861	0.633272	0.64151	0.945047	0.811101	0.91314	0.100547	0.336239
U86x014920	0.930794	1.13593	1.03563	1.19416	1.10947	0.927136	1.11885	0.828483	0.964522	0.926648	1.1279	0.8887			U86x014920	0.752846	0.167986	0.0606419	0.0969748	0.0525464	0.51005	0.474584	0.856706	0.424287	0.822058	0.0517448	0.810689
U86x014921	0.857086	0.965341	0.963111	1.3591	1.38471	1.09837	1.26451	1.2172	1.15298	1.38778	1.42506	1.07708			U86x014921	0.00713354	0.564694	0.459483	0.116726	0.00114145	0.848431	0.156048	0.371258	0.234129	0.288329	0.00159901	0.968623
U86x014922	0.885531	1.13527	1.04619	1.14695	1.1746	1.0161	1.01687	0.970282	0.952776	1.03451	1.2455	0.949793			U86x014922	0.681461	0.080061	0.0864783	0.0329119	0.00367201	0.676121	0.491605	0.90344	0.640458	0.821484	3.8965e-05	0.798799
U86x014923	0.897991	1.0566	1.06795	1.10019	1.28457	0.978221	0.980527	1.1816	1.08388	1.39745	1.31577	0.963464			U86x014923	0.0156774	0.775599	0.11315	0.178981	0.0265028	0.927645	0.920858	0.385184	0.935425	0.380045	0.0102881	0.598263
U86x014927	0.882757	1.01658	1.04468	1.18682	1.24841	1.01113	1.18374	1.2433	1.29253	1.50834	1.4779	0.98367			U86x014927	0.0237645	0.935883	0.440764	0.237529	0.081241	0.771056	0.748306	0.176681	0.405831	0.148884	0.00771511	0.933932
U86x014928	0.839337	0.919677	0.98426	1.09243	1.06068	1.06246	1.12413	1.06566	1.15623	1.15137	1.42348	0.947979			U86x014928	0.049397	0.591815	0.62018	0.289872	0.152468	0.608908	0.301002	0.670079	0.0977658	0.453854	0.000631313	0.836913
U86x014930	1.06921	0.86323	0.926959	1.03068	0.986898	0.929589	1.01864	1.0218	1.06417	1.03357	0.911975	0.760884			U86x014930	0.484248	0.590367	0.83631	0.852552	0.546134	0.80412	0.819536	0.854061	0.144235	0.942871	0.481434	0.131212
U86x014934	0.821422	0.940501	0.968117	1.26049	1.30289	1.0397	1.07437	1.2257	1.13906	1.24252	1.48113	0.974882			U86x014934	0.106079	0.95763	0.897113	0.338448	0.0269891	0.461031	0.590256	0.166189	0.426395	0.326612	0.00180647	0.790028
U86x014935	0.884994	0.988103	1.07109	1.18726	1.18931	1.01854	1.08705	1.01597	0.95569	1.11002	1.18265	0.952704			U86x014935	0.590002	0.461515	0.0318022	0.0113873	0.000779662	0.898432	0.195908	0.918551	0.821814	0.996825	3.2131e-05	0.896276
U86x014937	0.940181	0.982512	0.906171	0.9233	1.03845	0.934082	1.44351	1.1546	1.22911	1.09972	1.45218	1.2637			U86x014937	0.448803	0.628488	0.713624	0.97814	0.316339	0.481645	0.0297812	0.118292	0.00501784	0.271089	3.24292e-05	0.0255493
U86x014939	0.840417	0.95869	0.97857	1.12721	1.08082	0.962904	1.19683	0.984384	1.05599	1.21207	1.22692	0.979187			U86x014939	0.396028	0.922992	0.187841	0.147963	0.099071	0.508547	0.130422	0.520054	0.120484	0.396099	0.00621678	0.821382
U86x014940	0.811435	0.963237	1.09814	1.3415	1.51546	1.0819	1.07124	1.25173	1.08665	1.29587	1.55902	0.915498			U86x014940	0.0490848	0.670316	0.343879	0.145505	0.00293737	0.345523	0.922253	0.316465	0.94402	0.378286	0.00693616	0.685726
U86x014942	0.872308	1.05368	1.20494	1.28238	1.38205	1.18293	0.920492	1.007	0.965757	1.29927	1.39074	0.874252			U86x014942	0.0869957	0.350292	0.0653389	0.0190774	0.00322141	0.274883	0.674521	0.970649	0.903077	0.431442	0.0286136	0.428444
U86x014943	0.788875	0.958766	0.98203	1.1478	1.06193	0.963361	1.16992	1.06814	1.15353	1.00403	1.2976	0.893224			U86x014943	0.173599	0.611302	0.940646	0.981944	0.589411	0.829773	0.295208	0.561568	0.191848	0.541608	0.0154632	0.828446
U86x014944	0.771502	0.901059	0.978402	1.18525	1.1292	0.940929	1.01248	1.00656	1.02267	1.2636	1.15632	0.85105			U86x014944	0.0201189	0.609455	0.736015	0.345928	0.101066	0.585222	0.276674	0.790385	0.580744	0.875549	0.157103	0.263265
U86x014948	0.770441	1.00305	0.935935	1.05671	1.20835	1.11775	1.03962	1.06016	0.970646	1.25542	1.26528	1.14462			U86x014948	0.0704105	0.682077	0.580628	0.282146	0.00849922	0.211027	0.672098	0.718566	0.829787	0.0962144	0.00845987	0.40882
U86x014953	0.999117	1.08602	1.07226	1.66137	1.78548	1.33107	1.01985	1.41236	1.12071	1.33174	1.73446	1.02937			U86x014953	0.308105	0.342109	0.587578	0.0842572	0.0014912	0.567536	0.599169	0.221013	0.866292	0.0827884	0.00140862	0.744506
U86x014954	1.00985	0.97788	0.990322	1.01226	1.07198	0.932796	1.43361	1.14071	1.18738	1.13298	1.34917	1.38684			U86x014954	0.778132	0.722518	0.460309	0.796667	0.253777	0.335966	0.00464773	0.195979	0.0247743	0.272135	5.1341e-05	0.0122986
U86x014958	0.844901	0.931916	0.985192	1.117	1.13717	0.879968	1.25629	1.06231	1.11367	1.24061	1.313	1.10525			U86x014958	0.145694	0.714975	0.400691	0.175108	0.149024	0.172391	0.0190379	0.345632	0.0953143	0.413489	0.000167111	0.197132
U86x014961	0.818093	1.0002	0.982741	1.29243	1.43679	1.00926	1.07526	1.22959	1.15389	1.33996	1.46373	0.909066			U86x014961	0.0339929	0.715134	0.570447	0.178598	0.0210069	0.610773	0.928197	0.230802	0.821749	0.290297	0.0143405	0.80826
U86x014965	0.846408	0.969201	0.989356	1.12153	1.17086	0.954603	1.23081	0.896903	0.95667	1.12504	1.24217	1.07393			U86x014965	0.329822	0.845453	0.92676	0.076684	0.0950908	0.207032	0.0839157	0.667412	0.677369	0.53667	0.000669647	0.397718
U86x014967	0.775186	0.973665	0.980925	1.3328	1.34055	1.06591	1.10149	1.08478	1.10751	1.20204	1.50293	0.959193			U86x014967	0.0381877	0.63667	0.890556	0.0554107	0.00146944	0.595312	0.292403	0.482185	0.882486	0.392272	0.00164847	0.905201
U86x014968	0.909211	1.00083	1.13117	1.12498	1.13702	1.05866	1.05922	0.935286	0.978569	1.12411	1.1463	0.88295			U86x014968	0.170542	0.697695	0.0648604	0.0810702	0.0580613	0.689858	0.736554	0.822432	0.798701	0.636325	0.120229	0.270327
U86x014969	0.816331	0.999897	1.00194	1.26033	1.21768	1.08296	1.09331	1.08599	1.20095	1.3341	1.33056	0.949094			U86x014969	0.0748436	0.659717	0.243922	0.0229627	0.00112895	0.490774	0.243454	0.656768	0.199375	0.267226	0.00156859	0.929483
U86x014970	0.793361	1.00568	0.979041	1.39805	1.37039	1.10147	1.08152	1.07216	1.16426	1.33776	1.38684	0.92677			U86x014970	0.0691448	0.56512	0.558692	0.0450977	0.000927639	0.516349	0.424901	0.764718	0.514923	0.381195	0.00420215	0.78899
U86x014972	0.904762	1.0358	1.15594	1.3246	1.31017	1.09969	1.00488	1.17273	1.00381	1.46977	1.35303	1.10771			U86x014972	0.0341364	0.448829	0.207748	0.0554612	0.00861576	0.163419	0.464315	0.403956	0.999802	0.0543494	0.00458578	0.892238
U86x014975	0.832554	1.13782	1.07622	1.34227	1.4396	1.21419	1.14695	1.12423	1.07358	1.34132	1.3235	1.04781			U86x014975	0.00888103	0.169048	0.349928	0.00516538	1.90699e-05	0.0973033	0.407273	0.282827	0.241669	0.345584	0.000993441	0.88067
U86x014978	0.800915	1.10045	1.04401	1.27726	1.33513	1.10451	1.25174	1.13071	0.949881	1.22092	1.36935	0.986115			U86x014978	0.0609776	0.307298	0.222789	0.00995972	0.000977607	0.333148	0.254476	0.264143	0.712651	0.397178	0.00081114	0.869512
U86x014983	0.773351	1.09826	1.09019	1.35142	1.46888	1.05013	0.983894	1.18541	0.951584	1.23853	1.33674	0.882568			U86x014983	0.0413536	0.531446	0.518283	0.0621798	0.00550621	0.66504	0.661616	0.584164	0.869143	0.603743	0.0819572	0.213084
U86x014993	0.914386	0.999205	1.00567	1.06033	1.21687	1.11822	1.04158	0.93081	1.19744	1.00186	1.10787	0.912714			U86x014993	0.95006	0.75131	0.0977042	0.0713946	0.0389437	0.475771	0.280133	0.759245	0.0804987	0.808985	0.333027	0.969836
U86x014999	0.787017	1.07172	1.03085	1.34198	1.46604	1.20101	1.42539	1.11138	1.06	1.35648	1.48938	1.03172			U86x014999	0.331195	0.46393	0.0690586	0.00905863	0.000187493	0.44441	0.12228	0.224003	0.284974	0.341508	0.000206192	0.437681
U86x015004	0.93388	1.21412	1.09474	1.58642	1.70592	1.37009	1.1698	1.00484	0.968234	1.22979	1.26415	0.980489			U86x015004	0.639301	0.225366	0.125377	3.41136e-05	8.25672e-05	0.100125	0.428054	0.562588	0.678415	0.936799	0.0136937	0.838722
U86x015005	0.864372	1.04045	1.13771	1.41567	1.45671	1.14034	0.799549	0.811752	0.904039	1.07919	1.16292	0.750653			U86x015005	0.480143	0.122642	0.511014	0.00175735	0.000138801	0.350079	0.623108	0.436828	0.679097	0.802651	0.170209	0.225267
U86x015006	0.825901	1.03876	1.09751	1.39216	1.62209	1.20844	0.998795	1.29919	0.986876	1.531	1.43435	1.24275			U86x015006	0.0374094	0.372445	0.475051	0.0327453	0.000373163	0.352388	0.801672	0.459168	0.466793	0.0265389	0.00401783	0.459792
U86x015013	0.991785	1.10056	0.973112	1.40876	1.8828	1.37638	1.04424	1.11047	1.06297	0.993402	1.2478	1.09574			U86x015013	0.80132	0.303002	0.517489	0.00631179	0.00126441	0.275903	0.738558	0.539654	0.291619	0.709981	0.0606654	0.321723
U86x015042	0.899139	1.08381	0.911322	1.26515	1.58861	1.04508	1.19832	0.988982	1.04227	1.13923	1.11776	0.997546			U86x015042	0.872125	0.500265	0.494242	0.0249084	0.00216867	0.793042	0.228763	0.504639	0.255977	0.274359	0.0784103	0.426023
U86x015202	0.895585	0.956239	0.844345	0.696249	0.593324	0.511047	1.38267	1.12385	1.00636	1.14735	0.907705	0.847543			U86x015202	0.940456	0.293357	0.678429	0.0134122	1.03337e-06	2.37358e-08	0.104768	0.303463	0.138266	0.478857	0.478378	0.201606
U86x015204	0.831969	0.843284	0.718643	0.497986	0.45834	0.299003	1.02093	0.810757	1.14623	1.13524	0.721994	0.727703			U86x015204	0.318072	0.137829	0.139962	0.000363046	1.15167e-06	9.5896e-08	0.880036	0.254204	0.933508	0.977649	0.0673203	0.0342551
U86x015226	0.814358	0.888592	0.816375	0.831031	0.788706	0.540532	1.19965	0.901607	1.0891	1.03423	0.824911	0.809299			U86x015226	0.817065	0.46418	0.47196	0.0845724	0.0185896	1.39324e-08	0.12355	0.943325	0.151104	0.78419	0.470571	0.311463
U86x015238	0.865695	0.994941	0.899541	0.898919	0.80181	0.644277	0.862989	0.908135	0.94389	0.818668	0.759067	0.75145			U86x015238	0.881909	0.904941	0.386993	0.143802	0.0117968	0.000345623	0.747363	0.496817	0.421563	0.148871	0.005307	0.00493225
U86x015239	0.82648	0.944126	0.806356	0.802121	0.758745	0.535	1.23212	1.04753	1.11203	1.11079	1.11804	0.988869			U86x015239	0.80831	0.662487	0.396654	0.0525702	0.0183277	4.82788e-05	0.0794992	0.677613	0.364165	0.897583	0.832203	0.933504
U86x015246	0.806406	0.882862	0.741985	0.763049	0.795729	0.565988	1.28165	1.00455	1.04602	0.913541	0.980177	0.951701			U86x015246	0.0713857	0.234753	0.069154	0.0152063	0.00831083	6.33831e-05	0.04982	0.224398	0.176887	0.78201	0.885746	0.9047
U86x015251	1.00067	0.777497	0.79402	0.794534	0.707055	0.674503	1.19835	1.03968	1.1051	0.85652	0.834984	0.954822			U86x015251	0.391936	0.0199277	0.0522406	0.00631147	0.0142982	2.38026e-05	0.152196	0.981882	0.239017	0.0768875	0.248995	0.22161
U86x015258	0.899236	1.07862	1.06515	1.27251	1.39143	1.04279	1.21539	1.11004	1.17433	1.1306	1.45649	1.22007			U86x015258	0.479611	0.496441	0.217398	0.0316326	0.00287303	0.910913	0.0519058	0.253671	0.125931	0.443461	0.000925394	0.332619
U86x015261	0.866072	0.976343	0.835128	0.882316	0.812112	0.675365	1.22123	1.07454	1.15128	1.1499	1.01925	0.976799			U86x015261	0.513467	0.676126	0.256716	0.0928424	0.0310688	0.00198939	0.205213	0.853454	0.611947	0.752647	0.201265	0.337875
U86x015262	0.84262	0.900767	0.894165	0.922223	0.766492	0.724017	0.723033	0.832556	0.835487	0.887628	0.687523	0.635508			U86x015262	0.758724	0.706303	0.629547	0.923232	0.484805	0.212272	0.544283	0.469626	0.557173	0.999464	0.0768045	0.0102791
U86x015263	0.859396	0.917703	0.788848	1.08364	0.926665	0.620861	1.22234	0.923424	1.26729	1.02802	0.961428	0.950657			U86x015263	0.621172	0.357672	0.374668	0.61498	0.242722	0.000488207	0.108328	0.541768	0.0681905	0.900864	0.5647	0.599637
U86x015267	1.00607	0.986051	0.917775	1.02958	1.03993	0.829723	0.854832	0.864135	0.915406	0.858719	0.771296	0.717195			U86x015267	0.607162	0.777889	0.814439	0.386988	0.399601	0.248073	0.908277	0.464387	0.85061	0.183755	0.00234644	0.00283861
U86x015281	0.903629	0.86864	0.735936	0.711184	0.664277	0.501878	1.13273	0.899676	1.13593	1.10975	0.894541	0.942649			U86x015281	0.328316	0.178211	0.161579	0.00495512	0.000140734	1.8329e-07	0.274302	0.942242	0.422169	0.589268	0.25565	0.181824
U86x015295	0.940223	0.933413	0.797152	0.963367	0.743293	0.662899	0.842809	0.937441	1.00192	0.962805	0.891055	0.719521			U86x015295	0.813862	0.335812	0.339909	0.242207	0.0484094	0.00830502	0.746974	0.417608	0.861179	0.257196	0.0637671	0.0257863
U86x015297	0.882877	0.938196	0.871797	0.798768	0.765394	0.558572	1.02303	0.902594	1.06067	1.05333	0.90923	0.896964			U86x015297	0.772333	0.382048	0.398057	0.0665662	0.00226175	4.35259e-08	0.388224	0.968341	0.730397	0.877096	0.146831	0.158973
U86x015298	0.972094	0.820027	0.761261	0.641012	0.491762	0.462333	0.90464	0.803814	0.973397	0.997598	0.679353	0.728061			U86x015298	0.78362	0.114235	0.284173	0.000956535	3.26112e-07	1.63825e-07	0.735275	0.207333	0.720524	0.967347	0.0402443	0.0015013
U86x015318	0.90946	0.94028	0.773683	0.984948	0.873553	0.746049	0.826099	0.742479	0.812538	0.980215	0.673982	0.801149			U86x015318	0.947005	0.718729	0.487799	0.46432	0.259146	0.0612798	0.199166	0.087868	0.230284	0.911529	0.0598999	0.0880544
U86x015326	0.937694	0.798673	0.730283	0.610615	0.505053	0.432711	0.979774	0.830027	0.983475	0.98471	0.718171	0.749356			U86x015326	0.696046	0.0751852	0.114675	0.000496964	6.61575e-08	2.44885e-07	0.964177	0.255237	0.854581	0.923994	0.0542974	0.00450522
U86x015330	0.822274	0.914429	0.803802	0.767775	0.71422	0.545465	1.07311	0.903935	1.09341	1.14089	0.892408	0.901816			U86x015330	0.407894	0.297047	0.277931	0.0211327	0.000719599	2.88706e-07	0.447471	0.745511	0.467236	0.592849	0.261087	0.124626
U86x015331	0.975668	0.860082	0.845166	0.936715	0.927848	0.911242	0.919086	0.95202	0.837723	0.947778	0.779894	0.650311			U86x015331	0.685471	0.646119	0.333952	0.406049	0.256681	0.591447	0.682358	0.223591	0.287593	0.724762	0.00581244	0.00991502
U86x015346	1.02871	0.878386	0.975127	0.854301	0.795921	0.744554	1.04792	1.02635	1.13939	0.992151	0.966233	1.01872			U86x015346	0.372144	0.278276	0.748104	0.0121503	0.00847346	4.55002e-06	0.172078	0.917504	0.0570598	0.982469	0.676752	0.842091
U86x015361	0.864151	0.96588	0.959787	0.97337	0.852486	0.784322	0.841099	0.920399	0.979744	0.981951	0.840497	0.840858			U86x015361	0.583058	0.728125	0.870839	0.930299	0.605846	0.264677	0.954366	0.325544	0.737126	0.909056	0.37763	0.111527
U86x015364	0.981039	1.01224	1.00414	1.00183	0.987507	0.936249	0.956148	1.0242	0.972965	1.09941	0.983798	0.828899			U86x015364	0.475008	0.697663	0.547676	0.828188	0.71684	0.634098	0.503932	0.443484	0.173064	0.651091	0.558771	0.00345415
U86x015365	1.04727	0.971975	0.993797	0.987761	0.851087	0.86281	0.803605	0.874616	0.885523	0.871701	0.818822	0.744869			U86x015365	0.302984	0.9078	0.688827	0.615894	0.0618023	0.0715668	0.692121	0.349077	0.65279	0.239877	0.0139558	0.00286509
U86x015366	1.02842	0.943665	0.767401	0.819573	0.694789	0.510505	0.956857	0.946908	0.992791	0.930149	0.734198	0.650798			U86x015366	0.617465	0.28837	0.0436874	0.0262444	0.000453151	6.37149e-07	0.827172	0.653234	0.918612	0.202021	0.000724352	0.000515371
U86x015368	0.969983	0.924006	0.769505	0.870876	0.781966	0.616673	1.00053	1.04969	1.13607	1.01129	0.790614	0.788694			U86x015368	0.565629	0.180661	0.00587413	0.0126694	0.00486438	2.75922e-05	0.341991	0.415875	0.337438	0.743194	0.0463937	0.01582
U86x015370	1.0985	1.04312	0.870765	0.742193	0.689508	0.569405	1.09506	0.9585	0.961787	0.839065	0.805047	0.955073			U86x015370	0.450004	0.994362	0.693925	0.0217313	0.0117141	0.000132225	0.236287	0.735689	0.735207	0.587608	0.132162	0.15866
U86x015374	0.916944	0.87326	0.841277	0.736496	0.647839	0.477919	1.22253	1.05119	1.08272	0.980566	0.795396	0.910372			U86x015374	0.401992	0.167436	0.190374	0.00262675	0.000118023	1.03129e-09	0.0701026	0.829074	0.0608641	0.939826	0.133801	0.235326
U86x015382	1.02892	0.917705	0.825134	0.829943	0.642678	0.532535	0.890516	0.902934	0.925739	0.902141	0.68572	0.676913			U86x015382	0.859405	0.326543	0.189791	0.0250571	0.00012377	2.75323e-08	0.720472	0.294459	0.656302	0.116841	0.000206963	0.000176088
U86x015383	1.05493	0.99755	0.983821	1.04373	0.964764	0.914252	0.786223	0.816259	0.772249	0.871291	0.725934	0.640532			U86x015383	0.473388	0.477828	0.437574	0.391074	0.761511	0.988225	0.0355607	0.0536299	0.0199126	0.475529	0.00164711	1.04458e-05
U86x015384	0.992785	1.01904	0.919029	1.06309	0.94167	0.894342	0.772443	0.847413	0.748013	0.867675	0.750507	0.649261			U86x015384	0.556835	0.527163	0.642818	0.502732	0.885568	0.775557	0.0517557	0.0573849	0.019211	0.493408	0.00189823	3.28515e-06
U86x015385	1.03108	0.946944	0.909158	1.05675	0.922096	0.867522	1.12003	0.980126	1.19023	0.932099	0.828159	0.844351			U86x015385	0.415457	0.734895	0.688324	0.898154	0.351215	0.276764	0.490062	0.843665	0.259293	0.484559	0.211961	0.0904083
U86x015386	0.928842	1.01352	1.00532	1.06656	1.10249	0.946434	0.98923	0.951925	0.998394	1.04151	0.9136	0.967662			U86x015386	0.578395	0.957936	0.80058	0.442992	0.0918643	0.821761	0.71109	0.219338	0.380809	0.501531	0.463689	0.550198
U86x015388	1.20938	1.20231	0.998699	1.19825	1.02938	0.799883	0.724848	0.815606	0.763817	0.879759	0.731762	0.728486			U86x015388	0.0282815	0.0754682	0.254796	0.175706	0.445006	0.0473463	0.199007	0.0759938	0.172823	0.153605	0.00135849	0.0323179
U86x015393	0.938642	0.96967	0.900944	0.982153	0.929428	0.853189	1.17415	0.943463	1.15843	1.04263	1.01236	1.05726			U86x015393	0.524927	0.408613	0.306977	0.503264	0.613782	0.0117263	0.0568265	0.476374	0.144252	0.24359	0.934708	0.494837
U86x015397	0.950436	1.05261	1.0296	0.946377	0.855009	0.707092	1.25653	1.06297	1.1556	1.11549	1.12529	1.12424			U86x015397	0.858056	0.848928	0.374403	0.747183	0.085055	1.81386e-05	0.030356	0.0975448	0.0546663	0.128524	0.26492	0.0186107
U86x015401	1.00406	1.0655	0.998614	1.05179	1.00783	0.968401	0.937828	0.957197	0.873645	1.02729	0.879032	0.777133			U86x015401	0.949765	0.439776	0.836464	0.364382	0.41819	0.902966	0.233066	0.186751	0.0103414	0.91683	0.0962612	0.000308086
U86x015403	0.996143	0.966289	0.966863	1.0861	1.00619	0.954504	0.762818	0.806425	0.842461	0.81939	0.771247	0.748652			U86x015403	0.296423	0.436292	0.884622	0.158979	0.188726	0.775751	0.407027	0.261331	0.382285	0.0943208	0.00483449	0.000333606
U86x015409	0.944172	1.03969	0.95679	1.03725	1.07677	0.999622	1.21519	0.990546	1.11075	1.09732	1.03809	1.05062			U86x015409	0.626623	0.8422	0.900948	0.978713	0.155395	0.793972	0.00402598	0.235381	0.0831198	0.451875	0.723342	0.325117
U86x015411	0.999429	1.00071	0.920077	1.03276	1.02549	0.906986	0.994569	0.993649	0.959418	0.921017	0.851501	0.786949			U86x015411	0.986257	0.646275	0.716691	0.762402	0.536467	0.465215	0.971567	0.680404	0.630067	0.410171	0.0105772	1.44992e-05
U86x015415	0.950434	0.968729	0.923415	0.984004	0.954884	0.838862	1.15674	0.972801	1.20271	1.07664	1.0648	1.04435			U86x015415	0.293606	0.113588	0.035312	0.317163	0.143934	0.0183109	0.0344216	0.700614	0.16659	0.169016	0.807417	0.645624
U86x015416	0.984197	0.974175	0.948737	1.10662	1.01633	1.01796	0.926101	0.981122	0.932549	0.905364	0.877785	0.833308			U86x015416	0.703353	0.749743	0.323891	0.189371	0.0613665	0.239829	0.880434	0.657184	0.887297	0.278674	0.0525744	0.00125273
U86x015420	1.33179	1.14661	1.13835	1.32024	1.26313	1.57614	1.02637	0.973895	1.09427	0.959227	0.908706	0.998918			U86x015420	0.00907861	0.75888	0.277669	0.0208297	0.035394	0.00037277	0.709502	0.620759	0.523988	0.0267128	0.245528	0.0739483
U86x015431	1.07722	0.947322	1.00646	1.08987	0.99915	1.20826	0.900328	0.868668	0.94359	0.85528	0.843584	0.801364			U86x015431	0.0470248	0.992812	0.729734	0.0657619	0.1252	0.00993868	0.953971	0.520601	0.642686	0.126994	0.158794	0.020668
U86x015435	1.02623	0.996312	1.00718	1.06052	0.968152	0.865336	0.985201	0.923498	0.955512	1.04	0.901233	0.854421			U86x015435	0.981138	0.832672	0.473286	0.564859	0.944964	0.0370663	0.44097	0.170171	0.331506	0.712335	0.575458	0.00800095
U86x015437	1.16254	1.07995	1.10316	1.2507	1.13272	1.32718	0.995908	0.929089	0.994664	0.905641	0.819239	0.831868			U86x015437	0.0228914	0.631288	0.230736	0.0172042	0.0465826	0.0018768	0.930019	0.476491	0.615926	0.0695325	0.0894143	0.0159572
U86x015438	1.01339	0.9598	0.992979	1.01735	0.981827	0.885533	0.916371	0.923913	0.974012	0.987684	0.899591	0.887205			U86x015438	0.597084	0.789072	0.544572	0.734859	0.850025	0.0320712	0.55215	0.15771	0.453824	0.896659	0.549786	0.0203811
U86x015443	1.01874	1.00176	0.957089	0.913376	0.809668	0.757377	0.807125	0.783603	0.832832	0.822855	0.779431	0.693272			U86x015443	0.54208	0.859317	0.618552	0.348503	0.0406374	0.000603032	0.266345	0.169971	0.232229	0.142045	0.00175297	0.000283783
U86x015454	0.928823	0.94452	0.888947	0.888444	0.847218	0.782775	1.2394	0.983775	1.0669	0.937303	0.996161	0.931638			U86x015454	0.532475	0.299976	0.279677	0.0462154	0.00231243	0.000355312	0.0895228	0.642027	0.19924	0.851232	0.483345	0.163691
U86x015456	0.964326	0.935386	0.877819	0.911122	0.862601	0.812808	1.07092	0.95959	1.06278	0.933049	0.937998	0.90871			U86x015456	0.293433	0.136649	0.0436338	0.0417214	0.00322071	0.000294083	0.364354	0.615642	0.324366	0.696563	0.0808192	0.18614
U86x015457	0.979171	1.09363	1.0764	1.11838	1.17316	1.06169	0.963034	0.936486	0.930138	0.963622	1.08265	0.815847			U86x015457	0.489343	0.196125	0.464568	0.192003	0.0300439	0.219353	0.660983	0.317099	0.140976	0.605277	0.451166	0.029016
U86x015459	1.01583	0.939145	0.945551	1.04888	1.09494	1.00655	1.20198	0.99748	1.1402	0.987174	0.97149	1.09322			U86x015459	0.334914	0.333139	0.503341	0.771936	0.28419	0.764886	0.00272798	0.361867	0.139665	0.874956	0.823316	0.339205
U86x015468	1.02718	0.936058	0.973772	1.02822	0.986741	0.964068	1.07172	0.927791	1.03755	0.913406	0.909658	0.860818			U86x015468	0.434966	0.306066	0.718285	0.700716	0.679361	0.769337	0.0687556	0.976098	0.242019	0.162903	0.08823	0.0199886
U86x015475	1.04274	0.999106	1.04458	1.10228	1.06837	1.01006	1.00775	0.96305	0.933713	0.951238	0.834351	0.847096			U86x015475	0.28238	0.812739	0.14788	0.232356	0.375857	0.507699	0.428697	0.702469	0.814487	0.277335	0.00741842	0.106131
U86x015476	1.04	1.08783	1.08662	1.20668	1.16652	1.11661	0.871784	0.968999	0.915787	0.899532	0.993833	0.76792			U86x015476	0.32141	0.535143	0.100122	0.00748258	0.0188234	0.0800918	0.557398	0.365536	0.735774	0.251145	0.724313	0.0174804
U86x015479	1.03798	0.982037	0.902885	1.17322	1.02385	1.17693	0.923958	0.867133	0.922987	0.843778	0.74246	0.660844			U86x015479	0.241013	0.82744	0.793456	0.137906	0.38556	0.0309653	0.771718	0.416636	0.947861	0.101173	0.00598757	0.00255272
U86x015481	1.08446	0.923126	1.00078	1.06076	1.20013	1.27511	1.23404	1.03331	1.18073	0.896739	1.10112	0.993522			U86x015481	0.654558	0.163089	0.994848	0.237938	0.0662847	0.0216741	0.0355512	0.617876	0.00728029	0.39159	0.236907	0.612101
U86x015493	1.03381	1.05288	1.06867	1.19227	1.13747	1.23809	0.929146	0.947421	0.971645	0.954923	0.869295	0.746049			U86x015493	0.383968	0.824854	0.578552	0.0132451	0.010533	0.000533991	0.875054	0.297114	0.825289	0.0679092	0.00745081	6.35554e-06
U86x015495	1.11428	1.04299	1.0564	1.17662	1.13157	1.29721	0.99424	0.966811	0.998768	0.955269	0.89083	0.762832			U86x015495	0.204999	0.998645	0.53054	0.0137621	0.0120567	0.000947336	0.67086	0.366307	0.755815	0.0597669	0.0222121	3.69806e-05
U86x015513	1.00834	1.06464	0.993822	1.14613	1.0665	1.19735	0.834971	0.881745	0.82785	0.863155	0.721337	0.637002			U86x015513	0.410833	0.321435	0.181048	0.0216492	0.0225836	0.00524093	0.429777	0.203773	0.102571	0.0616423	0.000644313	3.7623e-07
U86x015529	1.0359	0.987849	0.940711	1.10435	1.0866	1.20158	0.926627	0.949354	0.98278	0.909909	0.776971	0.711185			U86x015529	0.211753	0.687909	0.987086	0.124734	0.0103689	0.00504975	0.61761	0.570335	0.464232	0.259826	0.00350545	0.000797163
U86x015530	1.1326	1.12745	1.14218	1.1191	1.07043	0.950433	0.823404	0.883459	0.828005	1.00717	0.770536	0.680982			U86x015530	0.0170265	0.116572	0.0549262	0.0409081	0.0629031	0.481174	0.452104	0.0728964	0.225935	0.433316	0.0023854	0.000807404
U86x015534	1.07923	1.02469	1.08997	1.14745	1.02779	0.957619	0.894074	0.886091	0.887282	0.908763	0.881253	0.769745			U86x015534	0.129637	0.535322	0.0252548	0.0355332	0.190935	0.816369	0.79855	0.174382	0.555411	0.0856711	0.0399252	0.0012581
U86x015540	1.22894	1.24581	1.27193	1.52112	1.25134	1.78015	0.651498	0.778837	0.640574	0.751562	0.510755	0.550913			U86x015540	0.0993184	0.108436	0.066274	0.0108827	0.0193839	0.00119145	0.250582	0.271388	0.121444	0.0224875	0.000915512	4.94086e-06
U86x015541	1.16499	1.10434	1.09108	1.11273	1.01605	0.992551	0.959802	0.914385	0.949408	0.822931	0.729976	0.671011			U86x015541	0.0151438	0.514013	0.13115	0.0980576	0.412533	0.625867	0.983615	0.0792723	0.229529	0.109663	0.000307672	0.00187836
U86x015542	0.957562	0.999858	0.969064	1.09884	1.06264	1.4234	1.01065	1.02817	1.00968	0.937764	0.790023	0.75067			U86x015542	0.855622	0.980957	0.675206	0.282488	0.198055	0.000680189	0.660774	0.733191	0.994058	0.15096	0.00030508	4.87666e-05
U86x015554	1.20415	1.25028	1.16272	1.46529	1.21267	1.13351	0.767	0.884695	0.8072	0.872503	0.72137	0.569501			U86x015554	0.140606	0.184022	0.0230153	0.00553379	0.0181709	0.502401	0.194712	0.201339	0.112993	0.285921	0.027082	0.00469579
U86x015555	1.00535	1.04956	1.01722	1.13878	1.12847	1.18532	0.86845	0.950132	0.887398	0.902287	0.804149	0.687546			U86x015555	0.950486	0.388035	0.315844	0.0334594	0.0269435	0.0147217	0.616369	0.376345	0.241231	0.220634	0.0669557	2.98468e-05
U86x015559	1.01297	1.0657	0.975653	1.13657	1.15743	1.19278	0.826168	0.9093	0.851413	0.882501	0.767496	0.658211			U86x015559	0.732427	0.33452	0.247567	0.0193568	0.0156582	0.00807272	0.443446	0.199732	0.119608	0.113809	0.0196867	5.85163e-06
U86x015560	0.939003	0.970841	1.01507	1.07785	1.06126	1.15287	1.2228	1.01487	1.08156	1.06547	0.961468	0.92632			U86x015560	0.274464	0.704355	0.62419	0.380137	0.22023	0.0456242	0.113688	0.510514	0.0853686	0.662476	0.506236	0.343138
U86x015563	1.05281	1.0342	1.07931	0.959126	1.05397	3.02982	1.22174	1.05433	1.12603	1.07783	1.01825	1.04464			U86x015563	0.347555	0.49392	0.0884162	0.76359	0.147403	3.79897e-05	0.0762682	0.240739	0.0424414	0.191831	0.976729	0.95665
U86x015581	0.994637	0.978266	0.973481	1.0067	0.89843	0.881915	0.91988	0.965947	0.963952	1.02329	0.827607	0.79446			U86x015581	0.908677	0.51056	0.729573	0.849329	0.809198	0.168381	0.981003	0.976409	0.767586	0.785356	0.055925	0.0236129
U86x015598	0.845311	0.970582	0.810021	0.614048	0.505645	0.726018	1.12264	1.0522	1.0205	0.900494	0.715002	0.748875			U86x015598	0.346973	0.351627	0.445892	8.93387e-05	1.03951e-08	0.0538773	0.193004	0.503986	0.180256	0.22591	0.0022257	0.00352377
U86x015635	0.99053	0.972794	0.901155	0.781485	0.582109	0.317003	0.987363	0.960163	0.996378	0.649001	0.408014	0.337391			U86x015635	0.473316	0.364596	0.0604007	0.0126495	6.13754e-10	2.28166e-07	0.37166	0.950479	0.529371	0.000652639	1.90941e-06	1.1307e-06
U86x015636	0.982927	0.962229	0.895436	0.814168	0.600714	0.357869	0.983721	0.977409	0.978901	0.693119	0.448766	0.381445			U86x015636	0.461053	0.483377	0.13147	0.0203338	1.95806e-08	4.73643e-08	0.474932	0.988467	0.547521	0.000904162	1.51764e-06	2.51633e-07
U86x015637	0.974179	0.951244	0.873498	0.787429	0.586757	0.319115	0.956004	0.938393	0.939641	0.628182	0.413222	0.348593			U86x015637	0.484485	0.376909	0.0666026	0.0135709	1.36208e-08	7.1384e-07	0.729174	0.684716	0.820931	0.000588034	5.78762e-06	2.20867e-06
U86x015638	0.953965	0.962375	0.860436	0.778995	0.591633	0.329979	1.00557	0.983213	0.981673	0.681698	0.44466	0.363772			U86x015638	0.656472	0.431012	0.0665069	0.0139005	5.0237e-09	3.06383e-07	0.326056	0.895881	0.439364	0.00125659	3.60417e-06	1.64898e-06
U86x015642	0.970835	0.921311	0.86832	0.753425	0.56811	0.30994	1.00678	0.994823	0.993829	0.641004	0.420721	0.366956			U86x015642	0.546036	0.306975	0.0253161	0.00860522	5.28699e-10	8.24201e-07	0.351931	0.984445	0.339165	0.00193672	2.8259e-06	8.13457e-06
U86x015645	0.895675	0.930823	0.765385	0.830465	0.523928	0.304311	0.953218	0.954901	0.924794	0.607693	0.344831	0.335299			U86x015645	0.570105	0.490059	0.205902	0.118097	0.000273721	2.79008e-13	0.329591	0.703764	0.449145	0.00461208	0.00011511	1.00236e-06
U86x015646	0.952662	0.892026	0.780737	0.64209	0.398559	0.118243	1.03936	0.965436	1.01175	0.480185	0.241388	0.179803			U86x015646	0.746731	0.167517	0.00796876	0.00625178	1.65682e-10	2.26856e-06	0.203467	0.764943	0.33468	0.00107105	6.53917e-06	1.21869e-05
U86x015651	0.951087	1.01022	0.845175	0.843179	0.637544	0.478293	1.01603	0.928101	0.969267	0.691069	0.608457	0.541114			U86x015651	0.626315	0.1825	0.294701	0.0294211	3.44862e-07	4.49084e-14	0.438719	0.931587	0.584527	0.00230291	0.00285246	4.05007e-12
U86x015746	0.995444	1.00175	0.88386	0.791076	0.606503	0.322592	0.98862	0.962892	1.02108	0.627309	0.444586	0.37073			U86x015746	0.449653	0.718094	0.336592	0.0110964	3.74707e-08	3.19887e-06	0.635527	0.851248	0.456996	0.000474891	2.60849e-06	3.4641e-06
U86x015769	0.871849	0.806335	0.88206	0.647168	0.342892	0.205429	1.1772	1.12748	0.988036	0.334065	0.288958	NA			U86x015769	0.318202	0.078565	0.33634	0.000455112	5.30901e-11	NA	0.181472	0.0620276	0.592923	0.00281656	NA	NA
U86x015771	1.03136	0.867156	0.965696	0.691742	0.399821	0.263742	1.15192	1.11745	1.08422	0.356135	0.272668	0.280181			U86x015771	0.509164	0.0818315	0.494844	0.00220804	1.15838e-11	3.48856e-08	0.237022	0.07294	0.547252	1.61712e-05	1.0385e-05	NA
U86x015772	0.924912	0.789308	0.86008	0.593877	0.298799	0.133151	1.23757	1.17491	1.043	0.192996	0.102206	0.121064			U86x015772	0.43924	0.0790494	0.423028	0.00279314	4.40889e-09	1.36612e-11	0.13524	0.0326286	0.453885	2.12506e-06	7.14495e-09	1.77503e-11
U86x015773	0.945724	0.824377	0.856054	0.627042	0.376514	0.233182	1.16402	1.07103	1.01225	0.328904	0.271263	0.230423			U86x015773	0.649283	0.135065	0.447233	0.00222242	3.04157e-10	0.000720236	0.21981	0.0659434	0.476424	0.000433538	NA	NA
U86x015790	0.981621	1.19042	1.12772	1.83389	2.47213	2.50293	1.37308	1.16883	1.36377	1.57133	1.52213	1.1929			U86x015790	0.431419	0.511912	0.510815	0.00959142	4.2168e-06	0.00232987	0.238513	0.390631	0.1504	0.0313887	0.0113635	0.699313
U86x015794	0.806576	1.18895	0.880362	1.47942	0.913614	0.197475	0.957017	0.971307	0.862871	0.111564	NA	NA			U86x015794	0.990732	0.269719	0.493544	0.101122	0.878935	2.33214e-08	0.883305	0.931133	0.988724	NA	NA	NA
U86x015796	0.745942	0.962046	0.938118	1.0791	1.45298	1.52894	1.5006	1.29849	1.34645	1.37349	2.184	1.28778			U86x015796	0.187255	0.721049	0.722275	0.536021	0.0497951	0.168474	0.151819	0.196163	0.173292	0.0286911	5.38819e-05	0.0850088
U86x015799	0.91092	1.10803	0.988698	1.29235	0.961047	0.412613	0.892159	0.94917	0.90609	0.176351	0.05827	0.0872524			U86x015799	0.971154	0.207033	0.424504	0.0497332	0.784459	9.72521e-08	0.769673	0.776202	0.764336	0.000234545	1.76722e-06	0.00205122
U86x015819	0.939992	1.00564	1.0134	0.900515	0.963839	1.17343	0.921923	1.1491	1.04614	1.29859	1.28838	0.832306			U86x015819	0.644695	0.666537	0.289968	0.494602	0.521331	0.550781	0.995623	0.317478	0.827695	0.973747	0.130435	0.220376
U86x015820	0.882646	1.00071	0.948796	1.13909	1.152	1.04372	0.725413	0.804197	0.834816	0.804163	0.787673	0.601066			U86x015820	0.713057	0.963313	0.813649	0.239541	0.0139189	0.518784	0.0396572	0.217862	0.0706599	0.677027	0.767216	0.0143926
U86x015824	0.772792	0.93535	0.958654	1.06293	1.1072	0.905924	1.24381	1.06575	1.19804	1.19179	1.47503	1.04894			U86x015824	0.122516	0.314225	0.712945	0.97051	0.223201	0.619557	0.315234	0.378047	0.422509	0.325677	0.00196223	0.279568
U86x015825	0.945267	0.870233	0.773099	0.740234	0.718993	0.524433	1.27783	1.06492	1.24042	1.11365	1.14633	1.17345			U86x015825	0.128855	0.164077	0.229958	0.0398352	0.00644206	0.000156	0.179367	0.772242	0.302425	0.317729	0.673048	0.43093
U86x015826	0.891172	0.977817	0.942034	1.13854	1.15396	0.982272	0.657568	0.699033	0.763328	0.739035	0.782843	0.522351			U86x015826	0.783072	0.735273	0.706868	0.352577	0.0467317	0.883384	0.00656729	0.113733	0.0390573	0.843993	0.456524	0.0118351
U86x015832	0.852488	0.862521	0.784179	0.765989	0.760674	0.613444	1.25748	0.954346	1.11756	0.993065	1.17299	1.08789			U86x015832	0.0615209	0.0847204	0.201299	0.0377093	0.00485819	0.00195057	0.376449	0.950618	0.596307	0.646858	0.776546	0.684998
U86x015835	0.997158	0.835376	0.954533	0.884771	0.772969	0.783879	1.17814	1.11345	1.35556	1.18856	1.11502	1.02201			U86x015835	0.540737	0.178193	0.275744	0.314756	0.262826	0.035641	0.172445	0.290567	0.0891561	0.438739	0.373316	0.992607
U86x015836	0.948702	1.01117	0.951616	1.14439	1.15103	1.01042	0.68092	0.711447	0.745494	0.744366	0.775355	0.514709			U86x015836	0.805057	0.771114	0.596588	0.311684	0.0432516	0.805694	0.0064338	0.0945009	0.0327566	0.75941	0.40978	0.00891524
U86x015840	0.954659	0.904724	0.943814	0.82356	0.859606	0.658201	1.30954	1.1016	1.36259	1.0089	1.07927	1.21584			U86x015840	0.721756	0.132755	0.69279	0.00311226	0.00628178	1.56832e-06	0.010264	0.114037	0.00903451	0.967196	0.295114	0.0706308
U86x015842	0.914144	0.973599	0.899729	0.909059	0.886302	0.766732	1.17403	1.00465	1.06683	1.03117	1.00165	0.970172			U86x015842	0.292624	0.219215	0.663221	0.07543	0.240872	0.000411899	0.0452361	0.325788	0.101325	0.853587	0.267182	0.775562
U86x015863	0.900849	0.947142	0.933894	1.05151	1.05673	0.911941	0.970661	1.03454	0.950173	1.0755	0.945548	0.8329			U86x015863	0.00829984	0.519205	0.751207	0.616589	0.524819	0.463971	0.381419	0.482603	0.134091	0.629325	0.625717	0.0686821
U86x015885	0.938377	0.973651	0.994763	0.992385	0.959623	0.846227	0.992727	0.955625	0.98468	0.918154	0.949874	0.847006			U86x015885	0.733341	0.818053	0.666555	0.953429	0.899263	0.0228717	0.901149	0.513758	0.870212	0.382788	0.633598	0.0462893
U86x015896	1.31547	1.17763	1.04843	1.18557	1.2509	1.04861	0.642681	0.648054	0.629263	0.914632	0.688986	0.642977			U86x015896	0.0165786	0.151663	0.252743	0.0339279	0.0535633	0.174939	0.513779	0.370358	0.3137	0.512538	0.103687	0.000223947
U86x015902	1.06435	1.07446	0.973445	1.10478	1.15317	0.947027	0.581088	0.686926	0.541289	0.658252	0.60886	0.54975			U86x015902	0.0596133	0.202228	0.207635	0.0349642	0.0253568	0.439978	0.339937	0.270816	0.283548	0.0319009	0.0983441	0.00086854
U86x015926	0.901276	0.927342	0.981951	1.12684	1.16955	1.06176	1.22992	0.977073	1.08348	1.19701	1.25702	1.02458			U86x015926	0.0653192	0.687128	0.447335	0.185152	0.00189623	0.924588	0.196659	0.844759	0.485131	0.297453	0.00379273	0.395995
U86x015940	0.999724	1.02294	0.90592	1.01645	1.11685	0.917945	1.39155	1.04336	1.35898	1.15944	1.26267	1.25647			U86x015940	0.751658	0.607397	0.283787	0.763419	0.246031	0.0970199	0.00447617	0.251857	0.0314124	0.0951901	0.00452887	0.000132421
U86x015956	1.08353	1.03382	1.09466	1.1538	1.29416	1.02029	1.22435	1.00627	1.13842	1.06736	1.14203	1.04544			U86x015956	0.60999	0.913841	0.336783	0.0347739	0.00294941	0.872206	0.0404473	0.497524	0.0322592	0.988148	0.00142135	0.278809
U86x015957	0.951823	0.977398	0.882879	0.973229	0.982786	0.86234	1.42833	1.04829	1.29592	1.13955	1.23961	1.14669			U86x015957	0.358307	0.183302	0.150804	0.356252	0.984392	0.0161959	0.000886124	0.33241	0.0190268	0.36856	0.00301273	0.0341033
U86x015966	0.904286	0.929983	0.987756	1.11991	1.16983	1.05925	1.21189	0.966487	1.07942	1.17363	1.22515	1.0124			U86x015966	0.0708622	0.745216	0.390622	0.171682	0.00092979	0.924578	0.220467	0.842334	0.524001	0.348627	0.0042059	0.478849
U86x015970	1.05441	0.998716	0.953615	0.988886	1.01717	0.966023	1.45478	1.21763	1.21507	1.132	1.23525	1.16396			U86x015970	0.641771	0.189729	0.154727	0.840949	0.851316	0.0284774	6.11207e-05	0.129403	0.000528525	0.138779	0.00388591	0.0016105
U86x015984	0.922458	0.940933	1.02093	1.10981	1.22475	1.07977	1.24782	0.988699	1.08367	1.15366	1.27567	0.955666			U86x015984	0.16277	0.775521	0.280067	0.034611	0.000761329	0.738557	0.058647	0.402392	0.0618842	0.399239	6.60102e-05	0.708278
U86x016024	1.00712	1.05281	1.11767	1.31536	1.36675	1.30733	0.971615	0.973899	0.871273	0.912478	1.1115	0.886686			U86x016024	0.770969	0.820817	0.44123	0.0311535	0.00233754	0.028711	0.8492	0.467936	0.0430129	0.645927	0.564424	0.200781
U86x016039	0.929704	0.971188	0.80422	0.765341	0.686229	0.514706	1.00337	0.922016	0.911418	0.992203	0.811873	0.825385			U86x016039	0.626947	0.304277	0.0150594	0.000940482	2.80492e-05	5.76937e-11	0.604473	0.317133	0.587675	0.474098	0.000331203	0.0108609
U86x016070	0.956407	1.12754	1.1712	1.24836	1.32811	1.2325	0.918032	0.994361	0.894128	1.00983	1.15076	0.859695			U86x016070	0.972126	0.109525	0.0681911	0.000940349	0.000975938	0.0163711	0.525261	0.393835	0.0692144	0.904189	0.120977	0.0958535
U86x016100	0.93225	0.930437	0.805506	0.741405	0.687066	0.49314	1.03553	0.91934	0.901532	0.981766	0.791738	0.819416			U86x016100	0.518716	0.171938	0.0102027	0.000721247	2.29282e-05	1.82834e-11	0.516054	0.320219	0.410712	0.527342	0.000157381	0.00923471
U86x016111	0.863845	1.03042	1.05594	1.21967	1.21508	1.22238	1.01234	1.19014	1.02628	1.08369	1.24954	0.833414			U86x016111	0.0974115	0.513795	0.171139	0.0180995	0.00222176	0.210965	0.461415	0.878675	0.27442	0.329984	0.0225914	0.227057
U86x016112	0.887323	1.15488	1.05775	1.14098	1.23587	1.14963	1.0152	1.01389	0.947792	1.07295	1.14289	1.03947			U86x016112	0.967531	0.253366	0.16783	0.0231079	0.00435985	0.0682424	0.375724	0.8692	0.828966	0.767226	0.0386108	0.871064
U86x016115	0.915588	0.932053	1.00119	1.08951	1.08156	1.01599	1.19613	0.991648	1.02171	1.08515	1.12185	0.960593			U86x016115	0.0610035	0.728918	0.392205	0.0989665	0.0328121	0.596334	0.16346	0.904746	0.224962	0.346	0.00585175	0.933261
U86x016122	0.789249	0.861181	0.947048	0.786126	0.834505	0.828939	1.48815	1.12228	1.30957	1.10256	1.30631	1.03999			U86x016122	0.358023	0.0702959	0.222509	0.0108454	0.128752	0.0153703	2.98009e-05	0.0521424	0.0034081	0.424103	0.0572898	0.175326
U86x016126	0.986308	1.17089	1.14759	1.35445	1.39767	1.28632	1.12273	1.21652	1.17342	1.12842	1.38188	0.94381			U86x016126	0.147544	0.26383	0.135884	0.00844882	0.00375497	0.246925	0.177781	0.72319	0.0958767	0.486795	0.0160347	0.3275
U86x016127	0.991679	1.002	1.03644	1.07717	1.06654	1.00431	1.02869	0.928622	0.902626	0.960246	0.990754	0.875087			U86x016127	0.9546	0.58495	0.0945341	0.0153442	0.0212291	0.96552	0.81389	0.116856	0.170789	0.65635	0.943515	0.111287
U86x016129	0.976278	1.09952	1.18205	1.21517	1.27506	1.19318	0.911273	0.964731	0.859172	1.12174	1.07407	0.961648			U86x016129	0.931332	0.0283494	0.020278	0.000368985	4.47471e-05	0.0173808	0.876243	0.297334	0.134591	0.873035	0.0233708	0.579287
U86x016138	0.987648	0.99402	1.00039	0.987	1.04548	0.911547	0.956568	0.959422	1.06225	0.893747	0.99711	0.976341			U86x016138	0.609923	0.606893	0.888833	0.548866	0.615396	0.150643	0.717627	0.633167	0.694702	0.492289	0.918138	0.865567
U86x016142	0.944369	0.969734	1.03127	1.09511	1.06212	0.999748	1.13182	0.949801	1.00103	1.13413	1.08991	0.937476			U86x016142	0.0754157	0.921678	0.298765	0.0672734	0.0272781	0.391613	0.23829	0.79494	0.817017	0.366646	0.0293573	0.490267
U86x016154	0.950743	0.991706	1.01808	1.1164	1.12636	1.05117	1.20516	0.972764	1.03133	1.06075	1.18491	0.995775			U86x016154	0.168352	0.881713	0.322149	0.05139	0.00538413	0.820126	0.125211	0.993428	0.244219	0.438884	0.00390188	0.577684
U86x016162	0.980735	0.993508	0.96474	0.927346	0.870844	0.793306	0.989752	0.858601	0.878306	0.929591	0.829293	0.86309			U86x016162	0.785417	0.611675	0.449899	0.0870541	0.167608	0.000248242	0.768057	0.0272129	0.0750375	0.126933	0.00195597	0.00803818
U86x016164	0.980883	1.07372	1.13232	1.30257	1.23821	1.10322	0.825465	0.851072	0.760658	0.900836	0.920599	0.761105			U86x016164	0.900554	0.091051	0.0582435	0.00130356	0.0010356	0.101998	0.398574	0.192954	0.207461	0.39058	0.72729	0.0440386
U86x016165	0.943161	0.947208	1.02705	1.11343	1.12685	1.04604	1.20505	0.985144	1.01439	1.0513	1.17346	0.986337			U86x016165	0.0882025	0.94984	0.173698	0.0442163	0.0065299	0.973145	0.167957	0.969072	0.267108	0.413761	0.00343917	0.684422
U86x016180	1.03189	1.01542	1.04353	1.1557	1.17717	1.10175	0.95897	0.922939	0.874169	0.97274	1.00966	0.85158			U86x016180	0.461955	0.209302	0.148684	0.0133963	0.00828288	0.206878	0.952025	0.46592	0.23186	0.515188	0.782047	0.114711
U86x016181	1.0192	1.05009	0.956735	0.963511	0.903254	0.768503	0.739222	0.699489	0.668119	0.746512	0.636489	0.578769			U86x016181	0.155116	0.143335	0.798865	0.721001	0.912772	0.0180586	0.237831	0.100263	0.0705925	0.0820394	0.00153663	0.000236796
U86x016186	0.917895	0.92314	0.793262	0.731433	0.670338	0.492224	1.01939	0.908896	0.899031	0.961379	0.782775	0.834452			U86x016186	0.441483	0.16122	0.00710881	0.000565497	1.02379e-05	4.80524e-12	0.571965	0.251753	0.47026	0.475771	0.000149772	0.0124262
U86x016188	0.939336	0.955961	1.02413	1.11171	1.13502	1.05148	1.2219	0.996714	1.0345	1.06399	1.17774	0.999412			U86x016188	0.0922441	0.93296	0.176633	0.0447432	0.0052958	0.909861	0.136187	0.896407	0.163627	0.365856	0.00237721	0.613431
U86x016190	0.931064	0.944313	0.839296	0.818093	0.740501	0.590067	1.01705	0.867824	0.900769	0.922112	0.795173	0.802015			U86x016190	0.746509	0.462779	0.165947	0.0192963	0.00118566	1.81217e-09	0.871329	0.289499	0.761727	0.333377	0.000781933	0.00936777
U86x016200	0.971616	1.15069	1.18576	1.20207	1.31553	1.22409	0.888091	0.932832	0.869582	1.02079	1.06722	0.850748			U86x016200	0.798718	0.0294465	0.0255477	0.000848904	0.00102948	0.011859	0.484674	0.306004	0.0228718	0.833009	0.239091	0.0657786
U86x016208	0.993979	1.05571	1.1377	1.17981	1.21193	1.20023	1.01871	1.06491	0.976008	1.18771	1.16804	0.951085			U86x016208	0.507908	0.207371	0.0229515	0.00717526	0.000492768	0.173866	0.427355	0.783046	0.273088	0.365042	0.0111384	0.446403
U86x016217	1.00623	0.963856	0.879893	0.967591	0.785898	0.708298	0.84511	0.825564	0.825262	0.773395	0.823388	0.678701			U86x016217	0.336554	0.809881	0.507783	0.395205	0.113921	3.75977e-05	0.783847	0.150836	0.25123	0.0745105	0.00205753	5.43997e-05
U86x016218	0.893695	0.919004	0.776167	1.05652	0.940192	0.821497	1.04477	1.09223	1.07598	0.935631	0.903913	0.762613			U86x016218	0.768222	0.624251	0.372516	0.984393	0.780101	0.248674	0.296513	0.916016	0.167625	0.781922	0.427861	0.0835678
U86x016224	0.941591	1.03724	1.04815	1.27069	1.21946	1.0522	0.796389	0.855037	0.75581	0.899025	0.937715	0.754225			U86x016224	0.726661	0.13323	0.187014	0.00268675	0.00331648	0.178282	0.381956	0.222706	0.222675	0.465473	0.748283	0.0420802
U86x016253	1.02509	1.04283	1.04225	0.969577	0.864801	0.821782	0.949032	0.942514	0.911378	0.902578	0.822298	0.811714			U86x016253	0.406247	0.861602	0.862677	0.125976	0.244778	0.00132838	0.512292	0.105198	0.0416963	0.059993	0.00326638	0.00489725
U86x016280	0.987335	0.966731	0.844576	0.781706	0.741885	0.533882	1.06212	0.931769	0.911248	0.964306	0.824232	0.801915			U86x016280	0.798222	0.302143	0.040693	0.00205993	0.000183712	3.42543e-11	0.559558	0.130082	0.322525	0.340978	0.000192925	0.00381299
U86x016316	0.951492	1.08709	1.14753	1.28437	1.30644	1.2639	1.01017	1.00853	0.923656	1.16137	1.2421	0.848826			U86x016316	0.371914	0.314705	0.0611162	0.00400829	0.000688593	0.115926	0.80902	0.563063	0.315081	0.645226	0.0248321	0.219514
U86x016447	0.875452	0.881921	0.921768	0.951854	1.00519	1.02114	1.18856	1.08613	1.0693	1.32411	1.35856	0.964136			U86x016447	0.170172	0.152755	0.458254	0.730399	0.870455	0.508283	0.061848	0.275809	0.0682742	0.390054	0.00051298	0.909609
U86x016453	0.888918	0.728638	1.01725	0.989271	0.867257	0.891232	1.15554	0.990674	1.24321	0.991092	1.25464	0.970733			U86x016453	0.493158	0.250962	0.836991	0.386912	0.419367	0.135652	0.0522248	0.616004	0.0636355	0.302115	0.0149232	0.795275
U86x016463	0.939636	1.01998	1.05537	1.09985	1.10073	0.902342	0.851382	0.966872	0.858996	0.873054	0.896079	0.723073			U86x016463	0.847932	0.4585	0.789499	0.121179	0.0910218	0.788372	0.944906	0.539869	0.632221	0.525759	0.628507	0.0501549
U86x016466	0.908073	1.05935	1.12779	1.19104	1.09164	1.15569	0.884775	0.90461	1.02044	0.982893	1.12915	0.88961			U86x016466	0.608139	0.834824	0.277414	0.153973	0.143464	0.749176	0.87478	0.668916	0.920277	0.433527	0.319615	0.120252
U86x016476	1.0052	0.905059	0.742666	1.0072	0.874556	0.68207	1.0064	1.08415	1.06204	1.10003	0.854102	0.737499			U86x016476	0.884628	0.295806	0.0374524	0.477284	0.470047	0.000104335	0.485769	0.795741	0.434029	0.992151	0.0693541	0.00494294
U86x016477	0.92229	0.948637	1.26015	1.19307	1.05825	1.30491	0.956726	0.937912	1.06375	1.10276	1.11187	0.952165			U86x016477	0.276825	0.748343	0.302065	0.196069	0.172499	0.56948	0.778341	0.642462	0.755735	0.699083	0.166252	0.130764
U86x016529	0.883611	0.903434	0.859541	0.996524	0.997845	0.861204	1.40492	0.958213	1.20047	1.1734	1.18666	0.940251			U86x016529	0.447364	0.296763	0.652314	0.802815	0.611308	0.0950611	0.0556408	0.50226	0.193285	0.495753	0.141329	0.602677
U86x016537	1.02812	0.873222	0.696888	0.998524	0.974982	0.800843	1.14372	1.19102	1.16465	0.986979	0.811096	0.823822			U86x016537	0.975246	0.267914	0.0648319	0.938687	0.60888	0.0246275	0.0694124	0.371308	0.133113	0.784667	0.0755602	0.021313
U86x016546	1.0093	0.843432	1.0118	0.932343	0.965436	1.06435	1.24485	1.11329	1.22218	1.16433	1.16246	0.872877			U86x016546	0.522799	0.344943	0.867284	0.841695	0.992762	0.704676	0.0159967	0.343829	0.0188306	0.805297	0.0384404	0.0935704
U86x016606	0.987211	0.955614	1.03568	0.999272	1.0015	1.10359	1.02761	0.979832	1.05936	0.828165	0.992518	0.755184			U86x016606	0.889985	0.723736	0.65318	0.650343	0.481978	0.879645	0.215238	0.980918	0.294497	0.726134	0.399587	0.0610257
U86x016611	0.7984	1.11255	1.13055	1.28933	1.88777	1.56311	1.76682	1.32814	1.19019	1.62619	1.83236	1.0216			U86x016611	0.238632	0.354777	0.238215	0.0303469	7.05247e-06	0.0541321	0.129058	0.241354	0.418796	0.00178416	0.000314037	0.359095
U86x016612	0.9329	0.989998	0.946208	1.04245	1.03992	1.19995	0.950742	1.04279	0.865601	1.05938	1.18574	0.830138			U86x016612	0.737203	0.689882	0.91979	0.315751	0.0665155	0.10225	0.779048	0.952856	0.227848	0.72817	0.333317	0.0510168
U86x016618	0.745016	0.947317	0.967386	1.28993	1.7422	1.66669	1.6125	1.26863	1.1443	1.55821	1.72264	0.958751			U86x016618	0.194413	0.542139	0.357585	0.0984799	2.59189e-05	0.0998637	0.174509	0.438929	0.575429	0.225349	0.000229149	0.471228
U86x016620	0.873817	1.01668	1.00668	1.25037	1.341	1.40817	1.10005	1.19231	1.07172	1.45443	1.63817	0.936408			U86x016620	0.529298	0.549053	0.427068	0.0784263	0.00154967	0.0449	0.308526	0.942787	0.836359	0.476664	7.28985e-05	0.576532
U86x016621	0.782799	1.02063	1.08065	1.18778	1.73827	1.48561	1.66474	1.2197	1.09284	1.61657	1.61665	0.997915			U86x016621	0.171053	0.711858	0.404974	0.0245452	3.47724e-06	0.0452307	0.101947	0.0297667	0.141989	0.00113492	0.000259221	0.281393
U86x016637	0.913925	1.06316	1.27494	1.45616	1.79824	1.45812	0.806396	1.06936	0.924769	0.979597	0.966536	1.07502			U86x016637	0.898573	0.219917	0.207934	0.000196203	2.58901e-05	0.0177791	0.914476	0.974743	0.925511	0.415801	0.311137	0.582534
U86x016639	0.771234	1.04525	1.03356	1.19225	1.72627	1.59906	1.78141	1.32013	1.08542	1.59151	1.81023	1.0044			U86x016639	0.171252	0.49552	0.328748	0.0613447	1.23606e-05	0.0814061	0.136414	0.26308	0.516433	0.211069	0.000174647	0.327378
U86x016648	0.843245	1.03661	1.02515	0.794385	1.05686	0.888779	1.49154	1.38714	1.49772	1.49773	1.6308	0.986124			U86x016648	0.88355	0.411702	0.488587	0.245954	0.399226	0.110319	0.0223276	0.0424302	0.105648	0.433181	9.90956e-05	0.942633
U86x016654	0.910508	1.05188	1.10896	1.09502	1.49102	1.29601	1.20152	1.3023	1.17781	1.39796	1.58208	0.854866			U86x016654	0.767933	0.367657	0.415696	0.138066	0.00121512	0.377476	0.330493	0.194423	0.379409	0.545375	0.00993106	0.551549
U86x016663	0.912764	0.949512	0.959908	0.948658	0.983955	1.23927	1.01224	1.16407	1.02909	1.22023	1.35818	0.874414			U86x016663	0.22952	0.955018	0.914704	0.625695	0.942615	0.780843	0.760716	0.998324	0.831904	0.927747	0.0194868	0.213401
U86x016666	0.819516	1.00842	1.0441	1.52585	2.01572	1.81383	1.34806	1.15084	1.04406	1.31302	1.49546	0.850641			U86x016666	0.256446	0.336051	0.322242	0.00555667	1.50634e-06	0.0197719	0.462181	0.456255	0.948822	0.255935	0.0019709	0.975608
U86x016677	0.848572	1.06063	1.00655	1.32637	1.92157	1.50524	1.30518	1.23509	0.996268	1.25284	1.4807	0.810335			U86x016677	0.821259	0.191694	0.26108	0.0101412	1.68762e-05	0.08558	0.214962	0.42404	0.934801	0.432437	0.00335071	0.605513
U86x016686	0.899974	1.02024	0.981969	1.31253	1.35606	1.35291	1.02692	1.1148	0.91575	1.05843	1.31597	0.873327			U86x016686	0.240743	0.431676	0.650079	0.0661351	0.00546658	0.0962453	0.92955	0.980736	0.39666	0.998183	0.0674737	0.350764
U86x016687	1.00552	0.934503	0.870591	0.704675	0.499437	0.252104	1.04607	0.982739	1.00608	0.810215	0.645224	0.606976			U86x016687	0.342246	0.620589	0.275808	0.00678481	1.75355e-10	1.93009e-06	0.579523	0.729413	0.237449	0.0193881	0.00474591	0.000791994
U86x016690	0.879003	1.11616	1.08641	1.50702	1.8382	1.66352	1.10418	1.05447	0.933066	1.30714	1.3219	0.778395			U86x016690	0.621945	0.186396	0.475701	0.00284327	1.89332e-05	0.0393485	0.642268	0.542318	0.60224	0.205694	0.0214998	0.478853
U86x016698	0.636745	0.79578	1.03127	0.766196	0.75035	0.576062	0.984494	0.857152	1.08226	1.34211	2.06007	0.906663			U86x016698	0.0103509	0.319008	0.640109	0.0601519	0.0684781	0.026148	0.353612	0.620294	0.871963	0.0420976	0.00153742	0.443116
U86x016703	0.885635	0.982841	1.02995	1.24391	1.5222	1.65063	1.40221	1.1763	1.17151	1.59087	1.90211	1.051			U86x016703	0.0666325	0.840123	0.642234	0.0557478	0.000141662	0.146544	0.201276	0.405905	0.490318	0.21766	6.32725e-05	0.668804
U86x016704	0.757429	0.994756	1.0608	1.53293	1.93752	2.4658	2.1028	1.44187	1.55381	2.27752	2.6062	1.16076			U86x016704	0.0549146	0.948562	0.761263	0.058509	0.000571128	0.00877524	0.044234	0.0625784	0.0963218	0.00011661	0.000139404	0.742875
U86x016713	0.882954	1.02509	0.958408	1.4308	1.89834	1.32227	1.49704	1.16838	1.19545	1.36486	1.53607	0.942196			U86x016713	0.661253	0.22453	0.340769	0.00457519	3.30675e-06	0.200488	0.30484	0.331686	0.712388	0.199962	0.00192479	0.851676
U86x016714	0.830139	0.874134	0.886242	0.6803	0.630969	0.479922	0.997504	1.0168	0.892588	1.20347	1.11193	0.879269			U86x016714	0.000612518	0.248416	0.0347324	0.000113203	0.000592261	1.60732e-05	0.23972	0.535094	0.363407	0.417554	0.649329	0.0124413
U86x016717	0.852702	0.966221	0.968272	1.36107	1.72298	1.31478	1.69371	1.24845	1.16325	1.62728	1.62258	0.995335			U86x016717	0.292965	0.445111	0.50598	0.017715	2.22466e-06	0.256815	0.107414	0.0486393	0.198381	0.00120527	0.00115186	0.430111
U86x016720	0.72621	1.16922	1.18982	0.967602	1.35441	1.39235	0.865387	0.858852	1.14896	1.13251	1.30556	1.32587			U86x016720	0.0579399	0.976017	0.387014	0.237443	0.0685653	0.0608133	0.191216	0.227888	0.999353	0.565063	0.0197218	0.626545
U86x016721	0.799521	1.04183	1.00256	1.26174	1.59828	1.43231	0.910181	1.21709	0.990457	1.28334	1.39565	0.917722			U86x016721	0.360595	0.792474	0.389747	0.0159312	0.000415368	0.106874	0.433988	0.135192	0.945059	0.0119531	0.00238858	0.764201
U86x016728	0.816515	0.845424	0.873357	0.657749	0.626503	0.423521	1.00897	1.08127	0.890694	1.31244	1.01728	0.821754			U86x016728	0.00189244	0.226448	0.0477128	0.000160168	0.000112218	7.15472e-05	0.179475	0.561918	0.360061	0.489644	0.615407	0.0170938
U86x016740	0.798522	0.952075	1.05272	0.739762	0.691964	0.564459	1.31999	1.12212	1.34325	1.66092	2.06555	1.09343			U86x016740	0.211081	0.815307	0.855752	0.00328876	0.0216734	0.0251674	0.0633302	0.18499	0.073426	0.00715723	0.000155439	0.215885
U86x016770	0.873887	1.04976	0.974832	0.707327	0.684029	0.614009	1.13532	0.97606	1.10639	1.32046	1.4867	1.06193			U86x016770	0.301532	0.824676	0.659534	0.000829948	0.00199839	0.00531532	0.239391	0.895673	0.760524	0.0618619	0.0176274	0.923949
U86x016779	0.8873	0.917654	0.833926	0.565707	0.507308	0.341409	1.31045	0.981597	0.994906	1.13566	1.01875	0.877396			U86x016779	0.0367318	0.273202	0.189329	6.29694e-06	3.38834e-09	3.98382e-06	0.0631365	0.749074	0.743178	0.453633	0.626649	0.0120631
U86x016782	0.892282	1.02125	0.975894	1.32205	1.53246	1.61871	1.44036	1.02966	1.25616	1.33001	1.4872	1.07573			U86x016782	0.387345	0.962455	0.977432	0.0222754	0.000218306	0.0417096	0.0137068	0.443261	0.131057	0.0829752	0.00373729	0.28387
U86x016791	0.928888	1.17907	1.10238	0.827398	0.781923	0.774599	1.02696	1.04355	0.928879	1.4381	1.32906	0.913442			U86x016791	0.0809574	0.0894527	0.723699	0.0819078	0.0112954	NA	0.536879	0.971678	0.442768	0.0234864	0.0564012	0.292946
U86x016917	0.861239	0.843909	0.965514	1.18194	1.20679	1.04404	1.23679	0.913495	1.10174	1.13734	1.31287	1.04145			U86x016917	0.438703	0.980817	0.505268	0.110369	0.000651933	0.555332	0.117199	0.321506	0.145397	0.144772	0.000848323	0.159808
U86x016932	1.02857	1.10029	1.05598	1.56746	1.71545	1.12956	1.33069	1.24602	1.20819	0.776382	0.770615	0.65163			U86x016932	0.9067	0.327687	0.490365	0.48626	0.0678873	0.263611	0.452349	0.82307	0.833662	0.279785	0.0579194	0.0342067
U86x016934	0.831253	0.942566	0.832757	1.0812	0.832939	0.510705	1.22958	1.23914	1.27702	0.766666	0.556303	0.493987			U86x016934	0.914116	0.830927	0.882461	0.387638	0.128221	0.000609996	0.17353	0.405884	0.30174	0.123975	0.00271931	0.00669337
U86x016946	1.05496	1.29568	1.40832	1.53411	2.28573	2.74234	1.13165	1.07023	0.883138	0.953217	1.04094	0.70483			U86x016946	0.380501	0.0139017	0.00261175	0.000613206	5.83162e-10	1.30352e-06	0.662355	0.822318	0.500094	0.438741	0.840489	0.0939442
U86x016950	1.03506	1.18534	1.46957	1.48801	2.03334	2.31974	0.978762	1.05565	0.892897	1.01356	1.11456	0.728668			U86x016950	0.628634	0.046171	0.024822	0.00186187	9.82181e-08	1.85623e-05	0.749397	0.790224	0.977779	0.447809	0.796165	0.15677
U86x016986	1.12439	1.24936	1.01526	0.54249	0.415548	0.306697	0.78991	0.801442	0.853349	0.562909	0.285791	0.308026			U86x016986	0.346734	0.510431	0.788215	0.000299928	6.14633e-09	4.25321e-13	0.753602	0.221786	0.476919	0.0117346	4.63335e-11	1.50845e-06
U86x017041	0.908779	0.941863	0.929401	0.838842	0.699522	0.514752	1.15844	1.05119	1.10874	0.314104	0.251216	0.254544			U86x017041	0.891279	0.513561	0.608069	0.123953	0.00331794	0.000348972	0.074798	0.347619	0.162621	5.51139e-07	0.000811157	NA
U86x017077	0.96048	0.943367	0.858644	1.04565	0.889602	0.68542	1.11635	0.860548	0.933608	1.08105	1.10836	0.805567			U86x017077	0.761257	0.543979	0.965577	0.390553	0.136588	0.00353913	0.536117	0.735725	0.495416	0.511083	0.775398	0.00802754
U86x017261	0.973036	0.866336	0.882925	0.805951	0.695501	0.52769	0.745478	0.846266	0.805076	0.919139	0.90815	0.746984			U86x017261	0.275728	0.0903049	0.130858	0.00755894	2.83772e-06	0.282932	0.00527734	0.0655398	0.0205164	0.798338	0.18475	0.0313782
U86x017265	0.988001	0.918471	0.920025	0.856486	0.754809	0.464507	0.71821	0.845778	0.766434	0.901584	0.893303	0.737326			U86x017265	0.472441	0.138241	0.272301	0.0195723	7.10076e-06	0.000145841	0.00144288	0.00860628	0.00284113	0.305138	0.0593321	0.020784
U86x017266	0.985222	0.891803	0.925629	0.805624	0.749173	0.465429	0.790244	0.847439	0.754754	0.896725	0.94593	0.759841			U86x017266	0.280628	0.0823916	0.150547	0.0103877	4.97435e-06	0.000123315	0.00507306	0.0282765	0.00590321	0.602523	0.126773	0.0302757
U86x017286	0.697348	0.694582	0.490442	0.966462	0.738088	0.509463	1.08374	0.893802	1.09419	1.69045	1.62802	1.6392			U86x017286	0.0104387	0.0139656	0.00157131	0.601221	0.433985	0.000258625	0.506813	0.600515	0.147867	9.52271e-06	0.000241664	1.23134e-05
U86x017308	0.898888	0.851442	0.787451	0.62703	0.492106	0.732284	0.822194	0.781711	0.863541	1.05001	0.66771	0.734555			U86x017308	0.852014	0.220018	0.188383	0.00098107	0.000108663	0.000569932	0.201071	0.0085945	0.114689	0.882552	0.00427534	0.0149748
U86x017486	0.8633	0.632387	0.818475	0.184544	0.131238	0.0713645	1.27435	0.825555	0.982148	1.04216	1.02354	0.695916			U86x017486	0.0981075	0.0377224	0.184534	3.14496e-05	1.02769e-05	1.00727e-06	0.780489	0.765581	0.858368	0.726712	0.695214	0.0102212
U86x017487	0.946908	0.953226	0.965294	0.657191	0.600731	0.482071	0.994416	0.931383	0.955138	1.05446	1.00057	0.940111			U86x017487	0.0943599	0.0803458	0.378164	5.07062e-05	0.000118767	1.09098e-05	0.972935	0.664313	0.245374	0.837918	0.479984	0.0088707
U86x017494	0.905611	0.915861	1.02373	0.768456	0.687219	0.641217	1.00762	0.99946	0.958883	1.06262	1.06193	0.933329			U86x017494	0.0540199	0.255361	0.498891	0.00142539	0.0016845	0.00665672	0.546519	0.930595	0.681777	0.984228	0.621654	0.0826719
U86x017518	0.962301	0.939857	0.998988	1.04936	0.731965	0.851226	0.837724	0.792421	0.783406	1.12402	0.793276	0.901453			U86x017518	0.830789	0.796695	0.966589	0.697641	0.114478	0.126973	0.0663852	0.096053	0.0977452	0.670776	0.157508	0.162467
U86x017540	1.01504	1.09377	0.945328	1.37679	1.28907	0.925035	1.25461	1.14693	1.13614	0.98086	0.764239	0.769652			U86x017540	0.995019	0.334804	0.764991	0.00960417	0.0174641	0.947054	0.0119726	0.538364	0.0522399	0.707598	0.0284031	0.0622157
U86x017586	1.01588	0.987366	0.974945	0.779584	0.771682	0.573664	0.982187	0.934752	1.01352	0.907826	0.76251	0.78918			U86x017586	0.824898	0.701974	0.625443	0.00365615	0.0019989	1.17722e-06	0.443582	0.54174	0.611826	0.293678	0.00727835	0.00931948
U86x017587	0.995946	0.987201	0.969686	0.791569	0.770246	0.553693	0.968694	0.988929	1.00585	0.953381	0.777773	0.808482			U86x017587	0.673608	0.904048	0.815972	0.00433392	0.00164304	3.99764e-06	0.426614	0.83595	0.669115	0.366397	0.0168294	0.0167299
U86x017589	1.05861	1.00819	0.968625	0.816929	0.780111	0.579702	0.97398	0.940757	0.961027	0.907284	0.748416	0.788357			U86x017589	0.461858	0.940453	0.868775	0.00499563	0.00198423	5.11184e-06	0.569447	0.519836	0.995878	0.14724	0.00368932	0.0122531
U86x017590	1.00178	0.99235	0.993639	0.780249	0.76015	0.590221	0.969732	0.955586	1.00385	0.908204	0.773509	0.827841			U86x017590	0.736066	0.711001	0.863546	0.00215366	0.00040162	9.09445e-07	0.39347	0.938426	0.94939	0.265591	0.00252652	0.0138256
U86x017593	1.00764	1.01835	0.992211	0.795929	0.741126	0.544828	0.977038	1.00265	0.992399	0.951696	0.768344	0.787004			U86x017593	0.680413	0.961711	0.809628	0.0137285	0.00255728	2.31851e-06	0.457258	0.775103	0.507811	0.394121	0.00416214	0.00692723
U86x017671	0.894092	0.874629	1.03573	1.1656	1.00502	1.08556	0.787696	0.661701	0.778666	0.93052	0.817673	0.757322			U86x017671	0.653952	0.656695	0.114368	0.0216092	0.172529	0.88847	0.0792058	0.00772621	0.0190374	0.731795	0.253976	0.0114692
U86x017672	1.02224	1.05018	0.944233	0.979855	0.927608	0.699944	0.978149	0.918149	1.0017	0.932073	0.627437	0.630735			U86x017672	0.129438	0.892408	0.764799	0.85649	0.741804	0.0121088	0.768918	0.261776	0.873008	0.70054	0.000279528	0.00542372
U86x017674	1.23715	1.05452	0.794429	1.01487	0.876569	0.481936	1.18668	0.973223	1.09725	0.817753	0.404432	0.377345			U86x017674	0.242481	0.81068	0.985258	0.832189	0.283254	0.00311783	0.463549	0.357956	0.616312	0.543008	3.32761e-05	0.000271123
U86x017830	0.981388	1.1867	0.867108	0.508287	0.430685	0.488695	1.02616	0.891343	0.985596	0.841671	0.813041	0.514619			U86x017830	0.966628	0.746339	0.779777	0.000374093	4.38419e-07	7.01982e-06	0.653548	0.608813	0.879684	0.528102	0.0422461	1.91472e-07
U87x003598	1.47916	1.98442	4.4767	1.57999	1.54298	1.28952	0.625094	0.80074	0.585924	1.34639	1.32924	0.586303			U87x003598	0.0817257	0.147055	0.00353987	0.0466211	0.0571209	0.650089	0.0165854	0.410106	0.167693	0.484246	0.694122	0.345321
U87x003601	0.904929	1.23918	2.35055	1.35295	1.57155	1.13966	0.892574	0.859626	0.652746	0.952155	1.01779	0.606122			U87x003601	0.843055	0.494918	0.0145411	0.0347151	0.112919	0.730148	0.0322495	0.223996	0.0223891	0.887651	0.323505	0.103058
U87x003613	1.16606	1.01588	1.18305	0.795398	0.678928	0.330405	0.841631	1.07644	0.652686	0.854432	0.966147	0.973919			U87x003613	0.0823518	0.703487	0.376485	0.402758	0.0358042	0.00617847	0.682689	0.576998	0.454783	0.487861	0.684719	0.536716
U87x003637	0.967959	1.02111	1.80781	1.0041	0.97272	0.805119	0.911065	0.932691	0.666449	0.943812	0.93374	0.635827			U87x003637	0.380823	0.399558	0.0152792	0.2978	0.695223	0.282312	0.0831831	0.215814	0.0389484	0.765844	0.277839	0.0340796
U87x003661	1.03533	1.04295	3.20684	1.08212	0.976748	0.847186	0.555482	1.04874	0.524454	1.00237	0.743934	0.547159			U87x003661	0.235463	0.642584	0.0194324	0.270366	0.367937	0.79644	0.0101112	0.394941	0.0280165	0.387786	0.167976	0.174337
U87x003669	1.4617	1.47652	2.74032	1.30055	1.35942	1.17115	0.752826	1.00574	0.655482	0.870374	0.893011	0.781923			U87x003669	0.0504877	0.131193	0.0103854	0.15001	0.0559897	0.663692	0.0150858	0.278865	0.0100162	0.238169	0.121856	0.348171
U87x003699	0.607639	0.875627	1.3233	1.50651	1.14658	0.861343	1.62038	0.935423	0.651598	1.09994	1.6565	2.00691			U87x003699	0.0179297	0.202042	0.119425	0.0775451	0.170285	0.130559	0.254108	0.696235	0.496881	0.890037	0.059834	0.134018
U87x003709	1.24828	1.21672	1.80249	0.820861	0.878177	0.720628	0.544375	0.813321	0.523204	0.84694	0.696805	0.708737			U87x003709	0.0803427	0.314928	0.00304097	0.732623	0.766336	0.293942	0.000971239	0.176861	0.055342	0.346186	0.0297914	0.106035
U87x003711	1.13276	0.931317	2.51716	0.988333	1.05928	0.68069	0.628207	0.943955	0.4947	0.824579	0.694882	0.566739			U87x003711	0.209955	0.839958	0.033201	0.57858	0.426607	0.568959	0.00798793	0.340427	0.0162288	0.249638	0.0678101	0.152234
U87x003731	1.13597	1.06977	3.2572	1.14702	1.24046	0.878824	0.438589	1.00351	0.593035	0.89965	0.948443	0.957673			U87x003731	0.301405	0.829016	0.0339188	0.496967	0.552212	0.563982	0.00590056	0.438703	0.0473487	0.375285	0.0997869	0.39185
U87x003738	1.44901	1.00082	1.65263	0.919196	0.97091	0.727395	0.697814	1.15803	0.896242	0.981783	0.937466	0.89996			U87x003738	0.427157	0.936138	0.208885	0.541699	0.965733	0.151461	0.0718135	0.844823	0.342368	0.750579	0.335217	0.378129
U87x003744	1.318	1.28353	1.91308	0.924521	0.846625	0.445484	0.600766	0.959069	0.707605	0.761728	0.70115	0.485583			U87x003744	0.0798203	0.619734	0.0348211	0.708116	0.852507	0.0296026	0.0102713	0.174361	0.0484052	0.0401321	0.00954625	0.0454937
U87x003748	1.52763	1.93664	3.52273	1.44207	1.53169	1.57967	0.948827	0.998923	0.867834	1.36814	1.24478	1.41701			U87x003748	0.180082	0.205327	0.0227411	0.216451	0.12469	0.615471	0.0933819	0.891923	0.165104	0.289223	0.926588	0.743278
U87x003776	1.55605	1.15832	2.82437	1.15037	1.12447	1.17073	0.560866	0.875816	0.684803	0.838195	0.709719	0.864523			U87x003776	0.198497	0.86092	0.0370751	0.909535	0.37064	0.496926	0.00517988	0.181857	0.057906	0.0412891	0.0366574	0.286861
U87x003779	1.45858	1.37163	1.59854	0.836073	0.855622	0.668498	0.748718	0.951959	0.60835	0.950174	0.68921	0.889202			U87x003779	0.00452845	0.0835461	0.000573139	0.193186	0.593782	0.0396041	0.0169453	0.302117	0.0615948	0.209262	0.0224561	0.362037
U87x003830	1.91766	1.49241	2.51907	1.12892	1.29509	0.820749	0.736899	1.01502	0.88565	0.962069	0.788577	0.850513			U87x003830	0.107568	0.568752	0.105326	0.687036	0.231268	0.321506	0.155237	0.749266	0.224531	0.612051	0.250412	0.54675
U87x003969	1.03968	0.960696	0.982642	0.666096	0.592924	0.352204	1.00033	1.02362	0.881702	0.808266	0.742132	0.656163			U87x003969	0.589639	0.902315	0.984436	0.0025089	6.13751e-07	2.34149e-05	0.666871	0.848539	0.287997	0.0259667	0.0193463	0.0469347
U87x003975	1.33226	1.25246	1.67064	0.943166	0.96954	0.771154	0.778048	1.03484	0.756152	1.11437	0.815672	1.12072			U87x003975	0.146522	0.559303	0.00741814	0.109521	0.283959	0.0281957	0.0631647	0.238034	0.0209554	0.425181	0.0244205	0.860522
U87x003998	2.04053	2.05773	3.04701	1.05739	1.43296	0.551991	0.728172	1.05565	0.628882	0.925727	0.677959	0.609192			U87x003998	0.0486785	0.191287	0.00529154	0.610511	0.279052	0.0632188	0.0272167	0.30041	0.0130859	0.184637	0.0279543	0.0185112
U87x004031	1.28713	1.14237	1.37171	0.899623	0.994462	0.926343	0.777075	0.878044	0.893067	1.03375	0.930718	0.970262			U87x004031	0.0890577	0.266521	0.000616224	0.255752	0.870105	0.0917037	0.0215285	0.267885	0.126223	0.943849	0.164251	0.915619
U87x004132	2.14463	2.16979	2.14196	1.14558	1.2644	0.642243	0.422455	0.894308	0.662247	0.656634	0.737449	0.825861			U87x004132	0.0290313	0.22593	0.0141052	0.745319	0.238753	0.06821	0.0664223	0.718798	0.0921074	0.350052	0.369836	0.664319
U87x004178	1.40365	1.16707	1.56069	0.840316	1.03214	0.699056	0.812729	0.829835	0.739309	1.1008	1.0679	0.926983			U87x004178	0.00404743	0.459006	0.000147615	0.218106	0.683302	0.0799205	0.077749	0.17789	0.0613887	0.180507	0.279495	0.343354
U87x004203	1.90077	1.777	2.59423	1.26194	1.74707	0.775794	0.757366	1.02527	0.812831	1.07705	1.00406	0.790775			U87x004203	0.0264936	0.145875	0.00132454	0.603412	0.0510871	0.348115	0.0306288	0.342209	0.0574719	0.390703	0.322896	0.342814
U87x004237	1.03732	0.858174	1.13751	0.797765	0.732817	0.63996	0.549345	0.485032	0.595115	0.638545	0.662729	0.730109			U87x004237	0.236955	0.517023	0.0136964	0.266326	0.315662	0.0358604	0.0164933	0.0914262	0.0442965	0.243748	0.0117547	0.136546
U87x004312	1.11304	0.854761	1.07006	0.935674	0.899759	0.732684	0.645309	0.580254	0.568936	0.671105	0.670126	0.69751			U87x004312	0.1725	0.29091	0.264169	0.428828	0.753421	0.0156278	0.000345203	0.0111757	0.0287534	0.016709	0.00349743	0.000334706
U87x004335	1.04477	0.843544	1.02748	0.942668	0.890259	0.65558	0.970059	1.11676	0.983401	0.830841	0.878602	0.902392			U87x004335	0.54421	0.138766	0.740552	0.453068	0.838128	0.0130162	0.846801	0.420783	0.207262	0.0178942	0.0201356	0.199003
U87x004339	1.20122	0.884558	1.51159	0.886933	0.963076	0.470087	0.648721	0.91603	0.733058	0.85028	0.898572	0.645172			U87x004339	0.338162	0.942938	0.0478017	0.447034	0.556281	0.0213393	0.0773973	0.670503	0.177326	0.355441	0.276431	0.252463
U87x004348	1.42929	1.05582	1.593	1.14561	1.16219	0.60088	0.677601	0.83252	0.569429	0.674943	0.741618	0.581213			U87x004348	0.0588031	0.484684	0.0975545	0.950136	0.506561	0.0142634	0.00493025	0.058306	0.0191179	0.117675	0.0166421	0.00388652
U87x004390	0.889358	0.49972	0.643681	0.37385	0.355281	0.220519	0.749242	0.735151	0.750544	0.392623	0.23603	0.202923			U87x004390	0.449205	0.00167259	0.16959	0.000495302	3.43324e-09	0.000181019	0.0912183	0.0353214	0.0125031	0.000573979	2.5329e-06	0.000261707
U87x004421	1.04039	0.865918	1.64792	0.629184	0.909066	0.722829	0.846259	1.08676	1.06601	1.12704	1.01565	0.984528			U87x004421	0.412696	0.992052	0.156667	0.297368	0.856342	0.340963	0.810828	0.0559911	0.891375	0.450392	0.186422	0.611294
U87x004457	0.683218	0.850537	0.887929	0.874105	0.657641	0.307086	0.960653	0.944954	0.841527	0.543851	0.543666	0.538165			U87x004457	0.0721041	0.252169	0.666183	0.510616	0.00118458	3.53973e-08	0.749513	0.985451	0.935797	0.0349644	0.000258472	0.0558329
U87x004472	0.67498	0.980245	1.21028	1.88709	1.2401	0.391325	0.953555	0.850458	0.945462	0.929972	1.26089	1.25074			U87x004472	0.0174002	0.361918	0.0531046	0.000709751	0.0451467	5.14374e-07	0.612294	0.870476	0.715655	0.169623	0.13845	0.953236
U87x004553	0.875316	0.643534	0.604479	0.439602	0.375386	0.377101	1.18206	1.00128	1.01358	0.640911	0.552157	0.516685			U87x004553	0.358765	0.000704134	0.00011868	8.35077e-07	1.12497e-17	5.93101e-06	0.108196	0.672787	0.391672	0.000236312	0.00505649	0.00794351
U87x004598	1.93042	1.63032	1.58793	0.674623	0.946602	0.909856	0.831921	0.889609	0.734498	0.91905	0.830682	0.797736			U87x004598	0.000221237	0.105545	0.0249462	0.589654	0.921535	0.805629	0.567909	0.652319	0.185883	0.696364	0.960643	0.613114
U87x004614	0.831165	0.71642	0.608425	0.485362	0.434767	0.449121	1.29	1.01807	1.04454	0.671051	0.628014	0.587588			U87x004614	0.354942	0.00429472	0.000190992	3.73597e-05	5.81217e-10	4.03891e-05	0.127373	0.612472	0.215261	0.000493055	0.0168723	0.0449317
U87x004691	0.850093	1.13726	1.02747	0.537644	0.360445	0.398956	0.952627	0.851259	0.884088	0.394609	0.281006	0.368616			U87x004691	0.774758	0.531231	0.0903288	0.021444	5.59413e-05	0.00110489	0.556162	0.86823	0.593167	0.000341032	NA	0.00129757
U87x004766	0.586818	0.515531	0.594937	0.668856	0.661554	0.656613	1.0021	0.807786	1.02591	0.831839	0.681217	0.814146			U87x004766	4.20904e-10	2.64837e-05	4.12862e-06	0.000181198	2.4403e-07	0.000552904	0.852274	0.338587	0.482897	0.00761669	0.00393296	0.416108
U87x004822	2.47374	1.49921	2.35724	2.05344	2.24662	2.2338	0.699017	0.896347	0.88003	0.635723	0.594852	0.431767			U87x004822	0.027757	0.223376	0.00723078	0.0231408	0.0146165	0.0153205	0.00699973	0.0465018	0.0309275	0.0023091	0.00204922	0.00822222
U87x004827	1.32403	0.568174	0.850546	0.788339	0.959567	0.453284	1.03889	0.926357	1.16796	2.14091	2.84328	1.00864			U87x004827	0.852311	0.0362535	0.250341	0.253773	0.999676	0.00274375	0.437883	0.763491	0.621186	0.0641037	0.00281454	0.816595
U87x004838	0.925961	0.859847	0.830684	0.835325	0.705156	0.488058	1.10981	1.03709	1.197	1.07104	0.956898	0.947762			U87x004838	0.629785	0.103867	0.0675541	0.0335645	3.08666e-05	0.000577663	0.244224	0.724007	0.430457	0.515821	0.281745	0.867837
U87x004844	0.766874	0.637912	0.661169	0.628552	0.576472	0.550889	0.967655	0.917962	1.00758	1.03996	1.38348	0.89756			U87x004844	0.0165498	0.00239908	2.82375e-06	0.000541793	1.10317e-05	0.000257173	0.380657	0.86866	0.391629	0.759812	0.0059735	0.207839
U87x004927	1.40826	1.0009	0.819195	0.353704	0.290999	0.292622	0.842854	0.852714	0.835079	0.262744	0.261095	0.256286			U87x004927	0.0066483	0.411539	0.257436	0.000159465	1.17396e-05	0.00194	0.495812	0.124655	0.492582	2.35514e-06	0.00105316	NA
U87x004945	0.752364	0.685117	0.66237	0.992077	1.01957	0.673376	0.906259	1.07876	0.941756	0.865903	1.19126	0.851709			U87x004945	0.00149891	0.00015786	0.00543047	0.936907	0.448499	0.00619473	0.282152	0.996641	0.514121	0.354538	0.562468	0.450592
U87x004993	1.36661	0.843195	0.799999	0.323999	0.237901	0.299364	0.807254	0.851235	0.830549	0.252316	0.176007	0.280442			U87x004993	0.00839585	0.293985	0.269992	0.000322399	6.57475e-05	0.000149594	0.462699	0.105435	0.427589	9.45355e-06	0.00208866	NA
U87x005018	1.31799	0.825283	0.807112	0.331495	0.32329	0.29653	0.904778	0.858564	0.835283	0.283604	0.292779	0.285401			U87x005018	0.0112786	0.243009	0.218981	0.00032965	0.000143952	0.000184169	0.650331	0.115461	0.484351	8.7579e-06	0.00893416	NA
U87x005033	0.790745	0.664817	1.16383	0.418612	0.551429	0.703503	0.595499	0.684077	0.926241	0.504077	0.37373	0.367752			U87x005033	0.0233921	0.00230124	0.424849	0.000289177	0.000402265	0.0037111	0.00187273	0.0241483	0.215558	0.00270922	2.15481e-08	0.00247213
U87x005102	1.29393	1.54709	1.31058	0.845495	0.854376	0.29298	0.859551	1.08329	0.952465	0.326389	0.261093	0.270834			U87x005102	0.00521717	0.128844	0.00479216	0.143035	0.200048	0.000336889	0.521873	0.914118	0.283665	0.000114565	1.8092e-07	1.03665e-05
U87x005138	1.21532	0.849753	0.712566	0.783749	0.68723	0.570958	0.940724	1.00228	0.873864	0.719957	0.612495	0.512107			U87x005138	0.378725	0.0900695	0.156146	0.51562	0.0022068	0.00244835	0.268343	0.596294	0.251759	0.032473	0.0034162	0.00150081
U87x005168	0.736641	0.764894	1.1046	0.42582	0.685455	0.686399	0.593436	0.722831	0.779628	0.722602	0.424082	0.530068			U87x005168	0.0452942	0.0379583	0.416377	0.00337953	0.00941368	0.0249236	0.00419214	0.0388696	0.0932075	0.120423	1.233e-10	0.00112283
U87x005188	0.967041	1.14524	0.870182	0.535969	0.647617	1.00922	1.75238	1.60238	1.57436	1.31238	1.38419	1.68771			U87x005188	0.708722	0.187869	0.680951	2.35677e-07	0.0028806	0.608365	5.34493e-06	0.00114419	0.00317296	0.0028868	0.00267804	0.0011665
U87x005206	1.04383	1.11069	1.0654	0.806906	0.890395	0.959531	1.34211	1.40902	1.30141	1.05979	1.34598	1.53692			U87x005206	0.594574	0.0950026	0.368456	0.00513534	0.10237	0.931205	1.73711e-05	0.000281073	0.00300429	0.183428	0.02641	0.000547336
U87x005215	0.986493	0.809867	0.769693	0.492292	0.21498	NA	0.772731	0.870904	0.824374	0.512089	0.29869	0.25969			U87x005215	0.755092	0.00618913	0.191949	0.0064544	4.54505e-05	NA	0.0183011	0.0539366	0.0196434	0.000659556	3.02281e-05	2.16673e-06
U87x005219	0.930699	0.899986	1.05353	0.954547	0.885403	1.07479	1.19663	1.13924	1.23713	1.01227	1.07245	1.10713			U87x005219	0.296236	0.501488	0.182992	0.710853	0.0501877	0.0224378	0.019755	0.0217354	0.0153552	0.475161	0.700683	0.363345
U87x005225	1.08482	0.987057	0.968433	0.764664	0.72353	0.754162	1.04965	1.04196	1.05376	1.05288	1.08387	0.958192			U87x005225	0.213417	0.693078	0.834231	0.000361243	3.66663e-05	0.000150547	0.62655	0.635641	0.383945	0.162742	0.400505	0.808883
U87x005232	1.00013	1.01437	1.02015	0.912833	1.00823	1.73502	1.32248	1.33093	1.34008	1.13656	1.33192	1.37182			U87x005232	0.994193	0.623646	0.428225	0.253698	0.55829	0.000556685	0.000759961	0.00212852	0.00266425	0.0980717	0.00767092	0.0105127
U87x005235	0.961206	0.968099	0.938379	0.945449	0.886911	0.902037	0.748034	0.760658	0.795067	0.91462	0.798228	0.708021			U87x005235	0.583471	0.864126	0.443909	0.557419	0.570945	0.903898	0.000697499	0.00865457	0.0072531	0.307214	0.00205321	0.00285251
U87x005237	1.10055	1.03312	0.966783	0.581695	0.683399	0.791111	2.37257	1.83009	1.63702	1.30466	1.45311	1.77779			U87x005237	0.583796	0.709068	0.910101	5.31493e-08	0.025451	0.154377	0.000685364	0.000204099	0.000651886	0.00311407	0.00697387	0.000445718
U87x005238	1.01128	0.845549	0.797848	0.632118	0.49646	0.415869	0.906815	0.94849	0.858645	0.563354	0.700336	0.718612			U87x005238	0.35422	0.00178285	0.0101531	5.13582e-05	3.07024e-11	NA	0.525708	0.264702	0.116948	0.000118583	0.000442417	1.52769e-05
U87x005239	0.934337	1.01518	0.912208	0.761375	0.788656	0.870468	1.25357	1.06918	1.0332	0.997002	1.43862	1.57792			U87x005239	0.708134	0.46855	0.955239	0.000401768	0.0405776	0.276412	0.163914	0.100457	0.239541	0.456452	0.0689255	3.94086e-06
U87x005240	1.03174	0.801491	0.827381	0.643978	0.549691	0.54954	0.894998	1.04778	1.03894	0.779414	0.742916	0.705533			U87x005240	0.457191	0.0294469	0.453529	0.000800596	2.85591e-11	6.78172e-06	0.349299	0.542687	0.814783	0.00395344	0.00102698	0.000832209
U87x005243	0.928162	0.90482	0.813991	0.883476	0.658151	0.665327	0.678714	0.821185	0.750082	0.669947	0.542019	0.528312			U87x005243	0.835105	0.201626	0.685231	0.60822	1.03449e-05	0.0164738	0.0235363	0.0929942	0.188318	0.000879437	6.46848e-08	0.0017635
U87x005244	1.06135	1.04104	1.13728	0.846659	0.853151	1.05287	1.31556	1.25297	1.27234	1.13613	1.28035	1.59915			U87x005244	0.179685	0.325229	0.277501	0.0125766	0.0903325	0.476304	0.000370841	0.000158345	0.00190133	0.169272	0.0608514	5.46223e-05
U87x005246	0.985928	1.03437	0.861165	0.489498	0.683575	0.583542	1.5651	1.33894	1.37473	1.38099	1.2617	1.23872			U87x005246	0.424478	0.84112	0.691049	1.78519e-06	0.0133982	0.0240201	0.000312385	0.00666382	0.0128927	0.00255016	0.0109861	0.00035417
U87x005274	0.722881	0.895989	1.02703	1.0852	0.851442	0.293132	1.08456	0.948254	0.845253	0.540744	0.378349	0.475217			U87x005274	0.0278992	0.341403	0.833187	0.776659	0.0779641	1.52942e-07	0.794798	0.125894	0.00911206	0.0345498	1.28693e-07	4.28851e-05
U87x005275	1.04837	0.855157	0.843984	0.662434	0.510896	0.578242	1.03112	1.11173	1.16757	0.839679	0.787581	0.7681			U87x005275	0.215492	0.090982	0.651474	0.000124862	1.62005e-11	3.35647e-05	0.851634	0.857382	0.252621	0.0216679	0.00237862	0.0106106
U87x005292	0.841442	0.931672	0.963944	1.05111	1.03936	0.997659	0.980839	1.07653	0.953384	1.01787	1.25694	1.2835			U87x005292	0.103956	0.524476	0.297534	0.143584	0.12807	0.828041	0.664663	0.168781	0.85476	0.298178	0.00026052	0.00771443
U87x005315	1.10651	0.939927	0.958044	0.623728	0.522206	0.547402	1.00116	1.01858	1.20362	0.856083	0.726852	0.778212			U87x005315	0.0137725	0.286082	0.839806	7.41282e-05	9.81657e-08	0.000101693	0.659837	0.883022	0.0927154	0.0593817	0.00358458	0.062339
U87x005322	0.934077	0.888493	0.940847	0.574327	0.533571	0.534965	1.36161	1.22771	1.13663	1.16431	1.03745	0.971026			U87x005322	0.0409034	0.148242	0.398341	1.84811e-09	3.52606e-06	5.00493e-05	0.152197	0.401008	0.264114	0.24546	0.37184	0.450499
U87x005406	0.908099	1.06539	1.08753	1.14767	1.12982	1.11306	0.876446	1.24367	0.99725	1.30792	1.16887	1.00531			U87x005406	0.020384	0.514654	0.0414888	0.0640374	0.0255526	0.655192	0.457247	0.178887	0.99115	0.389244	0.0145213	0.789533
U87x005408	0.939511	1.16231	0.960914	1.21367	1.38674	1.03962	0.946322	1.14348	1.10277	1.05323	1.17627	0.810458			U87x005408	0.724724	0.137806	0.48259	0.0757177	0.00014885	0.359766	0.197209	0.321315	0.611337	0.602969	0.0186231	0.408267
U87x005418	0.912819	1.10069	0.896514	1.20654	1.33609	1.05555	0.932712	1.03253	0.977977	1.03728	1.03178	0.886939			U87x005418	0.183693	0.19051	0.788237	0.023286	6.70874e-05	0.19094	0.249164	0.969854	0.288689	0.989904	0.16045	0.26456
U87x005434	0.925532	1.02169	1.10241	1.17747	1.25613	1.19382	0.864893	0.994781	1.00733	0.892856	1.11712	0.96064			U87x005434	0.10554	0.243477	0.0284955	0.000244665	0.000115327	0.00386665	0.151465	0.842108	0.380539	0.640992	0.00433488	0.731893
U87x005435	1.00366	1.03038	1.0388	0.98037	1.01663	0.890186	1.30516	1.3703	1.45635	1.22285	1.53896	1.32925			U87x005435	0.734999	0.858052	0.672055	0.145008	0.520344	0.0519048	0.148927	0.292754	0.0678048	0.11141	0.00589697	0.00836091
U87x005438	1.01702	1.00993	1.16311	1.07857	1.0922	1.01043	1.12457	1.09216	1.04426	1.00168	1.19256	1.13124			U87x005438	0.89916	0.774053	0.103289	0.695026	0.638274	0.757659	0.24042	0.660626	0.383798	0.231424	0.0159782	0.596134
U87x005439	0.993487	1.06213	1.05483	1.10307	1.09638	1.05724	0.886708	0.974229	0.9858	0.835963	0.949047	0.933041			U87x005439	0.726344	0.00805476	0.131442	0.00270671	0.00300444	0.44844	0.0777073	0.126833	0.49944	0.0559472	0.592228	0.113586
U87x005441	0.960244	1.1399	1.00616	1.22844	1.19187	1.04559	1.05875	1.28869	1.1064	1.23178	1.27354	1.15611			U87x005441	0.213806	0.321124	0.218833	0.030318	0.000802855	0.641021	0.316396	0.0303076	0.430465	0.465356	1.96431e-05	0.632338
U87x005443	1.07792	0.990613	1.06933	1.05172	1.03949	1.12228	1.1357	1.00042	1.19992	1.01878	0.792875	1.04195			U87x005443	0.195923	0.849959	0.194525	0.134632	0.724807	0.0230138	0.265568	0.871359	0.0117978	0.408961	0.172624	0.389527
U87x005448	0.974651	1.10173	1.16141	1.16536	1.202	1.11889	0.974376	1.05847	0.990256	0.971608	1.13869	1.04506			U87x005448	0.962342	0.114925	0.0106891	0.0035957	0.00911787	0.304244	0.465014	0.639833	0.582375	0.530388	0.0214426	0.352429
U87x005450	1.08115	1.03698	1.11756	1.06263	1.19779	1.05182	1.07892	1.13963	1.13774	1.04394	1.21967	1.05084			U87x005450	0.96992	0.481945	0.0962543	0.289805	0.056103	0.924292	0.283384	0.6981	0.137797	0.565153	0.00247249	0.562775
U87x005463	0.944673	0.991366	1.13509	1.07454	1.05109	1.03163	0.998241	1.13526	1.05762	1.06413	1.13347	0.975728			U87x005463	0.251715	0.940104	0.00297713	0.0716656	0.262592	0.733362	0.59332	0.833426	0.8456	0.952018	0.0120856	0.373086
U87x005465	1.04991	0.980597	1.07065	1.0459	1.05704	0.985742	1.17587	1.07335	1.06445	1.0133	1.15893	1.00473			U87x005465	0.959276	0.819232	0.143054	0.475087	0.692731	0.329675	0.163501	0.846637	0.798852	0.243031	0.0152765	0.721305
U87x005474	0.939537	0.950642	1.13076	1.06638	1.11392	0.931927	1.02969	1.01155	1.08427	1.04167	1.18169	1.06967			U87x005474	0.417135	0.358254	0.00149448	0.0960018	0.270895	0.257814	0.129678	0.610429	0.0462925	0.869828	0.000510609	0.523686
U87x005475	0.952647	1.08521	1.16054	1.35634	1.47395	1.28413	1.00044	1.12758	0.99695	1.20158	1.21778	1.06783			U87x005475	0.333024	0.109554	0.0102927	0.00012722	8.2177e-05	0.0928143	0.880198	0.120463	0.893626	0.63135	0.00413479	0.86487
U87x005480	0.978346	0.896825	1.09106	0.962327	1.09437	0.956014	1.16026	1.42417	1.27461	1.09784	1.3878	1.25664			U87x005480	0.484228	0.443579	0.349324	0.654492	0.964112	0.260841	0.018428	0.187622	0.0018712	0.601019	0.000348482	0.0100139
U87x005491	0.939273	1.14706	1.12312	1.26329	1.28438	1.26516	0.865335	1.23031	0.96799	1.33235	1.20038	1.02356			U87x005491	0.19191	0.263912	0.0503032	0.0250214	0.00111461	0.256	0.242305	0.279968	0.300361	0.259249	0.0198869	0.643876
U87x005494	1.02284	1.15058	1.0946	1.39085	1.47311	1.20405	0.955692	1.13937	0.948355	1.29816	1.14824	1.07623			U87x005494	0.374206	0.0202871	0.0904374	0.00127856	1.92806e-05	0.146688	0.571673	0.178934	0.464903	0.782632	0.00853886	0.600748
U87x005508	0.999055	1.1211	1.18419	1.40402	1.52405	1.34017	1.01034	1.15352	1.008	1.33609	1.23956	1.09604			U87x005508	0.374086	0.0353999	0.0154174	0.000156984	7.01448e-05	0.100441	0.96252	0.0989956	0.990758	0.234984	0.0035263	0.872231
U87x005511	1.02201	1.06567	1.23744	1.43461	1.60464	1.24653	0.997447	1.14921	1.11336	1.22215	1.37698	1.23524			U87x005511	0.444765	0.899363	0.0246291	0.00124627	0.00010549	0.284591	0.358288	0.27115	0.553033	0.192316	0.00129125	0.382405
U87x005514	1.02315	1.17363	0.999839	1.34096	1.36822	1.07319	0.964703	1.18714	1.02087	1.26457	1.22846	1.13148			U87x005514	0.431959	0.0504178	0.263273	0.00400083	0.000251614	0.476634	0.645008	0.288323	0.812827	0.706018	0.00178034	0.944913
U87x005524	0.931604	1.14831	1.10923	1.26528	1.29643	1.26158	0.931108	1.10605	0.918844	1.16765	1.09814	1.04416			U87x005524	0.331656	0.147271	0.0705604	0.00187184	0.00024576	0.0705381	0.24022	0.503599	0.0981063	0.785011	0.0339617	0.342672
U87x005533	0.853488	0.791925	0.767097	0.67313	0.632217	0.816228	1.08978	1.00332	0.944138	0.769528	0.911276	0.540945			U87x005533	0.636815	0.129583	0.270086	0.000945851	7.24156e-05	0.0999076	0.460386	0.490161	0.344472	0.00142876	0.0750481	0.0504901
U87x005534	1.02228	1.11064	0.873798	1.22615	1.37832	1.09761	0.979959	1.09215	1.00364	0.989493	1.14593	0.996614			U87x005534	0.99692	0.226042	0.873337	0.00230493	0.000814778	0.709217	0.576088	0.555758	0.66618	0.341715	0.0354994	0.809802
U87x005591	0.971426	1.10653	1.27071	1.33929	1.45961	1.24406	0.987981	1.15491	0.943946	1.01479	1.26078	0.82012			U87x005591	0.977173	0.338441	0.0477396	0.00898842	0.00507035	0.303539	0.494144	0.990587	0.0652442	0.739753	0.00740206	0.569217
U87x005718	0.877436	0.791651	0.756577	0.574503	0.591439	0.41028	0.938239	0.905607	1.06025	0.607488	0.667285	0.606715			U87x005718	0.0479726	0.0234631	0.123616	6.85976e-05	7.62115e-09	9.22604e-07	0.558377	0.482062	0.827946	0.0143745	0.000791134	0.0123355
U87x005893	0.928452	0.899849	0.914561	0.833397	0.81087	0.717792	0.8392	0.855609	0.977681	0.895093	0.863183	0.804686			U87x005893	0.432829	0.149507	0.62897	0.0606994	0.00265198	0.000619487	0.00108942	0.0516756	0.206013	0.260465	0.0731441	0.0037504
U87x005897	0.937526	0.876653	0.875398	0.527405	0.443015	0.396851	0.88668	0.926935	1.02645	0.995518	0.832664	0.814464			U87x005897	0.131181	0.106352	0.283221	9.99877e-05	8.82143e-10	5.39148e-06	0.114169	0.263343	0.754171	0.847961	0.00850838	0.00415156
U87x005944	1.04522	0.935782	0.946348	0.800063	0.738902	0.591325	1.07373	1.12504	1.19112	0.995264	1.00449	1.03712			U87x005944	0.476947	0.123395	0.921324	0.0123622	2.81366e-05	3.93947e-09	0.302467	0.218313	0.0131946	0.934426	0.551332	0.947197
U87x005964	0.943149	0.971467	0.965279	0.848852	0.753872	0.682574	0.985821	1.05669	1.04658	0.962168	0.889914	0.880176			U87x005964	0.672433	0.915644	0.801522	0.00395045	4.79883e-05	1.09424e-05	0.670456	0.334176	0.11768	0.410037	0.00442132	0.0197662
U87x005967	1.02485	0.958623	0.988212	0.811826	0.735643	0.582787	0.964295	0.96897	1.00362	0.992956	0.822267	0.862546			U87x005967	0.643768	0.449848	0.641242	0.00199169	2.66092e-08	2.45154e-07	0.0938967	0.330936	0.812053	0.320202	3.41402e-05	0.00375012
U87x005969	0.965328	0.911425	0.898343	0.866661	0.743566	0.666453	0.884964	0.940408	0.912366	0.841571	0.735532	0.702853			U87x005969	0.490177	0.343418	0.917797	0.223098	0.001106	0.000422776	0.238998	0.362502	0.983268	0.0201424	0.00107984	0.00125469
U87x005972	1.13146	1.04577	1.13522	0.918816	0.77485	0.7231	1.05523	1.02588	1.03188	0.979183	0.928292	0.979067			U87x005972	0.215577	0.270129	0.167068	0.064595	0.00157452	3.66151e-06	0.512245	0.785997	0.729235	0.281795	0.552895	0.753659
U87x005975	0.996355	1.03254	0.925103	0.815573	0.731794	0.667565	0.805056	0.887582	0.919761	0.800274	0.740197	0.712903			U87x005975	0.73872	0.270517	0.96563	0.0380543	3.86773e-06	9.19761e-06	0.0780807	0.367704	0.356225	0.0230457	6.30341e-07	0.000227081
U87x005977	1.00863	1.0089	1.13217	0.827691	0.70113	0.738852	1.2593	1.10247	1.32504	1.08721	1.31427	1.00383			U87x005977	0.542288	0.747478	0.125456	0.0915977	0.000254819	0.000491289	0.0015686	0.089381	0.00322596	0.950072	0.0031373	0.560866
U87x005978	1.00344	0.918619	0.944185	0.78646	0.740373	0.690219	0.883746	0.86893	0.936633	0.86669	0.821593	0.773713			U87x005978	0.698562	0.357823	0.930018	0.116618	8.29767e-07	3.98233e-05	0.689171	0.87784	0.720815	0.0993107	0.00411394	0.0124942
U87x005979	1.0401	1.06222	1.05733	0.987003	0.86397	0.803291	0.995674	0.986688	1.01142	0.958162	0.950307	0.87829			U87x005979	0.902757	0.209361	0.205863	0.264198	0.000742734	0.000501482	0.383787	0.757696	0.411544	0.169349	0.00623205	0.0461465
U87x005988	0.909149	1.00267	0.988171	0.819481	0.789188	0.684893	1.08092	1.32706	1.16271	0.907911	1.09092	0.917209			U87x005988	0.179908	0.625498	0.912399	0.00500088	1.3896e-05	6.08468e-05	0.268828	0.408437	0.201775	0.329031	0.580375	0.533226
U87x005997	1.00551	0.953447	0.993963	0.835873	0.762426	0.611912	0.930718	0.986034	1.00229	0.989322	0.845681	0.855659			U87x005997	0.822978	0.408518	0.677199	0.00291322	6.78733e-07	5.45194e-07	0.0953602	0.324536	0.793289	0.340925	0.00018799	0.00206968
U87x006005	0.967683	0.851763	0.924364	0.794294	0.753743	0.734403	1.06012	1.07168	1.17003	0.782451	0.889777	0.914939			U87x006005	0.854235	0.0169895	0.677228	0.00180032	4.92132e-05	0.000248234	0.15706	0.491566	0.0164544	0.00751251	0.226943	0.134204
U87x006018	1.02596	0.955352	0.982998	0.805926	0.773121	0.672073	0.934564	1.02552	1.05002	0.981793	0.905735	0.911246			U87x006018	0.944411	0.593936	0.73147	0.0144559	1.36791e-06	2.92613e-07	0.716802	0.570396	0.153746	0.648565	0.0528098	0.0973841
U87x006019	0.931878	0.884611	0.894911	0.811538	0.775833	0.66791	0.972265	0.989107	0.97448	0.872894	0.799444	0.790103			U87x006019	0.547995	0.0244644	0.529101	0.0491708	2.67771e-05	2.2433e-05	0.429417	0.590249	0.555349	0.00883555	0.00307092	0.00172344
U87x006025	1.02564	0.954461	0.992671	0.975634	0.910652	0.721949	1.01553	1.12267	1.19306	0.970207	0.928647	0.930259			U87x006025	0.842353	0.377551	0.877809	0.393533	0.00247445	9.07546e-06	0.356547	0.447381	0.0156963	0.814487	0.420554	0.323859
U87x006047	1.07476	1.04375	1.02367	1.0497	0.94856	0.851567	0.906355	0.920433	0.94984	0.798581	0.743487	0.705107			U87x006047	0.16297	0.291849	0.264702	0.433439	0.818353	0.102791	0.234125	0.186978	0.379988	0.123795	5.94152e-06	3.36631e-06
U87x006048	1.09335	1.04591	1.01294	1.03381	0.950292	0.820804	0.862692	0.920899	0.953667	0.869307	0.736791	0.748126			U87x006048	0.268817	0.230912	0.462756	0.604704	0.536748	0.0896807	0.204194	0.256968	0.670556	0.0109125	7.38883e-06	1.19791e-05
U87x006053	1.0182	1.00537	1.01456	1.02332	0.881904	0.881638	0.737571	0.812126	0.748266	0.831876	0.660132	0.622497			U87x006053	0.443294	0.29865	0.416378	0.403512	0.285611	0.515293	0.217462	0.308331	0.31518	0.0345729	9.92952e-05	8.42997e-07
[truncated: 187 more rows]
