# Supplementary material for: Molecular signatures of angiogenesis inhibitors: a single-embryo untargeted metabolomics approach in zebrafish
Source: Arch Toxicol. 2024 Jan 29;98(3):943–56. doi: 10.1007/s00204-023-03655-5 (PMC10861732; doi:10.1007/s00204-023-03655-5)
Supplement: Supplementary file 2 — Supplementary file2 (XLSX 272 kb) [file 204_2023_3655_MOESM2_ESM.xlsx]

## Sheet: Annotation
						GNPS
ANALYTE_ID	PHASE_ID	PHASE	ROW_ID	ROW_MZ	ROW_RT	Match	SpectrumID	Compound_Name	Adduct	Precursor_MZ	ExactMass	Charge	CAS_Number	Pubmed_ID	Smiles	INCHI	LibraryQualityString	MQScore	Organism	TIC_Query	RT_Query	MZErrorPPM	SharedPeaks	MassDiff	LibMZ	SpecMZ	SpecCharge	InChIKey	InChIKey-Planar	superclass	class	subclass	npclassifier_superclass	npclassifier_class	npclassifier_pathway
U84x000128	84	Ascentis ESI pos.	128	608.087	0.199599	True	CCMSLIB00005884419	URIDINE 5'-DIPHOSPHO-N-ACETYLGALACTOSAMINE - 20.0 eV	M+H	608.089	0	1	108320-87-2	N/A	CC(=O)NC1C(O)C(O)C(CO)OC1OP(O)(=O)OP(O)(=O)OCC1OC(C(O)C1O)N1C=CC(=O)NC1=O	N/A	Gold	0.875634	GNPS-LIBRARY	762	11.976	2.81042	5	0.00170898	608.089	608.087	1	LFTYTUAZOPRMMI-UHFFFAOYSA-N	LFTYTUAZOPRMMI	Nucleosides, nucleotides, and analogues	Pyrimidine nucleotides	Pyrimidine nucleotide sugars	Aminosugars and aminoglycosides	Aminosugars	Carbohydrates
U84x000153	84	Ascentis ESI pos.	153	141.053	0.205982
U84x000214	84	Ascentis ESI pos.	214	152.08	0.212732
U84x002173	84	Ascentis ESI pos.	2173	126.02	0.22442
U84x002436	84	Ascentis ESI pos.	2436	130.048	0.224801
U84x003193	84	Ascentis ESI pos.	3193	188.069	0.228582	True	CCMSLIB00003139168	Spectral Match to Abrine from NIST14	M+H-CH3NH2	188.07	0	1	526318	N/A	N/A	N/A	Bronze	0.932495	GNPS-NIST14-MATCHES	1552	13.715	6.97749	6	0.00131226	188.07	188.069	1	N/A	N/A	N/A	N/A	N/A	N/A	N/A	N/A
U84x005538	84	Ascentis ESI pos.	5538	334.053	0.244252	Analog	CCMSLIB00006552343	Chlorogenic acid	[M+Na]+	377.08	354.095	1	N/A	N/A	O=C(O)C1(O)CC(O)C(O)C(OC(=O)C=CC2=CC=C(O)C(O)=C2)C1	InChI=1S/C16H18O9/c17-9-3-1-8(5-10(9)18)2-4-13(20)25-12-7-16(24,15(22)23)6-11(19)14(12)21/h1-5,11-12,14,17-19,21,24H,6-7H2,(H,22,23)	Gold	0.60688	BMDMS-NP	3676	14.655	114105	3	43.0268	377.08	334.053	1	CWVRJTMFETXNAD-UHFFFAOYSA-N	CWVRJTMFETXNAD	Organic oxygen compounds	Organooxygen compounds	Alcohols and polyols	Phenylpropanoids (C6-C3)	Cinnamic acids and derivatives	Shikimates and Phenylpropanoids
U84x006262	84	Ascentis ESI pos.	6262	156.041	0.254838	Analog	CCMSLIB00000223146	Massbank:PR100321 L-Histidine|L-His|L-alpha-Amino-beta-imidazolepropionic Acid|Glyoxaline-5-alanine|(S)-2-Amino-3-(4-imidazolyl)propionic acid	[M+H]+	156.077	0	1	71-00-1	N/A	OC(=O)C(N)Cc(c1)ncn1	1S/C6H9N3O2/c7-5(6(10)11)1-4-2-8-3-9-4/h2-3,5H,1,7H2,(H,8,9)(H,10,11)/t5-/m0/s1	Bronze	0.82225	MASSBANK	1700	15.29	232.582	3	0.0363007	156.077	156.041	1	N/A	N/A	N/A	N/A	N/A	N/A	N/A	N/A
U84x006617	84	Ascentis ESI pos.	6617	205.07	0.208542
U84x006948	84	Ascentis ESI pos.	6948	278.087	0.224298
U84x007156	84	Ascentis ESI pos.	7156	120.08	0.229564	True	CCMSLIB00003139938	Spectral Match to [4-(Aminomethyl)phenyl]methanamine from NIST14	M+H-NH3	120.077	0	1	539480	N/A	N/A	N/A	Bronze	0.657458	GNPS-NIST14-MATCHES	745	13.774	23.3183	3	0.00279999	120.077	120.08	1	N/A	N/A	N/A	N/A	N/A	N/A	N/A	N/A
U84x007158	84	Ascentis ESI pos.	7158	235.164	0.228984
U84x007404	84	Ascentis ESI pos.	7404	158.039	0.252874
U84x007442	84	Ascentis ESI pos.	7442	258.024	0.252422
U84x007640	84	Ascentis ESI pos.	7640	118.086	0.230334
U84x007761	84	Ascentis ESI pos.	7761	187.059	0.206376
U84x007767	84	Ascentis ESI pos.	7767	170.031	0.247923
U84x007812	84	Ascentis ESI pos.	7812	156.075	0.213896	True	CCMSLIB00000221721	Massbank:PB000423 Histidine|2-amino-3-(3H-imidazol-4-yl)propanoic acid	[M+H]+	156.077	0	1	N/A	N/A	C1=C(NC=N1)CC(C(=O)O)N	1S/C6H9N3O2/c7-5(6(10)11)1-4-2-8-3-9-4/h2-3,5H,1,7H2,(H,8,9)(H,10,11)	Bronze	0.969605	MASSBANK	1323	12.834	12.1228	5	0.00189209	156.077	156.075	1	HNDVDQJCIGZPNO-UHFFFAOYSA-N	HNDVDQJCIGZPNO	Organic acids and derivatives	Carboxylic acids and derivatives	Amino acids, peptides, and analogues	Small peptides	Aminoacids	Amino acids and Peptides
U84x007814	84	Ascentis ESI pos.	7814	104.106	0.257541
U84x008181	84	Ascentis ESI pos.	8181	236.077	0.223659	Analog	CCMSLIB00010107446	emodin CollisionEnergy:102040	M+H	271.06	0	1	N/A	N/A	Cc1cc(O)c2c(c1)C(=O)c1cc(O)cc(O)c1C2=O	"InChI=1S/C15H10O5/c1-6-2-8-12(10(17)3-6)15(20)13-9(14(8)19)4-7(16)5-11(13)18/h2-5,16-18H,1H3"	Bronze	0.621915	BERKELEY-LAB	3017	13.42	129062	4	34.9835	271.06	236.077	1	RHMXXJGYXNZAPX-UHFFFAOYSA-N	RHMXXJGYXNZAPX	Benzenoids	Anthracenes	Anthraquinones	Polycyclic aromatic polyketides	Anthraquinones and anthrones	Polyketides
U84x008753	84	Ascentis ESI pos.	8753	175.117	0.288308
U84x010233	84	Ascentis ESI pos.	10233	550.34	0.618759
U84x012131	84	Ascentis ESI pos.	12131	543.326	0.892804
U84x012274	84	Ascentis ESI pos.	12274	494.322	0.920121	True	CCMSLIB00010073888	PC(16:1/0:0); [M+H]+ C24H49N1O7P1	M+H	494.325	0	1	N/A	N/A	N/A	N/A	Gold	0.925234	PNNL-LIPIDS-POSITIVE	472	55.207	4.8154	3	0.00238037	494.325	494.322	1	N/A	N/A	N/A	N/A	N/A	N/A	N/A	N/A
U84x012291	84	Ascentis ESI pos.	12291	542.323	0.892142	True	CCMSLIB00010067534	PC(20:5/0:0); [M+H]+ C28H49N1O7P1	M+H	542.325	0	1	N/A	N/A	N/A	N/A	Gold	0.912323	PNNL-LIPIDS-POSITIVE	4722	53.529	3.26376	4	0.00177002	542.325	542.323	1	N/A	N/A	N/A	N/A	N/A	N/A	N/A	N/A
U84x012302	84	Ascentis ESI pos.	12302	472.339	0.92905	Analog	CCMSLIB00005765412	Massbank:LU061004 Tris(2-butoxyethyl) phosphate	M+H	399.251	0	1	78-51-3	N/A	CCCCOCCOP(=O)(OCCOCCCC)OCCOCCCC	1S/C18H39O7P/c1-4-7-10-20-13-16-23-26(19,24-17-14-21-11-8-5-2)25-18-15-22-12-9-6-3/h4-18H2,1-3H3	Bronze	0.621863	MASSBANK	419	55.743	183064	3	73.0883	399.251	472.339	1	WTLBZVNBAKMVDP-UHFFFAOYSA-N	WTLBZVNBAKMVDP	Organic acids and derivatives	Organic phosphoric acids and derivatives	Phosphate esters	Glycerophospholipids		Fatty acids
U84x012545	84	Ascentis ESI pos.	12545	496.339	1.05361	True	CCMSLIB00010098715	PC(0:0/16:0); [M+H]+ C24H51N1O7P1	M+H	496.34	0	1	N/A	N/A	N/A	N/A	Gold	0.910701	PNNL-LIPIDS-POSITIVE	32892	63.217	1.59861	5	0.000793457	496.34	496.34	1	N/A	N/A	N/A	N/A	N/A	N/A	N/A	N/A
U84x012563	84	Ascentis ESI pos.	12563	400.341	0.971747
U84x012586	84	Ascentis ESI pos.	12586	520.337	0.970972	True	CCMSLIB00010070780	PC(18:2/0:0); [M+H]+ C26H51N1O7P1	M+H	520.34	0	1	N/A	N/A	N/A	N/A	Gold	0.896982	PNNL-LIPIDS-POSITIVE	2381	58.258	5.86493	4	0.00305176	520.34	520.337	1	N/A	N/A	N/A	N/A	N/A	N/A	N/A	N/A
U84x012648	84	Ascentis ESI pos.	12648	606.294	0.983869
U84x012651	84	Ascentis ESI pos.	12651	568.339	0.983793	True	CCMSLIB00010096169	PC(22:6/0:0); [M+H]+ C30H51N1O7P1	M+H	568.34	0	1	N/A	N/A	N/A	N/A	Gold	0.955107	PNNL-LIPIDS-POSITIVE	27478	59.028	2.04045	5	0.00115967	568.34	568.339	1	N/A	N/A	N/A	N/A	N/A	N/A	N/A	N/A
U84x012679	84	Ascentis ESI pos.	12679	544.339	0.973674
U84x012690	84	Ascentis ESI pos.	12690	526.291	1.01239
U84x012771	84	Ascentis ESI pos.	12771	508.337	1.00169
U84x012817	84	Ascentis ESI pos.	12817	522.354	1.08305	True	CCMSLIB00010093437	PC(0:0/18:1); [M+H]+ C26H53N1O7P1	M+H	522.356	0	1	N/A	N/A	N/A	N/A	Gold	0.927383	PNNL-LIPIDS-POSITIVE	11751	64.983	3.38853	4	0.00177002	522.356	522.354	1	N/A	N/A	N/A	N/A	N/A	N/A	N/A	N/A
U84x012888	84	Ascentis ESI pos.	12888	571.355	1.01063
U84x013038	84	Ascentis ESI pos.	13038	497.342	1.05624
U84x013097	84	Ascentis ESI pos.	13097	523.357	1.08223
U84x013349	84	Ascentis ESI pos.	13349	511.357	1.13754
U84x013364	84	Ascentis ESI pos.	13364	482.361	1.13328
U84x013367	84	Ascentis ESI pos.	13367	510.354	1.13705	True	CCMSLIB00010057963	PC(17:0/0:0); [M+H]+ C25H53N1O7P1	M+H	510.356	0	1	N/A	N/A	N/A	N/A	Gold	0.770802	PNNL-LIPIDS-POSITIVE	1906	68.223	4.00638	4	0.00204468	510.356	510.354	1	N/A	N/A	N/A	N/A	N/A	N/A	N/A	N/A
U84x013395	84	Ascentis ESI pos.	13395	480.307	1.14336
U84x013601	84	Ascentis ESI pos.	13601	438.297	1.19083
U84x013625	84	Ascentis ESI pos.	13625	590.379	1.19449
U84x013783	84	Ascentis ESI pos.	13783	506.419	1.23569
U84x013956	84	Ascentis ESI pos.	13956	525.373	1.28817
U84x013968	84	Ascentis ESI pos.	13968	524.37	1.28827	True	CCMSLIB00010092617	PC(0:0/18:0); [M+H]+ C26H55N1O7P1	M+H	524.372	0	1	N/A	N/A	N/A	N/A	Gold	0.893711	PNNL-LIPIDS-POSITIVE	9267	77.296	2.90992	4	0.00152588	524.372	524.37	1	N/A	N/A	N/A	N/A	N/A	N/A	N/A	N/A
U84x014097	84	Ascentis ESI pos.	14097	482.322	1.32824
U84x014145	84	Ascentis ESI pos.	14145	550.385	1.3411	True	CCMSLIB00010094135	PC(20:1/0:0); [M+H]+ C28H57N1O7P1	M+H	550.387	0	1	N/A	N/A	N/A	N/A	Gold	0.864987	PNNL-LIPIDS-POSITIVE	1125	80.466	4.65759	4	0.00256348	550.387	550.385	1	N/A	N/A	N/A	N/A	N/A	N/A	N/A	N/A
U84x014178	84	Ascentis ESI pos.	14178	538.385	1.41801
U84x014279	84	Ascentis ESI pos.	14279	508.434	1.37951
U84x014615	84	Ascentis ESI pos.	14615	510.447	1.47197
U84x015061	84	Ascentis ESI pos.	15061	552.401	1.56299	Analog	CCMSLIB00010088553	PC(0:0/18:1); [M+H]+ C26H53N1O7P1	M+H	522.356	0	1	N/A	N/A	N/A	N/A	Gold	0.834877	PNNL-LIPIDS-POSITIVE	150	93.78	57517.8	3	30.0447	522.356	552.401	1	N/A	N/A	N/A	N/A	N/A	N/A	N/A	N/A
U84x015099	84	Ascentis ESI pos.	15099	267.211	1.57746
U84x015100	84	Ascentis ESI pos.	15100	285.22	1.57782	True	CCMSLIB00006119453	all-trans-retinal - 40.0 eV	M+H	285.221	0	1		N/A	CC1=C(C(CCC1)(C)C)/C=C/C(=C/C=C/C(=C/C=O)/C)/C	N/A	Gold	0.775382	BIRMINGHAM-UHPLC-MS-POS	1883	94.669	4.38684	8	0.00125122	285.221	285.22	1	NCYCYZXNIZJOKI-OVSJKPMPSA-N	NCYCYZXNIZJOKI	Lipids and lipid-like molecules	Prenol lipids	Retinoids	Meroterpenoids|Apocarotenoids|Diterpenoids	Apocarotenoids (β-)|Cyclophytane diterpenoids|Prenyl quinone meroterpenoids	Terpenoids
U84x015101	84	Ascentis ESI pos.	15101	161.095	1.57797
U84x015172	84	Ascentis ESI pos.	15172	578.416	1.60223
U84x015509	84	Ascentis ESI pos.	15509	560.487	1.71551
U84x015944	84	Ascentis ESI pos.	15944	347.276	1.83612
U84x016029	84	Ascentis ESI pos.	16029	458.399	1.84328
U84x016034	84	Ascentis ESI pos.	16034	346.272	1.84411
U84x016108	84	Ascentis ESI pos.	16108	606.448	1.87082
U84x016411	84	Ascentis ESI pos.	16411	713.499	2.01742
U84x016557	84	Ascentis ESI pos.	16557	675.542	2.02157	Analog	CCMSLIB00010087074	SM(d18:1/17:0); [M+H]+ C40H82N2O6P1	M+H	717.591	0	1	N/A	N/A	N/A	N/A	Gold	0.960225	PNNL-LIPIDS-POSITIVE	7917	121.294	58596.9	3	42.0486	717.591	675.542	1	N/A	N/A	N/A	N/A	N/A	N/A	N/A	N/A
U84x016712	84	Ascentis ESI pos.	16712	883.531	2.12873
U84x016827	84	Ascentis ESI pos.	16827	909.545	2.15607
U84x016845	84	Ascentis ESI pos.	16845	689.558	2.11941
U84x016879	84	Ascentis ESI pos.	16879	701.559	2.15834
U84x016902	84	Ascentis ESI pos.	16902	910.549	2.15704
U84x016905	84	Ascentis ESI pos.	16905	608.463	2.1263
U84x016936	84	Ascentis ESI pos.	16936	996.668	2.07849
U84x017006	84	Ascentis ESI pos.	17006	351.288	2.15912
U84x017012	84	Ascentis ESI pos.	17012	854.496	2.20854
U84x017079	84	Ascentis ESI pos.	17079	721.584	2.17792	Analog	CCMSLIB00003136583	Spectral Match to 1-Hexadecanoyl-2-(9Z-octadecenoyl)-sn-glycero-3-phosphocholine from NIST14	M+H	760.586	0	1	26853316	N/A	N/A	N/A	Bronze	0.972207	GNPS-NIST14-MATCHES	19773	130.675	51278.3	5	39.0016	760.586	721.584	1	N/A	N/A	N/A	N/A	N/A	N/A	N/A	N/A
U84x017169	84	Ascentis ESI pos.	17169	713.558	2.1975	Analog	CCMSLIB00010080985	SM(d16:1/16:0); [M+H]+ C37H76N2O6P1	M+H	675.544	0	1	N/A	N/A	N/A	N/A	Gold	0.966449	PNNL-LIPIDS-POSITIVE	4915	131.85	56271.4	3	38.0138	675.544	713.558	1	N/A	N/A	N/A	N/A	N/A	N/A	N/A	N/A
U84x017173	84	Ascentis ESI pos.	17173	719.568	2.19848
U84x017185	84	Ascentis ESI pos.	17185	720.571	2.1992
U84x017211	84	Ascentis ESI pos.	17211	753.524	2.20979
U84x017214	84	Ascentis ESI pos.	17214	752.521	2.21001	Analog	CCMSLIB00010092124	PC(14:0/18:2); [M+H]+ C40H77N1O8P1	M+H	730.539	0	1	N/A	N/A	N/A	N/A	Gold	0.954496	PNNL-LIPIDS-POSITIVE	4289	132.601	30090.5	3	21.9823	730.539	752.521	1	N/A	N/A	N/A	N/A	N/A	N/A	N/A	N/A
U84x017225	84	Ascentis ESI pos.	17225	624.445	2.20677
U84x017271	84	Ascentis ESI pos.	17271	778.538	2.33376
U84x017289	84	Ascentis ESI pos.	17289	704.522	2.22725	True	CCMSLIB00010081386	PC(14:0/16:1); [M+H]+ C38H75N1O8P1	M+H	704.523	0	1	N/A	N/A	N/A	N/A	Gold	0.959886	PNNL-LIPIDS-POSITIVE	8466	133.635	1.73267	5	0.0012207	704.523	704.522	1	N/A	N/A	N/A	N/A	N/A	N/A	N/A	N/A
U84x017336	84	Ascentis ESI pos.	17336	803.54	2.24127
U84x017361	84	Ascentis ESI pos.	17361	802.537	2.24102
U84x017391	84	Ascentis ESI pos.	17391	827.54	2.24477
U84x017454	84	Ascentis ESI pos.	17454	782.494	2.30133	Analog	CCMSLIB00010073956	PS(16:0/16:1); [M+H]+ C38H73N1O10P1	M+H	734.497	0	1	N/A	N/A	N/A	N/A	Gold	0.725615	PNNL-LIPIDS-POSITIVE	3711	138.08	65346.9	3	47.9971	734.497	782.494	1	N/A	N/A	N/A	N/A	N/A	N/A	N/A	N/A
U84x017458	84	Ascentis ESI pos.	17458	705.525	2.22924
U84x017490	84	Ascentis ESI pos.	17490	702.393	2.27162
U84x017504	84	Ascentis ESI pos.	17504	735.599	2.26961
U84x017511	84	Ascentis ESI pos.	17511	703.576	2.27163	True	CCMSLIB00010087805	SM(d18:1/16:0); [M+H]+ C39H80N2O6P1	M+H	703.575	0	1	N/A	N/A	N/A	N/A	Gold	0.969939	PNNL-LIPIDS-POSITIVE	154967	136.298	0.1735	6	0.00012207	703.575	703.576	1	N/A	N/A	N/A	N/A	N/A	N/A	N/A	N/A
U84x017512	84	Ascentis ESI pos.	17512	701.394	2.27131
U84x017515	84	Ascentis ESI pos.	17515	878.683	2.319
U84x017516	84	Ascentis ESI pos.	17516	692.521	2.27304
U84x017579	84	Ascentis ESI pos.	17579	1010.67	2.33736
U84x017581	84	Ascentis ESI pos.	17581	902.493	2.33806
U84x017582	84	Ascentis ESI pos.	17582	1009.66	2.33825
U84x017583	84	Ascentis ESI pos.	17583	881.515	2.33646
U84x017584	84	Ascentis ESI pos.	17584	880.512	2.33717	True	CCMSLIB00010098728	PS(22:6/22:6); [M+H]+ C50H75N1O10P1	M+H	880.513	0	1	N/A	N/A	N/A	N/A	Gold	0.922316	PNNL-LIPIDS-POSITIVE	77212	140.23	1.24772	5	0.00109863	880.513	880.512	1	N/A	N/A	N/A	N/A	N/A	N/A	N/A	N/A
U84x017587	84	Ascentis ESI pos.	17587	903.496	2.33633
U84x017606	84	Ascentis ESI pos.	17606	826.537	2.24425	Analog	CCMSLIB00010060778	PC(16:1/16:1); [M+H]+ C40H77N1O8P1	M+H	730.539	0	1	N/A	N/A	N/A	N/A	Gold	0.933605	PNNL-LIPIDS-POSITIVE	9200	134.655	131408	3	95.9985	730.539	826.537	1	N/A	N/A	N/A	N/A	N/A	N/A	N/A	N/A
U84x017670	84	Ascentis ESI pos.	17670	750.542	2.31342
U84x017730	84	Ascentis ESI pos.	17730	731.54	2.32596
U84x017745	84	Ascentis ESI pos.	17745	730.537	2.32523	True	CCMSLIB00010093447	PC(16:1/16:1); [M+H]+ C40H77N1O8P1	M+H	730.539	0	1	N/A	N/A	N/A	N/A	Gold	0.962368	PNNL-LIPIDS-POSITIVE	9719	139.514	2.33935	3	0.00170898	730.539	730.537	1	N/A	N/A	N/A	N/A	N/A	N/A	N/A	N/A
U84x017760	84	Ascentis ESI pos.	17760	716.522	2.32816
U84x017763	84	Ascentis ESI pos.	17763	863.728	2.32873
U84x017806	84	Ascentis ESI pos.	17806	572.522	2.33182
U84x017826	84	Ascentis ESI pos.	17826	1011.67	2.3509
U84x017832	84	Ascentis ESI pos.	17832	767.541	2.33975
U84x017842	84	Ascentis ESI pos.	17842	840.552	2.33835
U84x017843	84	Ascentis ESI pos.	17843	790.539	2.33948
U84x017844	84	Ascentis ESI pos.	17844	791.541	2.33661
U84x017846	84	Ascentis ESI pos.	17846	766.538	2.33976	True	CCMSLIB00010067666	PC(15:0/20:5); [M+H]+ C43H77N1O8P1	M+H	766.539	0	1	N/A	N/A	N/A	N/A	Gold	0.758022	PNNL-LIPIDS-POSITIVE	9910	140.386	0.238873	5	0.000183105	766.539	766.539	1	N/A	N/A	N/A	N/A	N/A	N/A	N/A	N/A
U84x017851	84	Ascentis ESI pos.	17851	779.541	2.33662
U84x017870	84	Ascentis ESI pos.	17870	755.541	2.34735
U84x017877	84	Ascentis ESI pos.	17877	762.541	2.34561	Analog	CCMSLIB00006678074	PC-DAG (20:4/20:3)	M+H	832.583	832.585	1	N/A	N/A	N/A	N/A	Bronze	0.928065	GNPS-LIBRARY	5117	140.737	84126.3	3	70.0421	832.583	762.541	1	N/A	N/A	N/A	N/A	N/A	N/A	N/A	N/A
U84x017879	84	Ascentis ESI pos.	17879	864.731	2.3294
U84x017894	84	Ascentis ESI pos.	17894	754.538	2.34727	True	CCMSLIB00010056256	PC(16:2/18:2); [M+H]+ C42H77N1O8P1	M+H	754.539	0	1	N/A	N/A	N/A	N/A	Gold	0.948277	PNNL-LIPIDS-POSITIVE	21455	140.836	1.61781	3	0.0012207	754.539	754.537	1	N/A	N/A	N/A	N/A	N/A	N/A	N/A	N/A
U84x017912	84	Ascentis ESI pos.	17912	882.524	2.38091	Analog	CCMSLIB00010096004	PS(18:1/22:6); [M+H]+ C46H77N1O10P1	M+H	834.529	0	1	N/A	N/A	N/A	N/A	Gold	0.800654	PNNL-LIPIDS-POSITIVE	13116	142.855	57512	3	47.9954	834.529	882.524	1	N/A	N/A	N/A	N/A	N/A	N/A	N/A	N/A
U84x017918	84	Ascentis ESI pos.	17918	883.529	2.39938
U84x017927	84	Ascentis ESI pos.	17927	904.506	2.37902
U84x017943	84	Ascentis ESI pos.	17943	718.537	2.36701	True	CCMSLIB00010087420	PC(15:0/16:1); [M+H]+ C39H77N1O8P1	M+H	718.539	0	1	N/A	N/A	N/A	N/A	Gold	0.956632	PNNL-LIPIDS-POSITIVE	7239	142.021	1.78381	4	0.00128174	718.539	718.537	1	N/A	N/A	N/A	N/A	N/A	N/A	N/A	N/A
U84x017952	84	Ascentis ESI pos.	17952	717.589	2.35995	Analog	CCMSLIB00010074849	PC(16:1/18:2); [M+H]+ C42H79N1O8P1	M+H	756.554	0	1	N/A	N/A	N/A	N/A	Gold	0.961669	PNNL-LIPIDS-POSITIVE	5938	141.597	51504.2	3	38.9657	756.554	717.589	1	N/A	N/A	N/A	N/A	N/A	N/A	N/A	N/A
U84x017966	84	Ascentis ESI pos.	17966	846.563	2.36328
U84x017983	84	Ascentis ESI pos.	17983	828.554	2.36749	True	CCMSLIB00010067641	PC(20:4/20:5); [M+H]+ C48H79N1O8P1	M+H	828.554	0	1	N/A	N/A	N/A	N/A	Gold	0.935529	PNNL-LIPIDS-POSITIVE	29455	142.049	0.662982	3	0.000549316	828.554	828.554	1	N/A	N/A	N/A	N/A	N/A	N/A	N/A	N/A
U84x017990	84	Ascentis ESI pos.	17990	829.557	2.36733
U84x017993	84	Ascentis ESI pos.	17993	706.588	2.36549
U84x018001	84	Ascentis ESI pos.	18001	695.502	2.33885
U84x018003	84	Ascentis ESI pos.	18003	852.555	2.37042	True	CCMSLIB00010057985	PC(20:5/22:6); [M+H]+ C50H79N1O8P1	M+H	852.554	0	1	N/A	N/A	N/A	N/A	Gold	0.930465	PNNL-LIPIDS-POSITIVE	42380	142.225	0.429546	3	0.000366211	852.554	852.555	1	N/A	N/A	N/A	N/A	N/A	N/A	N/A	N/A
U84x018061	84	Ascentis ESI pos.	18061	705.588	2.3731	True	CCMSLIB00010056735	SM(d18:0/16:0); [M+H]+ C39H82N2O6P1	M+H	705.591	0	1	N/A	N/A	N/A	N/A	Gold	0.96588	PNNL-LIPIDS-POSITIVE	19880	142.386	4.58462	5	0.00323486	705.591	705.588	1	N/A	N/A	N/A	N/A	N/A	N/A	N/A	N/A
U84x018071	84	Ascentis ESI pos.	18071	808.512	2.42748	True	CCMSLIB00010096210	PS(16:0/22:6); [M+H]+ C44H75N1O10P1	M+H	808.513	0	1	N/A	N/A	N/A	N/A	Gold	0.889867	PNNL-LIPIDS-POSITIVE	25538	145.649	0.981378	4	0.000793457	808.513	808.512	1	N/A	N/A	N/A	N/A	N/A	N/A	N/A	N/A
U84x018087	84	Ascentis ESI pos.	18087	938.666	2.426
U84x018097	84	Ascentis ESI pos.	18097	809.515	2.42725
U84x018159	84	Ascentis ESI pos.	18159	805.557	2.39798
U84x018169	84	Ascentis ESI pos.	18169	804.554	2.39955	True	CCMSLIB00010096019	PC(16:1/22:6); [M+H]+ C46H79N1O8P1	M+H	804.554	0	1	N/A	N/A	N/A	N/A	Gold	0.954162	PNNL-LIPIDS-POSITIVE	39175	143.973	0.37931	4	0.000305176	804.554	804.554	1	N/A	N/A	N/A	N/A	N/A	N/A	N/A	N/A
U84x018194	84	Ascentis ESI pos.	18194	706.539	2.40287	True	CCMSLIB00003140108	Spectral Match to 1,2-Dipalmitoyl-sn-glycero-3-phosphoethanolamine-N-methyl from NIST14	M+H	706.536	705.531	1	3930130	N/A	CCCCCCCCCCCCCCCC(=O)OC[C@H](COP(=O)([O-])OCC[NH2+]C)OC(=O)CCCCCCCCCCCCCCC	InChI=1S/C38H76NO8P/c1-4-6-8-10-12-14-16-18-20-22-24-26-28-30-37(40)44-34-36(35-46-48(42,43)45-33-32-39-3)47-38(41)31-29-27-25-23-21-19-17-15-13-11-9-7-5-2/h36,39H,4-35H2,1-3H3,(H,42,43)/t36-/m1/s1	Bronze	0.966558	GNPS-NIST14-MATCHES	44973	144.172	4.23294	4	0.00299072	706.536	706.539	1	QSBINWBNXWAVAK-PSXMRANNSA-N	QSBINWBNXWAVAK	Lipids and lipid-like molecules	Glycerophospholipids	Glycerophosphoethanolamines	N/A	N/A	N/A
U84x018268	84	Ascentis ESI pos.	18268	738.543	2.35182	Analog	CCMSLIB00010056027	PC(18:2/20:2); [M+H]+ C46H85N1O8P1	M+H	810.601	0	1	N/A	N/A	N/A	N/A	Gold	0.892439	PNNL-LIPIDS-POSITIVE	1395	141.109	88895.3	3	72.0587	810.601	738.543	1	N/A	N/A	N/A	N/A	N/A	N/A	N/A	N/A
U84x018280	84	Ascentis ESI pos.	18280	719.54	2.3664
U84x018311	84	Ascentis ESI pos.	18311	690.541	2.41972
U84x018348	84	Ascentis ESI pos.	18348	859.565	2.43101
U84x018361	84	Ascentis ESI pos.	18361	858.563	2.43214
U84x018380	84	Ascentis ESI pos.	18380	964.681	2.48042
U84x018385	84	Ascentis ESI pos.	18385	835.53	2.48251
U84x018387	84	Ascentis ESI pos.	18387	845.717	2.4169
U84x018400	84	Ascentis ESI pos.	18400	884.534	2.39962
U84x018404	84	Ascentis ESI pos.	18404	776.558	2.43823	Analog	CCMSLIB00010088595	PC(17:1/20:4); [M+H]+ C45H81N1O8P1	M+H	794.57	0	1	N/A	N/A	N/A	N/A	Gold	0.926827	PNNL-LIPIDS-POSITIVE	4571	146.294	22669.4	4	18.0124	794.57	776.558	1	N/A	N/A	N/A	N/A	N/A	N/A	N/A	N/A
U84x018430	84	Ascentis ESI pos.	18430	756.554	2.4452	True	CCMSLIB00010056270	PC(16:1/18:2); [M+H]+ C42H79N1O8P1	M+H	756.554	0	1	N/A	N/A	N/A	N/A	Gold	0.958102	PNNL-LIPIDS-POSITIVE	68517	146.712	0.16135	4	0.00012207	756.554	756.554	1	N/A	N/A	N/A	N/A	N/A	N/A	N/A	N/A
U84x018432	84	Ascentis ESI pos.	18432	757.557	2.44497
U84x018450	84	Ascentis ESI pos.	18450	744.553	2.45267	Analog	CCMSLIB00010063695	PC(16:0/22:6); [M+H]+ C46H81N1O8P1	M+H	806.57	0	1	N/A	N/A	N/A	N/A	Gold	0.861186	PNNL-LIPIDS-POSITIVE	7474	147.16	76890.1	3	62.0172	806.57	744.553	1	N/A	N/A	N/A	N/A	N/A	N/A	N/A	N/A
U84x018460	84	Ascentis ESI pos.	18460	908.542	2.50113
U84x018466	84	Ascentis ESI pos.	18466	741.59	2.45313	Analog	CCMSLIB00010055287	PC(16:1/16:1); [M+H]+ C40H77N1O8P1	M+H	730.539	0	1	N/A	N/A	N/A	N/A	Gold	0.967683	PNNL-LIPIDS-POSITIVE	24148	147.188	15127.6	4	11.0513	730.539	741.59	1	N/A	N/A	N/A	N/A	N/A	N/A	N/A	N/A
U84x018490	84	Ascentis ESI pos.	18490	854.568	2.47676
U84x018491	84	Ascentis ESI pos.	18491	810.509	2.45843	Analog	CCMSLIB00010099658	PE(22:4/22:6); [M+H]+ C49H79N1O8P1	M+H	840.554	0	1	N/A	N/A	N/A	N/A	Gold	0.885551	PNNL-LIPIDS-POSITIVE	26975	147.506	35745.3	4	30.0458	840.554	810.508	1	N/A	N/A	N/A	N/A	N/A	N/A	N/A	N/A
U84x018507	84	Ascentis ESI pos.	18507	937.663	2.4273
U84x018521	84	Ascentis ESI pos.	18521	866.569	2.46542	Analog	CCMSLIB00010096689	PC(22:1/22:6); [M+H]+ C52H91N1O8P1	M+H	888.648	0	1	N/A	N/A	N/A	N/A	Gold	0.720755	PNNL-LIPIDS-POSITIVE	1805	147.925	24846.3	3	22.0797	888.648	866.569	1	N/A	N/A	N/A	N/A	N/A	N/A	N/A	N/A
U84x018537	84	Ascentis ESI pos.	18537	792.554	2.4687	True	CCMSLIB00010097039	PC(15:0/22:6); [M+H]+ C45H79N1O8P1	M+H	792.554	0	1	N/A	N/A	N/A	N/A	Gold	0.916083	PNNL-LIPIDS-POSITIVE	20632	148.122	0.385053	3	0.000305176	792.554	792.554	1	N/A	N/A	N/A	N/A	N/A	N/A	N/A	N/A
U84x018546	84	Ascentis ESI pos.	18546	780.555	2.46941	True	CCMSLIB00010056008	PC(18:2/18:3); [M+H]+ C44H79N1O8P1	M+H	780.554	0	1	N/A	N/A	N/A	N/A	Gold	0.956244	PNNL-LIPIDS-POSITIVE	359890	148.165	1.25111	3	0.000976562	780.554	780.555	1	N/A	N/A	N/A	N/A	N/A	N/A	N/A	N/A
U84x018547	84	Ascentis ESI pos.	18547	778.132	2.46932
U84x018563	84	Ascentis ESI pos.	18563	855.572	2.47471
U84x018564	84	Ascentis ESI pos.	18564	793.557	2.46876
U84x018572	84	Ascentis ESI pos.	18572	786.508	2.45696	Analog	CCMSLIB00010100221	PS(16:0/22:6); [M+H]+ C44H75N1O10P1	M+H	808.513	0	1	N/A	N/A	N/A	N/A	Gold	0.764428	PNNL-LIPIDS-POSITIVE	11846	147.417	27217.1	4	22.0054	808.513	786.508	1	N/A	N/A	N/A	N/A	N/A	N/A	N/A	N/A
U84x018616	84	Ascentis ESI pos.	18616	730.282	2.48408
U84x018620	84	Ascentis ESI pos.	18620	732.555	2.48558	True	CCMSLIB00010090060	PC(16:0/16:1); [M+H]+ C40H79N1O8P1	M+H	732.554	0	1	N/A	N/A	N/A	N/A	Gold	0.967713	PNNL-LIPIDS-POSITIVE	125783	149.135	1.08314	3	0.000793457	732.554	732.555	1	N/A	N/A	N/A	N/A	N/A	N/A	N/A	N/A
U84x018636	84	Ascentis ESI pos.	18636	872.579	2.49281	Analog	CCMSLIB00010096457	PC(16:0/20:3); [M+H]+ C44H83N1O8P1	M+H	784.586	0	1	N/A	N/A	N/A	N/A	Gold	0.651136	PNNL-LIPIDS-POSITIVE	6588	149.568	112152	3	87.993	784.586	872.579	1	N/A	N/A	N/A	N/A	N/A	N/A	N/A	N/A
U84x018646	84	Ascentis ESI pos.	18646	716.558	2.4822
U84x018682	84	Ascentis ESI pos.	18682	682.561	2.49965	Analog	CCMSLIB00010099926	GalCer(d18:1/18:1); [M+H]+ C42H80N1O8	M+H	726.588	0	1	N/A	N/A	N/A	N/A	Gold	0.71411	PNNL-LIPIDS-POSITIVE	1271	149.979	60595	4	44.0276	726.588	682.561	1	N/A	N/A	N/A	N/A	N/A	N/A	N/A	N/A
U84x018697	84	Ascentis ESI pos.	18697	875.841	2.50158
U84x018699	84	Ascentis ESI pos.	18699	878.571	2.50201	True	CCMSLIB00010096619	PC(22:6/22:6); [M+H]+ C52H81N1O8P1	M+H	878.57	0	1	N/A	N/A	N/A	N/A	Gold	0.942028	PNNL-LIPIDS-POSITIVE	68122	150.121	1.11154	4	0.000976562	878.57	878.571	1	N/A	N/A	N/A	N/A	N/A	N/A	N/A	N/A
U84x018710	84	Ascentis ESI pos.	18710	830.57	2.50411	True	CCMSLIB00010093967	PC(20:4/20:4); [M+H]+ C48H81N1O8P1	M+H	830.57	0	1	N/A	N/A	N/A	N/A	Gold	0.94744	PNNL-LIPIDS-POSITIVE	81391	150.247	0.220458	4	0.000183105	830.57	830.57	1	N/A	N/A	N/A	N/A	N/A	N/A	N/A	N/A
U84x018727	84	Ascentis ESI pos.	18727	831.573	2.5039
U84x018742	84	Ascentis ESI pos.	18742	762.513	2.5089	Analog	CCMSLIB00010068932	PE(16:0/18:1); [M+H]+ C39H77N1O8P1	M+H	718.539	0	1	N/A	N/A	N/A	N/A	Gold	0.695808	PNNL-LIPIDS-POSITIVE	7224	150.534	61199.6	3	43.9743	718.539	762.513	1	N/A	N/A	N/A	N/A	N/A	N/A	N/A	N/A
U84x018763	84	Ascentis ESI pos.	18763	810.525	2.50923	Analog	CCMSLIB00010073956	PS(16:0/16:1); [M+H]+ C38H73N1O10P1	M+H	734.497	0	1	N/A	N/A	N/A	N/A	Gold	0.787078	PNNL-LIPIDS-POSITIVE	2389	150.554	103510	3	76.028	734.497	810.525	1	N/A	N/A	N/A	N/A	N/A	N/A	N/A	N/A
U84x018765	84	Ascentis ESI pos.	18765	700.571	2.4993	Analog	CCMSLIB00010099926	GalCer(d18:1/18:1); [M+H]+ C42H80N1O8	M+H	726.588	0	1	N/A	N/A	N/A	N/A	Gold	0.655186	PNNL-LIPIDS-POSITIVE	7593	149.958	35807.6	4	26.0174	726.588	700.571	1	N/A	N/A	N/A	N/A	N/A	N/A	N/A	N/A
U84x018773	84	Ascentis ESI pos.	18773	963.678	2.48266
U84x018789	84	Ascentis ESI pos.	18789	834.527	2.48439	True	CCMSLIB00010096004	PS(18:1/22:6); [M+H]+ C46H77N1O10P1	M+H	834.529	0	1	N/A	N/A	N/A	N/A	Gold	0.901875	PNNL-LIPIDS-POSITIVE	12719	149.063	1.90157	3	0.00158691	834.529	834.527	1	N/A	N/A	N/A	N/A	N/A	N/A	N/A	N/A
U84x018814	84	Ascentis ESI pos.	18814	731.605	2.52731	Analog	CCMSLIB00010055896	PC(17:1/18:1); [M+H]+ C43H83N1O8P1	M+H	772.586	0	1	N/A	N/A	N/A	N/A	Gold	0.984573	PNNL-LIPIDS-POSITIVE	3106	151.638	53044	3	40.981	772.586	731.605	1	N/A	N/A	N/A	N/A	N/A	N/A	N/A	N/A
U84x018817	84	Ascentis ESI pos.	18817	720.554	2.52854	True	CCMSLIB00010094551	PC(15:0/16:0); [M+H]+ C39H79N1O8P1	M+H	720.554	0	1	N/A	N/A	N/A	N/A	Gold	0.948397	PNNL-LIPIDS-POSITIVE	19334	151.713	1.01647	4	0.000732422	720.554	720.554	1	N/A	N/A	N/A	N/A	N/A	N/A	N/A	N/A
U84x018818	84	Ascentis ESI pos.	18818	770.568	2.52908	True	CCMSLIB00010075692	PC(15:0/20:3); [M+H]+ C43H81N1O8P1	M+H	770.57	0	1	N/A	N/A	N/A	N/A	Gold	0.916616	PNNL-LIPIDS-POSITIVE	8929	151.745	2.21782	3	0.00170898	770.57	770.568	1	N/A	N/A	N/A	N/A	N/A	N/A	N/A	N/A
U84x018863	84	Ascentis ESI pos.	18863	818.569	2.53854	True	CCMSLIB00010101145	PC(17:1/22:6); [M+H]+ C47H81N1O8P1	M+H	818.57	0	1	N/A	N/A	N/A	N/A	Gold	0.942674	PNNL-LIPIDS-POSITIVE	16246	152.312	1.26757	4	0.0010376	818.57	818.569	1	N/A	N/A	N/A	N/A	N/A	N/A	N/A	N/A
U84x018880	84	Ascentis ESI pos.	18880	745.556	2.47026
U84x018921	84	Ascentis ESI pos.	18921	763.517	2.51148
U84x018942	84	Ascentis ESI pos.	18942	800.579	2.55649	Analog	CCMSLIB00010098189	PC(18:0/20:4); [M+H]+ C46H85N1O8P1	M+H	810.601	0	1	N/A	N/A	N/A	N/A	Gold	0.682353	PNNL-LIPIDS-POSITIVE	1525	153.389	12364.4	3	10.0226	810.601	800.579	1	N/A	N/A	N/A	N/A	N/A	N/A	N/A	N/A
U84x018945	84	Ascentis ESI pos.	18945	794.569	2.55723	True	CCMSLIB00010083306	PC(17:2/20:3); [M+H]+ C45H81N1O8P1	M+H	794.57	0	1	N/A	N/A	N/A	N/A	Gold	0.943188	PNNL-LIPIDS-POSITIVE	17320	153.434	1.30586	3	0.0010376	794.57	794.569	1	N/A	N/A	N/A	N/A	N/A	N/A	N/A	N/A
U84x018951	84	Ascentis ESI pos.	18951	750.506	2.55806	Analog	CCMSLIB00010097676	PE(20:4/22:6); [M+H]+ C47H75N1O8P1	M+H	812.523	0	1	N/A	N/A	N/A	N/A	Gold	0.745977	PNNL-LIPIDS-POSITIVE	3268	153.483	76326.3	3	62.0169	812.523	750.506	1	N/A	N/A	N/A	N/A	N/A	N/A	N/A	N/A
U84x018952	84	Ascentis ESI pos.	18952	738.506	2.55814	True	CCMSLIB00010097904	PE(16:0/20:5); [M+H]+ C41H73N1O8P1	M+H	738.507	0	1	N/A	N/A	N/A	N/A	Gold	0.912508	PNNL-LIPIDS-POSITIVE	34469	153.488	1.48764	3	0.00109863	738.507	738.506	1	N/A	N/A	N/A	N/A	N/A	N/A	N/A	N/A
U84x018957	84	Ascentis ESI pos.	18957	880.581	2.556	Analog	CCMSLIB00010055500	PC(18:2/18:2); [M+H]+ C44H81N1O8P1	M+H	782.57	0	1	N/A	N/A	N/A	N/A	Gold	0.93508	PNNL-LIPIDS-POSITIVE	14625	153.36	125243	3	98.0113	782.57	880.581	1	N/A	N/A	N/A	N/A	N/A	N/A	N/A	N/A
U84x018969	84	Ascentis ESI pos.	18969	881.587	2.55977
U84x019000	84	Ascentis ESI pos.	19000	730.572	2.56901
U84x019001	84	Ascentis ESI pos.	19001	836.541	2.64207	True	CCMSLIB00003136648	Spectral Match to 1-Octadecanoyl-2-(4Z,7Z,10Z,13Z,16Z,19Z-docosahexaenoyl)-sn-glycero-3-phospho-L-serine from NIST14	M+H	836.536	835.536	1	137173989	N/A	CCCCCCCCCCCCCCCCCC(=O)OC[C@H](COP(=O)(O)OC[C@@H](C(=O)[O-])[NH3+])OC(=O)CC/C=C\C/C=C\C/C=C\C/C=C\C/C=C\C/C=C\CC	InChI=1S/C46H78NO10P/c1-3-5-7-9-11-13-15-17-19-20-21-22-24-26-28-30-32-34-36-38-45(49)57-42(40-55-58(52,53)56-41-43(47)46(50)51)39-54-44(48)37-35-33-31-29-27-25-23-18-16-14-12-10-8-6-4-2/h5,7,11,13,17,19,21-22,26,28,32,34,42-43H,3-4,6,8-10,12,14-16,18,20,23-25,27,29-31,33,35-41,47H2,1-2H3,(H,50,51)(H,52,53)/b7-5-,13-11-,19-17-,22-21-,28-26-,34-32-/t42-,43+/m1/s1	Bronze	0.901822	GNPS-NIST14-MATCHES	130097	158.524	5.47213	3	0.00457764	836.536	836.541	1	LYYHRRPTEXPVOR-SYEOQEKUSA-N	LYYHRRPTEXPVOR	Lipids and lipid-like molecules	Glycerophospholipids	Glycerophosphoserines	N/A	N/A	N/A
U84x019003	84	Ascentis ESI pos.	19003	758.571	2.56908	True	CCMSLIB00010090460	PC(16:1/18:1); [M+H]+ C42H81N1O8P1	M+H	758.57	0	1	N/A	N/A	N/A	N/A	Gold	0.96217	PNNL-LIPIDS-POSITIVE	305424	154.145	1.20691	3	0.000915527	758.57	758.571	1	N/A	N/A	N/A	N/A	N/A	N/A	N/A	N/A
U84x019004	84	Ascentis ESI pos.	19004	756.216	2.56907
U84x019008	84	Ascentis ESI pos.	19008	765.56	2.57037
U84x019016	84	Ascentis ESI pos.	19016	795.572	2.55702
U84x019341	84	Ascentis ESI pos.	19341	826.596	2.62285	Analog	CCMSLIB00010063695	PC(16:0/22:6); [M+H]+ C46H81N1O8P1	M+H	806.57	0	1	N/A	N/A	N/A	N/A	Gold	0.831624	PNNL-LIPIDS-POSITIVE	4187	157.371	24828.4	3	20.0259	806.57	826.596	1	N/A	N/A	N/A	N/A	N/A	N/A	N/A	N/A
U84x019355	84	Ascentis ESI pos.	19355	750.598	2.61851
U84x019401	84	Ascentis ESI pos.	19401	966.698	2.65445
U84x019444	84	Ascentis ESI pos.	19444	784.585	2.63791	True	CCMSLIB00010095235	PC(16:0/20:3); [M+H]+ C44H83N1O8P1	M+H	784.586	0	1	N/A	N/A	N/A	N/A	Gold	0.961447	PNNL-LIPIDS-POSITIVE	125653	158.274	0.311171	7	0.000244141	784.586	784.585	1	N/A	N/A	N/A	N/A	N/A	N/A	N/A	N/A
U84x019446	84	Ascentis ESI pos.	19446	839.544	2.65414
U84x019451	84	Ascentis ESI pos.	19451	777.527	2.6283
U84x019453	84	Ascentis ESI pos.	19453	788.596	2.6419	Analog	CCMSLIB00010082878	PS(16:0/18:1); [M+H]+ C40H77N1O10P1	M+H	762.529	0	1	N/A	N/A	N/A	N/A	Gold	0.675382	PNNL-LIPIDS-POSITIVE	6200	158.514	34185.1	3	26.0671	762.529	788.596	1	N/A	N/A	N/A	N/A	N/A	N/A	N/A	N/A
U84x019550	84	Ascentis ESI pos.	19550	838.539	2.65425
U84x019582	84	Ascentis ESI pos.	19582	965.693	2.65493
U84x019602	84	Ascentis ESI pos.	19602	815.543	2.6808
U84x019656	84	Ascentis ESI pos.	19656	804.588	2.68015	Analog	CCMSLIB00010095566	PC(16:0/18:1); [M+H]+ C42H83N1O8P1	M+H	760.586	0	1	N/A	N/A	N/A	N/A	Gold	0.90715	PNNL-LIPIDS-POSITIVE	6308	160.809	57852.9	3	44.0021	760.586	804.588	1	N/A	N/A	N/A	N/A	N/A	N/A	N/A	N/A
U84x019670	84	Ascentis ESI pos.	19670	883.603	2.68406
U84x019695	84	Ascentis ESI pos.	19695	820.586	2.6839	True	CCMSLIB00010095055	PC(17:0/22:6); [M+H]+ C47H83N1O8P1	M+H	820.586	0	1	N/A	N/A	N/A	N/A	Gold	0.945803	PNNL-LIPIDS-POSITIVE	50220	161.034	0.44628	4	0.000366211	820.586	820.586	1	N/A	N/A	N/A	N/A	N/A	N/A	N/A	N/A
U84x019705	84	Ascentis ESI pos.	19705	742.572	2.56442	Analog	CCMSLIB00010098791	PE(18:1/18:1); [M+H]+ C41H79N1O8P1	M+H	744.554	0	1	N/A	N/A	N/A	N/A	Gold	0.690307	PNNL-LIPIDS-POSITIVE	2080	153.865	2661.91	3	1.98193	744.554	742.572	1	N/A	N/A	N/A	N/A	N/A	N/A	N/A	N/A
U84x019755	84	Ascentis ESI pos.	19755	837.546	2.66144
U84x019807	84	Ascentis ESI pos.	19807	906.6	2.66819
U84x019986	84	Ascentis ESI pos.	19986	790.54	2.74469	True	CCMSLIB00010097926	PE(18:1/22:6); [M+H]+ C45H77N1O8P1	M+H	790.539	0	1	N/A	N/A	N/A	N/A	Gold	0.944094	PNNL-LIPIDS-POSITIVE	214471	164.681	1.54414	3	0.0012207	790.539	790.54	1	N/A	N/A	N/A	N/A	N/A	N/A	N/A	N/A
U84x020014	84	Ascentis ESI pos.	20014	919.692	2.75051
U84x020022	84	Ascentis ESI pos.	20022	749.586	2.75296
U84x020035	84	Ascentis ESI pos.	20035	865.559	2.75605
U84x020046	84	Ascentis ESI pos.	20046	778.538	2.80962	Analog	CCMSLIB00010091308	PE(16:0/22:6); [M+H]+ C43H75N1O8P1	M+H	764.523	0	1	N/A	N/A	N/A	N/A	Gold	0.907898	PNNL-LIPIDS-POSITIVE	28300	168.577	18331	3	14.0145	764.523	778.537	1	N/A	N/A	N/A	N/A	N/A	N/A	N/A	N/A
U84x020071	84	Ascentis ESI pos.	20071	798.598	2.76341	Analog	CCMSLIB00010096004	PS(18:1/22:6); [M+H]+ C46H77N1O10P1	M+H	834.529	0	1	N/A	N/A	N/A	N/A	Gold	0.791345	PNNL-LIPIDS-POSITIVE	14654	165.805	43055.1	3	35.9307	834.529	798.598	1	N/A	N/A	N/A	N/A	N/A	N/A	N/A	N/A
U84x020080	84	Ascentis ESI pos.	20080	818.605	2.76491	True	CCMSLIB00010091337	PC(P-18:0/22:6); [M+H]+ C48H85N1O7P1	M+H	818.606	0	1	N/A	N/A	N/A	N/A	Gold	0.924127	PNNL-LIPIDS-POSITIVE	10946	165.895	2.08768	3	0.00170898	818.606	818.605	1	N/A	N/A	N/A	N/A	N/A	N/A	N/A	N/A
U84x020081	84	Ascentis ESI pos.	20081	909.619	2.76517
U84x020087	84	Ascentis ESI pos.	20087	908.614	2.7658	Analog	CCMSLIB00010067854	PC(17:0/22:6); [M+H]+ C47H83N1O8P1	M+H	820.586	0	1	N/A	N/A	N/A	N/A	Gold	0.640172	PNNL-LIPIDS-POSITIVE	3961	165.948	107275	3	88.0281	820.586	908.614	1	N/A	N/A	N/A	N/A	N/A	N/A	N/A	N/A
U84x020090	84	Ascentis ESI pos.	20090	794.601	2.75371	True	CCMSLIB00010067937	PC(O-18:1/20:4); [M+H]+ C46H85N1O7P1	M+H	794.606	0	1	N/A	N/A	N/A	N/A	Gold	0.701082	PNNL-LIPIDS-POSITIVE	14363	165.223	6.75944	3	0.00537109	794.606	794.601	1	N/A	N/A	N/A	N/A	N/A	N/A	N/A	N/A
U84x020099	84	Ascentis ESI pos.	20099	795.607	2.76826
U84x020141	84	Ascentis ESI pos.	20141	846.6	2.77761	Analog	CCMSLIB00003138801	Spectral Match to 1,2-Dilinoleoyl-sn-glycero-3-phosphocholine from NIST14	M+H	782.571	781.562	1	998061	N/A	CCCCC/C=C\C/C=C\CCCCCCCC(=O)OC[C@H](COP(=O)([O-])OCC[N+](C)(C)C)OC(=O)CCCCCCC/C=C\C/C=C\CCCCC	InChI=1S/C44H80NO8P/c1-6-8-10-12-14-16-18-20-22-24-26-28-30-32-34-36-43(46)50-40-42(41-52-54(48,49)51-39-38-45(3,4)5)53-44(47)37-35-33-31-29-27-25-23-21-19-17-15-13-11-9-7-2/h14-17,20-23,42H,6-13,18-19,24-41H2,1-5H3/b16-14-,17-15-,22-20-,23-21-/t42-/m1/s1	Bronze	0.689798	GNPS-NIST14-MATCHES	3672	166.657	81818.5	3	64.0288	782.571	846.6	1	FVXDQWZBHIXIEJ-LNDKUQBDSA-N	FVXDQWZBHIXIEJ	Lipids and lipid-like molecules	Glycerophospholipids	Glycerophosphocholines	N/A	N/A	N/A
U84x020146	84	Ascentis ESI pos.	20146	828.61	2.77855	Analog	CCMSLIB00010075264	PC(16:1/20:4); [M+H]+ C44H79N1O8P1	M+H	780.554	0	1	N/A	N/A	N/A	N/A	Gold	0.882495	PNNL-LIPIDS-POSITIVE	5476	166.713	61566	3	48.0556	780.554	828.61	1	N/A	N/A	N/A	N/A	N/A	N/A	N/A	N/A
U84x020149	84	Ascentis ESI pos.	20149	759.636	2.77991
U84x020171	84	Ascentis ESI pos.	20171	879.629	2.78948
U84x020186	84	Ascentis ESI pos.	20186	878.625	2.78915
U84x020195	84	Ascentis ESI pos.	20195	786.602	2.79133	True	CCMSLIB00010056052	PC(18:0/18:2); [M+H]+ C44H85N1O8P1	M+H	786.601	0	1	N/A	N/A	N/A	N/A	Gold	0.959589	PNNL-LIPIDS-POSITIVE	200168	167.48	0.853529	3	0.000671387	786.601	786.602	1	N/A	N/A	N/A	N/A	N/A	N/A	N/A	N/A
U84x020207	84	Ascentis ESI pos.	20207	787.605	2.79085
U84x020208	84	Ascentis ESI pos.	20208	748.53	2.79253	True	CCMSLIB00010091748	PE(P-16:0/22:6); [M+H]+ C43H75N1O7P1	M+H	748.528	0	1	N/A	N/A	N/A	N/A	Gold	0.757751	PNNL-LIPIDS-POSITIVE	234390	167.552	2.52775	5	0.00189209	748.528	748.53	1	N/A	N/A	N/A	N/A	N/A	N/A	N/A	N/A
U84x020220	84	Ascentis ESI pos.	20220	724.526	2.79631	Analog	CCMSLIB00010083784	PE(P-16:0/22:4); [M+H]+ C43H79N1O7P1	M+H	752.559	0	1	N/A	N/A	N/A	N/A	Gold	0.729316	PNNL-LIPIDS-POSITIVE	3669	167.778	37251	3	28.0336	752.559	724.526	1	N/A	N/A	N/A	N/A	N/A	N/A	N/A	N/A
U84x020225	84	Ascentis ESI pos.	20225	779.54	2.80961
U84x020236	84	Ascentis ESI pos.	20236	685.68	2.7988
U84x020246	84	Ascentis ESI pos.	20246	730.537	2.76322
U84x020253	84	Ascentis ESI pos.	20253	864.558	2.7577
U84x020287	84	Ascentis ESI pos.	20287	767.54	2.81538
U84x020288	84	Ascentis ESI pos.	20288	885.618	2.77975
U84x020291	84	Ascentis ESI pos.	20291	718.538	2.81249	True	CCMSLIB00010068932	PE(16:0/18:1); [M+H]+ C39H77N1O8P1	M+H	718.539	0	1	N/A	N/A	N/A	N/A	Gold	0.97153	PNNL-LIPIDS-POSITIVE	59295	168.75	0.934378	4	0.000671387	718.539	718.538	1	N/A	N/A	N/A	N/A	N/A	N/A	N/A	N/A
U84x020297	84	Ascentis ESI pos.	20297	766.537	2.81517	Analog	CCMSLIB00010101520	PE(16:0/16:0); [M+H]+ C37H75N1O8P1	M+H	692.523	0	1	N/A	N/A	N/A	N/A	Gold	0.945072	PNNL-LIPIDS-POSITIVE	93374	168.91	106876	3	74.0142	692.523	766.537	1	N/A	N/A	N/A	N/A	N/A	N/A	N/A	N/A
U84x020300	84	Ascentis ESI pos.	20300	785.652	2.81439
U84x020307	84	Ascentis ESI pos.	20307	895.688	2.81562
U84x020310	84	Ascentis ESI pos.	20310	774.601	2.81582	True	CCMSLIB00010091816	PC(17:0/18:1); [M+H]+ C43H85N1O8P1	M+H	774.601	0	1	N/A	N/A	N/A	N/A	Gold	0.922096	PNNL-LIPIDS-POSITIVE	68117	168.949	0.551569	3	0.000427246	774.601	774.601	1	N/A	N/A	N/A	N/A	N/A	N/A	N/A	N/A
U84x020330	84	Ascentis ESI pos.	20330	719.576	2.76397
U84x020361	84	Ascentis ESI pos.	20361	744.588	2.83116	True	CCMSLIB00010063845	PC(O-16:0/18:2); [M+H]+ C42H83N1O7P1	M+H	744.591	0	1	N/A	N/A	N/A	N/A	Gold	0.783232	PNNL-LIPIDS-POSITIVE	7567	169.869	3.60674	3	0.00268555	744.591	744.588	1	N/A	N/A	N/A	N/A	N/A	N/A	N/A	N/A
U84x020384	84	Ascentis ESI pos.	20384	854.626	2.83604	Analog	CCMSLIB00006678074	PC-DAG (20:4/20:3)	M+H	832.583	832.585	1	N/A	N/A	N/A	N/A	Bronze	0.965212	GNPS-LIBRARY	6174	170.163	26475.8	3	22.0433	832.583	854.626	1	N/A	N/A	N/A	N/A	N/A	N/A	N/A	N/A
U84x020391	84	Ascentis ESI pos.	20391	746.605	2.83671	True	CCMSLIB00010057181	PC(O-16:0/18:1); [M+H]+ C42H85N1O7P1	M+H	746.606	0	1	N/A	N/A	N/A	N/A	Gold	0.96844	PNNL-LIPIDS-POSITIVE	15886	170.202	2.289	5	0.00170898	746.606	746.605	1	N/A	N/A	N/A	N/A	N/A	N/A	N/A	N/A
U84x020393	84	Ascentis ESI pos.	20393	748.604	2.83628
U84x020426	84	Ascentis ESI pos.	20426	751.543	2.80992
U84x020433	84	Ascentis ESI pos.	20433	834.602	2.84744	True	CCMSLIB00010097089	PC(18:0/22:6); [M+H]+ C48H85N1O8P1	M+H	834.601	0	1	N/A	N/A	N/A	N/A	Gold	0.950797	PNNL-LIPIDS-POSITIVE	286710	170.846	1.02383	4	0.000854492	834.601	834.602	1	N/A	N/A	N/A	N/A	N/A	N/A	N/A	N/A
U84x020436	84	Ascentis ESI pos.	20436	832.01	2.84783
U84x020492	84	Ascentis ESI pos.	20492	824.611	2.85048
U84x020505	84	Ascentis ESI pos.	20505	865.577	2.90002
U84x020521	84	Ascentis ESI pos.	20521	864.574	2.89636	Analog	CCMSLIB00010096596	PS(16:0/22:6); [M+H]+ C44H75N1O10P1	M+H	808.513	0	1	N/A	N/A	N/A	N/A	Gold	0.895978	PNNL-LIPIDS-POSITIVE	8289	173.782	69338.1	3	56.0607	808.513	864.574	1	N/A	N/A	N/A	N/A	N/A	N/A	N/A	N/A
U84x020536	84	Ascentis ESI pos.	20536	825.617	2.87731
U84x020546	84	Ascentis ESI pos.	20546	813.619	2.89187
U84x020553	84	Ascentis ESI pos.	20553	812.615	2.88696	True	CCMSLIB00010084827	PC(18:0/20:3); [M+H]+ C46H87N1O8P1	M+H	812.617	0	1	N/A	N/A	N/A	N/A	Gold	0.940943	PNNL-LIPIDS-POSITIVE	22309	173.218	2.85416	6	0.00231934	812.617	812.615	1	N/A	N/A	N/A	N/A	N/A	N/A	N/A	N/A
U84x020580	84	Ascentis ESI pos.	20580	804.554	2.86293
U84x020602	84	Ascentis ESI pos.	20602	744.555	2.88667	True	CCMSLIB00010092246	PE(18:1/18:1); [M+H]+ C41H79N1O8P1	M+H	744.554	0	1	N/A	N/A	N/A	N/A	Gold	0.967049	PNNL-LIPIDS-POSITIVE	13506	173.2	0.491853	3	0.000366211	744.554	744.555	1	N/A	N/A	N/A	N/A	N/A	N/A	N/A	N/A
U84x020644	84	Ascentis ESI pos.	20644	811.665	2.8845	True	CCMSLIB00010077270	SM(d18:2/24:1); [M+H]+ C47H92N2O6P1	M+H	811.669	0	1	N/A	N/A	N/A	N/A	Gold	0.941965	PNNL-LIPIDS-POSITIVE	8258	173.07	5.1886	4	0.00421143	811.669	811.665	1	N/A	N/A	N/A	N/A	N/A	N/A	N/A	N/A
U84x020655	84	Ascentis ESI pos.	20655	860.617	2.88639	True	CCMSLIB00010096671	PC(20:1/22:6); [M+H]+ C50H87N1O8P1	M+H	860.617	0	1	N/A	N/A	N/A	N/A	Gold	0.951151	PNNL-LIPIDS-POSITIVE	35825	173.184	0.425521	8	0.000366211	860.617	860.617	1	N/A	N/A	N/A	N/A	N/A	N/A	N/A	N/A
U84x020715	84	Ascentis ESI pos.	20715	772.619	2.89743	Analog	CCMSLIB00010066898	PC(17:0/18:2); [M+H]+ C43H83N1O8P1	M+H	772.586	0	1	N/A	N/A	N/A	N/A	Gold	0.93409	PNNL-LIPIDS-POSITIVE	1973	173.846	43.2926	3	0.0334473	772.586	772.619	1	N/A	N/A	N/A	N/A	N/A	N/A	N/A	N/A
U84x020716	84	Ascentis ESI pos.	20716	797.625	2.90105
U84x020722	84	Ascentis ESI pos.	20722	763.603	2.90321
U84x020735	84	Ascentis ESI pos.	20735	834.014	2.84896
U84x020739	84	Ascentis ESI pos.	20739	773.647	2.89528	True	CCMSLIB00010066145	SM(d16:1/23:0); [M+H]+ C44H90N2O6P1	M+H	773.654	0	1	N/A	N/A	N/A	N/A	Gold	0.900574	PNNL-LIPIDS-POSITIVE	4004	173.717	8.91481	3	0.00689697	773.654	773.647	1	N/A	N/A	N/A	N/A	N/A	N/A	N/A	N/A
U84x020745	84	Ascentis ESI pos.	20745	837.617	2.90009
U84x020746	84	Ascentis ESI pos.	20746	764.606	2.90415
U84x020758	84	Ascentis ESI pos.	20758	799.667	2.90361	Analog	CCMSLIB00010091398	PC(17:0/18:1); [M+H]+ C43H85N1O8P1	M+H	774.601	0	1	N/A	N/A	N/A	N/A	Gold	0.830451	PNNL-LIPIDS-POSITIVE	3633	174.216	32359.3	3	25.0656	774.601	799.667	1	N/A	N/A	N/A	N/A	N/A	N/A	N/A	N/A
U84x020760	84	Ascentis ESI pos.	20760	836.612	2.85513
U84x020786	84	Ascentis ESI pos.	20786	800.615	2.9083	True	CCMSLIB00010094219	PC(18:1/19:1); [M+H]+ C45H87N1O8P1	M+H	800.617	0	1	N/A	N/A	N/A	N/A	Gold	0.860807	PNNL-LIPIDS-POSITIVE	6976	174.498	1.90588	3	0.00152588	800.617	800.615	1	N/A	N/A	N/A	N/A	N/A	N/A	N/A	N/A
U84x020793	84	Ascentis ESI pos.	20793	765.608	2.90394
U84x020898	84	Ascentis ESI pos.	20898	805.677	2.93123	Analog	CCMSLIB00010099384	PS(18:0/22:6); [M+H]+ C46H79N1O10P1	M+H	836.544	0	1	N/A	N/A	N/A	N/A	Gold	0.899227	PNNL-LIPIDS-POSITIVE	30838	175.874	36898.2	3	30.867	836.544	805.677	1	N/A	N/A	N/A	N/A	N/A	N/A	N/A	N/A
U84x020904	84	Ascentis ESI pos.	20904	797.647	2.94455	Analog	CCMSLIB00003136648	Spectral Match to 1-Octadecanoyl-2-(4Z,7Z,10Z,13Z,16Z,19Z-docosahexaenoyl)-sn-glycero-3-phospho-L-serine from NIST14	M+H	836.536	835.536	1	137173989	N/A	CCCCCCCCCCCCCCCCCC(=O)OC[C@H](COP(=O)(O)OC[C@@H](C(=O)[O-])[NH3+])OC(=O)CC/C=C\C/C=C\C/C=C\C/C=C\C/C=C\C/C=C\CC	InChI=1S/C46H78NO10P/c1-3-5-7-9-11-13-15-17-19-20-21-22-24-26-28-30-32-34-36-38-45(49)57-42(40-55-58(52,53)56-41-43(47)46(50)51)39-54-44(48)37-35-33-31-29-27-25-23-18-16-14-12-10-8-6-4-2/h5,7,11,13,17,19,21-22,26,28,32,34,42-43H,3-4,6,8-10,12,14-16,18,20,23-25,27,29-31,33,35-41,47H2,1-2H3,(H,50,51)(H,52,53)/b7-5-,13-11-,19-17-,22-21-,28-26-,34-32-/t42-,43+/m1/s1	Bronze	0.91677	GNPS-NIST14-MATCHES	34810	176.673	46487.8	3	38.8887	836.536	797.647	1	LYYHRRPTEXPVOR-SYEOQEKUSA-N	LYYHRRPTEXPVOR	Lipids and lipid-like molecules	Glycerophospholipids	Glycerophosphoserines	N/A	N/A	N/A
U84x020905	84	Ascentis ESI pos.	20905	667.669	2.93291
U84x020908	84	Ascentis ESI pos.	20908	538.517	2.93349
U84x020915	84	Ascentis ESI pos.	20915	520.507	2.93346
U84x020917	84	Ascentis ESI pos.	20917	651.533	2.9338
U84x020919	84	Ascentis ESI pos.	20919	792.555	2.93463	True	CCMSLIB00010098380	PE(18:0/22:6); [M+H]+ C45H79N1O8P1	M+H	792.554	0	1	N/A	N/A	N/A	N/A	Gold	0.910446	PNNL-LIPIDS-POSITIVE	815299	176.078	1.38619	4	0.00109863	792.554	792.555	1	N/A	N/A	N/A	N/A	N/A	N/A	N/A	N/A
U84x020925	84	Ascentis ESI pos.	20925	768.553	2.93635	True	CCMSLIB00010064967	PE(18:0/20:4); [M+H]+ C43H79N1O8P1	M+H	768.554	0	1	N/A	N/A	N/A	N/A	Gold	0.946625	PNNL-LIPIDS-POSITIVE	40076	176.181	1.98539	3	0.00152588	768.554	768.553	1	N/A	N/A	N/A	N/A	N/A	N/A	N/A	N/A
U84x020939	84	Ascentis ESI pos.	20939	732.552	2.92816
U84x020964	84	Ascentis ESI pos.	20964	831.694	2.94674
U84x020989	84	Ascentis ESI pos.	20989	819.573	2.97086
U84x020998	84	Ascentis ESI pos.	20998	820.619	2.95863	True	CCMSLIB00010066025	PC(O-18:0/22:6); [M+H]+ C48H87N1O7P1	M+H	820.622	0	1	N/A	N/A	N/A	N/A	Gold	0.612788	PNNL-LIPIDS-POSITIVE	30858	177.518	3.1982	4	0.00262451	820.622	820.619	1	N/A	N/A	N/A	N/A	N/A	N/A	N/A	N/A
U84x021001	84	Ascentis ESI pos.	21001	824.669	2.96531
U84x021014	84	Ascentis ESI pos.	21014	789.621	2.96478
U84x021018	84	Ascentis ESI pos.	21018	825.677	2.96344
U84x021022	84	Ascentis ESI pos.	21022	786.169	2.96441	Analog	CCMSLIB00010067710	PS(18:0/20:4); [M+H]+ C44H79N1O10P1	M+H	812.544	0	1	N/A	N/A	N/A	N/A	Gold	0.880987	PNNL-LIPIDS-POSITIVE	2174	177.864	32459.8	3	26.375	812.544	786.169	1	N/A	N/A	N/A	N/A	N/A	N/A	N/A	N/A
U84x021023	84	Ascentis ESI pos.	21023	788.618	2.96476	True	CCMSLIB00010056060	PC(18:0/18:1); [M+H]+ C44H87N1O8P1	M+H	788.617	0	1	N/A	N/A	N/A	N/A	Gold	0.956404	PNNL-LIPIDS-POSITIVE	306039	177.886	1.23832	4	0.000976562	788.617	788.618	1	N/A	N/A	N/A	N/A	N/A	N/A	N/A	N/A
U84x021024	84	Ascentis ESI pos.	21024	823.664	2.96426
U84x021027	84	Ascentis ESI pos.	21027	849.619	2.96596
U84x021036	84	Ascentis ESI pos.	21036	848.616	2.96568	Analog	CCMSLIB00010067687	PC(18:2/22:6); [M+H]+ C48H81N1O8P1	M+H	830.57	0	1	N/A	N/A	N/A	N/A	Gold	0.935006	PNNL-LIPIDS-POSITIVE	3960	177.941	21727	3	18.0458	830.57	848.616	1	N/A	N/A	N/A	N/A	N/A	N/A	N/A	N/A
U84x021059	84	Ascentis ESI pos.	21059	753.559	2.97333
U84x021060	84	Ascentis ESI pos.	21060	752.557	2.97304
U84x021072	84	Ascentis ESI pos.	21072	818.57	2.97118	Analog	CCMSLIB00010090462	PE(16:0/22:6); [M+H]+ C43H75N1O8P1	M+H	764.523	0	1	N/A	N/A	N/A	N/A	Gold	0.923699	PNNL-LIPIDS-POSITIVE	27412	178.271	70694.2	3	54.0474	764.523	818.57	1	N/A	N/A	N/A	N/A	N/A	N/A	N/A	N/A
U84x021078	84	Ascentis ESI pos.	21078	770.567	2.97517	Analog	CCMSLIB00010100250	PE(16:1/22:6); [M+H]+ C43H73N1O8P1	M+H	762.507	0	1	N/A	N/A	N/A	N/A	Gold	0.666578	PNNL-LIPIDS-POSITIVE	24885	178.51	10570	3	8.05969	762.507	770.567	1	N/A	N/A	N/A	N/A	N/A	N/A	N/A	N/A
U84x021088	84	Ascentis ESI pos.	21088	771.571	2.97553
U84x021146	84	Ascentis ESI pos.	21146	924.718	2.96624
U84x021163	84	Ascentis ESI pos.	21163	720.553	2.9878
U84x021219	84	Ascentis ESI pos.	21219	814.633	3.01114	True	CCMSLIB00010101249	PC(18:1/20:1); [M+H]+ C46H89N1O8P1	M+H	814.633	0	1	N/A	N/A	N/A	N/A	Gold	0.956751	PNNL-LIPIDS-POSITIVE	25415	180.668	1.04893	4	0.000854492	814.633	814.633	1	N/A	N/A	N/A	N/A	N/A	N/A	N/A	N/A
U84x021240	84	Ascentis ESI pos.	21240	787.668	3.01537	True	CCMSLIB00010095075	SM(d18:1/22:0); [M+H]+ C45H92N2O6P1	M+H	787.669	0	1	N/A	N/A	N/A	N/A	Gold	0.966987	PNNL-LIPIDS-POSITIVE	22740	180.922	1.62725	4	0.00128174	787.669	787.668	1	N/A	N/A	N/A	N/A	N/A	N/A	N/A	N/A
U84x021242	84	Ascentis ESI pos.	21242	815.635	3.01116
U84x021258	84	Ascentis ESI pos.	21258	856.64	3.02039	Analog	CCMSLIB00010055789	PC(18:2/18:2); [M+H]+ C44H81N1O8P1	M+H	782.57	0	1	N/A	N/A	N/A	N/A	Gold	0.832847	PNNL-LIPIDS-POSITIVE	620	181.223	94649.9	3	74.0702	782.57	856.64	1	N/A	N/A	N/A	N/A	N/A	N/A	N/A	N/A
U84x021300	84	Ascentis ESI pos.	21300	905.709	3.0241
U84x021373	84	Ascentis ESI pos.	21373	813.684	3.03826	True	CCMSLIB00010093229	SM(d18:1/24:1); [M+H]+ C47H94N2O6P1	M+H	813.685	0	1	N/A	N/A	N/A	N/A	Gold	0.955104	PNNL-LIPIDS-POSITIVE	30224	182.296	1.50022	4	0.0012207	813.685	813.684	1	N/A	N/A	N/A	N/A	N/A	N/A	N/A	N/A
U84x021438	84	Ascentis ESI pos.	21438	779.575	3.04745
U84x021500	84	Ascentis ESI pos.	21500	806.568	3.05285
U84x021563	84	Ascentis ESI pos.	21563	774.634	3.08225
U84x021567	84	Ascentis ESI pos.	21567	802.631	3.08537	Analog	CCMSLIB00010055697	PC(16:0/16:1); [M+H]+ C40H79N1O8P1	M+H	732.554	0	1	N/A	N/A	N/A	N/A	Gold	0.681989	PNNL-LIPIDS-POSITIVE	9658	185.122	95660.7	3	70.0767	732.554	802.631	1	N/A	N/A	N/A	N/A	N/A	N/A	N/A	N/A
U84x021576	84	Ascentis ESI pos.	21576	863.634	3.08786
U84x021579	84	Ascentis ESI pos.	21579	865.648	3.08407
U84x021616	84	Ascentis ESI pos.	21616	803.634	3.08455
U84x021625	84	Ascentis ESI pos.	21625	840.645	3.09823	Analog	CCMSLIB00010099407	PC(16:0/18:2); [M+H]+ C42H81N1O8P1	M+H	758.57	0	1	N/A	N/A	N/A	N/A	Gold	0.826182	PNNL-LIPIDS-POSITIVE	3411	185.894	108197	3	82.075	758.57	840.645	1	N/A	N/A	N/A	N/A	N/A	N/A	N/A	N/A
U84x021649	84	Ascentis ESI pos.	21649	943.746	3.10306
U84x021651	84	Ascentis ESI pos.	21651	841.65	3.09935
U84x021654	84	Ascentis ESI pos.	21654	827.698	3.10604	Analog	CCMSLIB00010089419	SM(d18:1/26:1); [M+H]+ C49H98N2O6P1	M+H	841.716	0	1	N/A	N/A	N/A	N/A	Gold	0.799845	PNNL-LIPIDS-POSITIVE	2174	186.363	16654.4	3	14.0182	841.716	827.698	1	N/A	N/A	N/A	N/A	N/A	N/A	N/A	N/A
U84x021668	84	Ascentis ESI pos.	21668	801.683	3.11016
U84x021671	84	Ascentis ESI pos.	21671	559.525	3.10928
U84x021673	84	Ascentis ESI pos.	21673	558.524	3.10923
U84x021674	84	Ascentis ESI pos.	21674	705.685	3.10925
U84x021689	84	Ascentis ESI pos.	21689	888.647	3.11266	True	CCMSLIB00010096689	PC(22:1/22:6); [M+H]+ C52H91N1O8P1	M+H	888.648	0	1	N/A	N/A	N/A	N/A	Gold	0.917177	PNNL-LIPIDS-POSITIVE	4137	186.76	1.85444	3	0.00164795	888.648	888.647	1	N/A	N/A	N/A	N/A	N/A	N/A	N/A	N/A
U84x021812	84	Ascentis ESI pos.	21812	730.574	3.14608	Analog	CCMSLIB00010101260	PE(P-18:0/20:4); [M+H]+ C43H79N1O7P1	M+H	752.559	0	1	N/A	N/A	N/A	N/A	Gold	0.623942	PNNL-LIPIDS-POSITIVE	1248	188.765	29214.2	5	21.9854	752.559	730.574	1	N/A	N/A	N/A	N/A	N/A	N/A	N/A	N/A
U84x021861	84	Ascentis ESI pos.	21861	833.708	3.16183	Analog	CCMSLIB00010061849	PC(16:0/18:0); [M+H]+ C42H85N1O8P1	M+H	762.601	0	1	N/A	N/A	N/A	N/A	Gold	0.779091	PNNL-LIPIDS-POSITIVE	2635	189.71	93242.5	3	71.1069	762.601	833.708	1	N/A	N/A	N/A	N/A	N/A	N/A	N/A	N/A
U84x021882	84	Ascentis ESI pos.	21882	821.587	3.16794
U84x021883	84	Ascentis ESI pos.	21883	859.725	3.17063
U84x021918	84	Ascentis ESI pos.	21918	816.647	3.18764	True	CCMSLIB00010098423	PC(18:0/20:1); [M+H]+ C46H91N1O8P1	M+H	816.648	0	1	N/A	N/A	N/A	N/A	Gold	0.959077	PNNL-LIPIDS-POSITIVE	15635	191.258	1.19582	4	0.000976562	816.648	816.647	1	N/A	N/A	N/A	N/A	N/A	N/A	N/A	N/A
U84x021925	84	Ascentis ESI pos.	21925	431.387	3.18009	True	CCMSLIB00003136792	Spectral Match to (+)-.alpha.-Tocopherol from NIST14	M+H	431.378	430.381	1	59029	N/A	CC1=C(C2=C(CC[C@@](O2)(C)CCC[C@H](C)CCC[C@H](C)CCCC(C)C)C(=C1O)C)C	InChI=1S/C29H50O2/c1-20(2)12-9-13-21(3)14-10-15-22(4)16-11-18-29(8)19-17-26-25(7)27(30)23(5)24(6)28(26)31-29/h20-22,30H,9-19H2,1-8H3/t21-,22-,29-/m1/s1	Bronze	0.890811	GNPS-NIST14-MATCHES	4056	190.806	21.577	5	0.00930786	431.378	431.387	1	GVJHHUAWPYXKBD-IEOSBIPESA-N	GVJHHUAWPYXKBD	Lipids and lipid-like molecules	Prenol lipids	Quinone and hydroquinone lipids	Meroterpenoids	Prenyl quinone meroterpenoids	Terpenoids
U84x021927	84	Ascentis ESI pos.	21927	854.602	3.18376
U84x021931	84	Ascentis ESI pos.	21931	560.538	3.18053
U84x021933	84	Ascentis ESI pos.	21933	825.679	3.17966	Analog	CCMSLIB00010097323	PC(O-18:1/16:0); [M+H]+ C42H85N1O7P1	M+H	746.606	0	1	N/A	N/A	N/A	N/A	Gold	0.824117	PNNL-LIPIDS-POSITIVE	1551	190.78	105909	3	79.0725	746.606	825.679	1	N/A	N/A	N/A	N/A	N/A	N/A	N/A	N/A
U84x021937	84	Ascentis ESI pos.	21937	820.584	3.16824	Analog	CCMSLIB00010100566	PE(16:0/22:6); [M+H]+ C43H75N1O8P1	M+H	764.523	0	1	N/A	N/A	N/A	N/A	Gold	0.950512	PNNL-LIPIDS-POSITIVE	19399	190.094	73328.4	3	56.0612	764.523	820.584	1	N/A	N/A	N/A	N/A	N/A	N/A	N/A	N/A
U84x021983	84	Ascentis ESI pos.	21983	548.536	3.19707
U84x021990	84	Ascentis ESI pos.	21990	695.701	3.19768
U84x021991	84	Ascentis ESI pos.	21991	848.652	3.20164	Analog	CCMSLIB00010061657	PC(20:4/P-18:1); [M+H]+ C46H83N1O7P1	M+H	792.591	0	1	N/A	N/A	N/A	N/A	Gold	0.734795	PNNL-LIPIDS-POSITIVE	2071	192.098	70731.1	3	56.0608	792.591	848.651	1	N/A	N/A	N/A	N/A	N/A	N/A	N/A	N/A
U84x021998	84	Ascentis ESI pos.	21998	798.599	3.19875
U84x021999	84	Ascentis ESI pos.	21999	799.603	3.19905
U84x022000	84	Ascentis ESI pos.	22000	566.549	3.19653	Analog	CCMSLIB00000531476	Ceramide (18:1/24:1)	M+H	648.597	0	1					Bronze	0.813502	GNPS-LIBRARY	3256	191.792	126501	5	82.0484	648.597	566.549	1	N/A	N/A	N/A	N/A	N/A	N/A	N/A	N/A
U84x022062	84	Ascentis ESI pos.	22062	842.662	3.22724	True	CCMSLIB00010093067	PC(18:1/22:1); [M+H]+ C48H93N1O8P1	M+H	842.664	0	1	N/A	N/A	N/A	N/A	Gold	0.932245	PNNL-LIPIDS-POSITIVE	2929	193.635	2.1005	3	0.00177002	842.664	842.662	1	N/A	N/A	N/A	N/A	N/A	N/A	N/A	N/A
U84x022120	84	Ascentis ESI pos.	22120	843.665	3.22867
U84x022124	84	Ascentis ESI pos.	22124	990.694	3.23346
U84x022154	84	Ascentis ESI pos.	22154	815.699	3.24254	True	CCMSLIB00010085177	SM(d18:1/24:0); [M+H]+ C47H96N2O6P1	M+H	815.701	0	1	N/A	N/A	N/A	N/A	Gold	0.944039	PNNL-LIPIDS-POSITIVE	6338	194.552	2.09511	3	0.00170898	815.701	815.699	1	N/A	N/A	N/A	N/A	N/A	N/A	N/A	N/A
U84x022157	84	Ascentis ESI pos.	22157	678.507	3.24263
U84x022175	84	Ascentis ESI pos.	22175	784.664	3.24443
U84x022180	84	Ascentis ESI pos.	22180	842.717	3.24969
U84x022184	84	Ascentis ESI pos.	22184	841.718	3.24856
U84x022213	84	Ascentis ESI pos.	22213	766.638	3.23737
U84x022214	84	Ascentis ESI pos.	22214	933.741	3.25862
U84x022224	84	Ascentis ESI pos.	22224	830.662	3.28614
U84x022227	84	Ascentis ESI pos.	22227	804.589	3.25868	Analog	CCMSLIB00010091748	PE(P-16:0/22:6); [M+H]+ C43H75N1O7P1	M+H	748.528	0	1	N/A	N/A	N/A	N/A	Gold	0.774835	PNNL-LIPIDS-POSITIVE	15812	195.521	74894.7	4	56.0608	748.528	804.589	1	N/A	N/A	N/A	N/A	N/A	N/A	N/A	N/A
U84x022241	84	Ascentis ESI pos.	22241	791.635	3.22758
U84x022254	84	Ascentis ESI pos.	22254	775.603	3.2623
U84x022256	84	Ascentis ESI pos.	22256	774.6	3.26199
U84x022449	84	Ascentis ESI pos.	22449	916.678	3.32159
U84x022469	84	Ascentis ESI pos.	22469	829.714	3.33121
U84x022568	84	Ascentis ESI pos.	22568	743.639	3.34593
U84x022586	84	Ascentis ESI pos.	22586	768.649	3.39968
U84x022604	84	Ascentis ESI pos.	22604	742.636	3.34571
U84x022635	84	Ascentis ESI pos.	22635	704.522	3.36666
U84x022675	84	Ascentis ESI pos.	22675	844.677	3.40608
U84x022687	84	Ascentis ESI pos.	22687	818.659	3.3724	Analog	CCMSLIB00010089851	PC(18:0/18:2); [M+H]+ C44H85N1O8P1	M+H	786.601	0	1	N/A	N/A	N/A	N/A	Gold	0.783082	PNNL-LIPIDS-POSITIVE	615	202.344	40754.6	3	32.0576	786.601	818.659	1	N/A	N/A	N/A	N/A	N/A	N/A	N/A	N/A
U84x022695	84	Ascentis ESI pos.	22695	816.649	3.36531
U84x022809	84	Ascentis ESI pos.	22809	819.665	3.39749
U84x022848	84	Ascentis ESI pos.	22848	721.652	3.45762
U84x022915	84	Ascentis ESI pos.	22915	723.732	3.44252
U84x022921	84	Ascentis ESI pos.	22921	834.674	3.4613
U84x022926	84	Ascentis ESI pos.	22926	594.579	3.44379
U84x022953	84	Ascentis ESI pos.	22953	756.653	3.41765
U84x022954	84	Ascentis ESI pos.	22954	670.632	3.44691
U84x022966	84	Ascentis ESI pos.	22966	744.649	3.47618
U84x022972	84	Ascentis ESI pos.	22972	632.523	3.47894	Analog	CCMSLIB00010057508	DG(16:0/22:6/0:0); [M+NH4]+ C41H72N1O5	M+NH4	658.541	0	1	N/A	N/A	N/A	N/A	Gold	0.742428	PNNL-LIPIDS-POSITIVE	9943	208.736	39508.1	3	26.0177	658.541	632.523	1	N/A	N/A	N/A	N/A	N/A	N/A	N/A	N/A
U84x023002	84	Ascentis ESI pos.	23002	843.729	3.45545	Analog	CCMSLIB00010090925	PC(O-16:0/18:2); [M+H]+ C42H83N1O7P1	M+H	744.591	0	1	N/A	N/A	N/A	N/A	Gold	0.946327	PNNL-LIPIDS-POSITIVE	1423	207.327	133145	3	99.1386	744.591	843.729	1	N/A	N/A	N/A	N/A	N/A	N/A	N/A	N/A
U84x023024	84	Ascentis ESI pos.	23024	871.697	3.43324
U84x023036	84	Ascentis ESI pos.	23036	720.648	3.45836
U84x023046	84	Ascentis ESI pos.	23046	608.524	3.46166
U84x023063	84	Ascentis ESI pos.	23063	842.664	3.48878
U84x023095	84	Ascentis ESI pos.	23095	745.652	3.47597
U84x023132	84	Ascentis ESI pos.	23132	946.723	3.47766
U84x023136	84	Ascentis ESI pos.	23136	870.694	3.43453
U84x023185	84	Ascentis ESI pos.	23185	843.668	3.48822
U84x023206	84	Ascentis ESI pos.	23206	730.539	3.48788	Analog	CCMSLIB00010095910	DG(16:0/22:6/0:0); [M+NH4]+ C41H72N1O5	M+NH4	658.541	0	1	N/A	N/A	N/A	N/A	Gold	0.691788	PNNL-LIPIDS-POSITIVE	9018	209.273	109329	3	71.9979	658.541	730.539	1	N/A	N/A	N/A	N/A	N/A	N/A	N/A	N/A
U84x023217	84	Ascentis ESI pos.	23217	683.542	3.4988
U84x023246	84	Ascentis ESI pos.	23246	697.652	3.51563
U84x023273	84	Ascentis ESI pos.	23273	682.537	3.49897
U84x023276	84	Ascentis ESI pos.	23276	746.663	3.56733
U84x023325	84	Ascentis ESI pos.	23325	918.694	3.52089
U84x023355	84	Ascentis ESI pos.	23355	584.523	3.5131	Analog	CCMSLIB00010090590	DG(16:0/18:1/0:0); [M+NH4]+ C37H74N1O5	M+NH4	612.557	0	1	N/A	N/A	N/A	N/A	Gold	0.783709	PNNL-LIPIDS-POSITIVE	9698	210.786	45765.3	4	28.0338	612.557	584.523	1	N/A	N/A	N/A	N/A	N/A	N/A	N/A	N/A
U84x023358	84	Ascentis ESI pos.	23358	747.667	3.57426
U84x023369	84	Ascentis ESI pos.	23369	696.648	3.51508
U84x023375	84	Ascentis ESI pos.	23375	844.678	3.52919
U84x023397	84	Ascentis ESI pos.	23397	656.524	3.41825
U84x023460	84	Ascentis ESI pos.	23460	634.538	3.52653	True	CCMSLIB00010061807	DG(18:2/0:0/18:2); [M+NH4]+ C39H72N1O5	M+NH4	634.541	0	1	N/A	N/A	N/A	N/A	Gold	0.739595	PNNL-LIPIDS-POSITIVE	8878	211.592	4.52083	4	0.00286865	634.541	634.538	1	N/A	N/A	N/A	N/A	N/A	N/A	N/A	N/A
U84x023479	84	Ascentis ESI pos.	23479	1020.74	3.54659
U84x023484	84	Ascentis ESI pos.	23484	734.661	3.54146
U84x023490	84	Ascentis ESI pos.	23490	733.556	3.54525
U84x023493	84	Ascentis ESI pos.	23493	1021.74	3.5509
U84x023528	84	Ascentis ESI pos.	23528	732.55	3.53927
U84x023583	84	Ascentis ESI pos.	23583	758.664	3.55802
U84x023606	84	Ascentis ESI pos.	23606	821.683	3.58111
U84x023707	84	Ascentis ESI pos.	23707	820.679	3.58128
U84x023730	84	Ascentis ESI pos.	23730	782.665	3.53143
U84x023738	84	Ascentis ESI pos.	23738	722.665	3.59461
U84x023740	84	Ascentis ESI pos.	23740	610.539	3.5948	Analog	CCMSLIB00010090590	DG(16:0/18:1/0:0); [M+NH4]+ C37H74N1O5	M+NH4	612.557	0	1	N/A	N/A	N/A	N/A	Gold	0.646048	PNNL-LIPIDS-POSITIVE	28602	215.688	3293.9	3	2.0177	612.557	610.539	1	N/A	N/A	N/A	N/A	N/A	N/A	N/A	N/A
U84x023741	84	Ascentis ESI pos.	23741	771.675	3.59398
U84x023744	84	Ascentis ESI pos.	23744	659.547	3.59465
U84x023760	84	Ascentis ESI pos.	23760	658.544	3.59751	True	CCMSLIB00010057508	DG(16:0/22:6/0:0); [M+NH4]+ C41H72N1O5	M+NH4	658.541	0	1	N/A	N/A	N/A	N/A	Gold	0.738635	PNNL-LIPIDS-POSITIVE	56072	215.85	3.98534	4	0.00262451	658.541	658.544	1	N/A	N/A	N/A	N/A	N/A	N/A	N/A	N/A
U84x023763	84	Ascentis ESI pos.	23763	1046.76	3.60201
U84x023777	84	Ascentis ESI pos.	23777	575.503	3.60432
U84x023907	84	Ascentis ESI pos.	23907	710.664	3.63082
U84x023908	84	Ascentis ESI pos.	23908	598.539	3.63165	Analog	CCMSLIB00010091024	DG(16:0/18:1/0:0); [M+NH4]+ C37H74N1O5	M+NH4	612.557	0	1	N/A	N/A	N/A	N/A	Gold	0.709599	PNNL-LIPIDS-POSITIVE	2931	217.899	22883.4	3	14.0174	612.557	598.539	1	N/A	N/A	N/A	N/A	N/A	N/A	N/A	N/A
U84x023916	84	Ascentis ESI pos.	23916	660.555	3.6266
U84x023971	84	Ascentis ESI pos.	23971	796.681	3.64495
U84x023977	84	Ascentis ESI pos.	23977	684.555	3.64743	Analog	CCMSLIB00010075379	DG(16:1/22:6/0:0); [M+NH4]+ C41H70N1O5	M+NH4	656.525	0	1	N/A	N/A	N/A	N/A	Gold	0.785263	PNNL-LIPIDS-POSITIVE	20731	218.846	42694.5	3	28.03	656.525	684.555	1	N/A	N/A	N/A	N/A	N/A	N/A	N/A	N/A
U84x023989	84	Ascentis ESI pos.	23989	748.68	3.65036
U84x023997	84	Ascentis ESI pos.	23997	636.554	3.65265	True	CCMSLIB00010090578	DG(18:1/18:2/0:0); [M+NH4]+ C39H74N1O5	M+NH4	636.557	0	1	N/A	N/A	N/A	N/A	Gold	0.688907	PNNL-LIPIDS-POSITIVE	12534	219.159	3.64357	3	0.00231934	636.557	636.554	1	N/A	N/A	N/A	N/A	N/A	N/A	N/A	N/A
U84x024055	84	Ascentis ESI pos.	24055	684.647	3.57783
U84x024056	84	Ascentis ESI pos.	24056	872.709	3.62374	Analog	CCMSLIB00010090469	PC(18:1/18:2); [M+H]+ C44H83N1O8P1	M+H	784.586	0	1	N/A	N/A	N/A	N/A	Gold	0.77379	PNNL-LIPIDS-POSITIVE	433	217.425	112319	3	88.1237	784.586	872.709	1	N/A	N/A	N/A	N/A	N/A	N/A	N/A	N/A
U84x024075	84	Ascentis ESI pos.	24075	622.611	3.66912	Analog	CCMSLIB00000531476	Ceramide (18:1/24:1)	M+H	648.597	0	1					Bronze	0.684508	GNPS-LIBRARY	2933	220.147	40064.8	5	25.9859	648.597	622.611	1	N/A	N/A	N/A	N/A	N/A	N/A	N/A	N/A
U84x024081	84	Ascentis ESI pos.	24081	751.763	3.67001
U84x024089	84	Ascentis ESI pos.	24089	661.559	3.69449
U84x024137	84	Ascentis ESI pos.	24137	777.779	3.6845
U84x024138	84	Ascentis ESI pos.	24138	630.616	3.68508
U84x024141	84	Ascentis ESI pos.	24141	586.539	3.68529	Analog	CCMSLIB00010091440	DG(16:0/18:2/0:0); [M+NH4]+ C37H72N1O5	M+NH4	610.541	0	1	N/A	N/A	N/A	N/A	Gold	0.801372	PNNL-LIPIDS-POSITIVE	24566	221.117	39313	3	24.0022	610.541	586.539	1	N/A	N/A	N/A	N/A	N/A	N/A	N/A	N/A
U84x024144	84	Ascentis ESI pos.	24144	648.627	3.6848	Analog	CCMSLIB00000531476	Ceramide (18:1/24:1)	M+H	648.597	0	1					Bronze	0.663426	GNPS-LIBRARY	3645	221.088	46.2989	5	0.0300293	648.597	648.627	1	N/A	N/A	N/A	N/A	N/A	N/A	N/A	N/A
U84x024145	84	Ascentis ESI pos.	24145	698.665	3.68519
U84x024174	84	Ascentis ESI pos.	24174	736.679	3.68654	Analog	CCMSLIB00010097094	PE(18:0/22:6); [M+H]+ C45H79N1O8P1	M+H	792.554	0	1	N/A	N/A	N/A	N/A	Gold	0.610081	PNNL-LIPIDS-POSITIVE	2947	221.192	70500.6	3	55.8755	792.554	736.679	1	N/A	N/A	N/A	N/A	N/A	N/A	N/A	N/A
U84x024194	84	Ascentis ESI pos.	24194	773.683	3.67027
U84x024345	84	Ascentis ESI pos.	24345	822.7	3.70425
U84x024449	84	Ascentis ESI pos.	24449	612.555	3.73888	True	CCMSLIB00010090590	DG(16:0/18:1/0:0); [M+NH4]+ C37H74N1O5	M+NH4	612.557	0	1	N/A	N/A	N/A	N/A	Gold	0.908999	PNNL-LIPIDS-POSITIVE	60576	224.333	2.9892	3	0.00183105	612.557	612.555	1	N/A	N/A	N/A	N/A	N/A	N/A	N/A	N/A
U84x024456	84	Ascentis ESI pos.	24456	724.681	3.74034
U84x024479	84	Ascentis ESI pos.	24479	578.521	3.74768
U84x024656	84	Ascentis ESI pos.	24656	756.686	3.77785	Analog	CCMSLIB00010056785	PC(18:0/20:4); [M+H]+ C46H85N1O8P1	M+H	810.601	0	1	N/A	N/A	N/A	N/A	Gold	0.880251	PNNL-LIPIDS-POSITIVE	690	226.671	66513.3	3	53.9158	810.601	756.685	1	N/A	N/A	N/A	N/A	N/A	N/A	N/A	N/A
U84x024728	84	Ascentis ESI pos.	24728	638.57	3.79257	Analog	CCMSLIB00010090590	DG(16:0/18:1/0:0); [M+NH4]+ C37H74N1O5	M+NH4	612.557	0	1	N/A	N/A	N/A	N/A	Gold	0.828467	PNNL-LIPIDS-POSITIVE	22115	227.554	42467	3	26.0134	612.557	638.57	1	N/A	N/A	N/A	N/A	N/A	N/A	N/A	N/A
U84x024736	84	Ascentis ESI pos.	24736	750.696	3.79397
U84x024738	84	Ascentis ESI pos.	24738	754.673	3.77968
U84x024741	84	Ascentis ESI pos.	24741	712.679	3.77826
U84x024868	84	Ascentis ESI pos.	24868	776.708	3.8518
U84x024942	84	Ascentis ESI pos.	24942	774.696	3.8387
U84x024947	84	Ascentis ESI pos.	24947	662.571	3.83594
U84x024964	84	Ascentis ESI pos.	24964	626.57	3.84325	Analog	CCMSLIB00010090590	DG(16:0/18:1/0:0); [M+NH4]+ C37H74N1O5	M+NH4	612.557	0	1	N/A	N/A	N/A	N/A	Gold	0.750469	PNNL-LIPIDS-POSITIVE	1432	230.595	22876.4	3	14.0131	612.557	626.57	1	N/A	N/A	N/A	N/A	N/A	N/A	N/A	N/A
U84x024971	84	Ascentis ESI pos.	24971	775.699	3.83903
U84x025037	84	Ascentis ESI pos.	25037	824.715	3.85265
U84x025101	84	Ascentis ESI pos.	25101	664.585	3.88208
U84x025124	84	Ascentis ESI pos.	25124	779.794	3.87766
U84x025125	84	Ascentis ESI pos.	25125	650.643	3.87767	Analog	CCMSLIB00000531476	Ceramide (18:1/24:1)	M+H	648.597	0	1					Bronze	0.751056	GNPS-LIBRARY	2886	232.66	3153.87	5	2.04559	648.597	650.643	1	N/A	N/A	N/A	N/A	N/A	N/A	N/A	N/A
U84x025136	84	Ascentis ESI pos.	25136	777.714	3.86703
U84x025187	84	Ascentis ESI pos.	25187	738.695	3.84975
U84x025260	84	Ascentis ESI pos.	25260	726.696	3.90524
U84x025299	84	Ascentis ESI pos.	25299	754.721	3.93738
U84x025354	84	Ascentis ESI pos.	25354	753.715	3.94058
U84x025506	84	Ascentis ESI pos.	25506	752.711	3.94055
U84x029072	84	Ascentis ESI pos.	29072	1026.85	4.748
U84x029099	84	Ascentis ESI pos.	29099	1051.85	4.67591
U84x029224	84	Ascentis ESI pos.	29224	601.571	4.71608
U84x029269	84	Ascentis ESI pos.	29269	1100.86	4.72216
U84x029272	84	Ascentis ESI pos.	29272	988.738	4.72273	Analog	CCMSLIB00010058926	TG(20:5/20:5/20:5); [M+NH4]+ C63H96N1O6	M+NH4	962.724	0	1	N/A	N/A	N/A	N/A	Gold	0.625227	PNNL-LIPIDS-POSITIVE	7142	283.364	27021.8	5	26.0145	962.724	988.738	1	N/A	N/A	N/A	N/A	N/A	N/A	N/A	N/A
U84x029328	84	Ascentis ESI pos.	29328	600.571	4.71655
U84x029336	84	Ascentis ESI pos.	29336	1052.86	4.77798
U84x029366	84	Ascentis ESI pos.	29366	1077.86	4.73703
U84x029375	84	Ascentis ESI pos.	29375	954.843	4.82296
U84x029425	84	Ascentis ESI pos.	29425	866.722	4.79903	Analog	CCMSLIB00010090668	TG(16:0/16:1/18:2); [M+NH4]+ C53H100N1O6	M+NH4	846.755	0	1	N/A	N/A	N/A	N/A	Gold	0.64082	PNNL-LIPIDS-POSITIVE	6177	287.942	23580.8	7	19.9672	846.755	866.722	1	N/A	N/A	N/A	N/A	N/A	N/A	N/A	N/A
U84x029467	84	Ascentis ESI pos.	29467	1076.86	4.73734
U84x029492	84	Ascentis ESI pos.	29492	914.721	4.75017	Analog	CCMSLIB00010095774	TG(14:0/20:4/22:6); [M+NH4]+ C59H98N1O6	M+NH4	916.739	0	1	N/A	N/A	N/A	N/A	Gold	0.620157	PNNL-LIPIDS-POSITIVE	1916	285.01	2201.22	3	2.01794	916.739	914.721	1	N/A	N/A	N/A	N/A	N/A	N/A	N/A	N/A
U84x029517	84	Ascentis ESI pos.	29517	952.832	4.7582
U84x029531	84	Ascentis ESI pos.	29531	968.858	4.8862
U84x029544	84	Ascentis ESI pos.	29544	915.726	4.75461
U84x029594	84	Ascentis ESI pos.	29594	891.725	4.77235
U84x029595	84	Ascentis ESI pos.	29595	928.832	4.83035
U84x029608	84	Ascentis ESI pos.	29608	816.707	4.78185	Analog	CCMSLIB00010072941	TG(16:0/16:1/16:1); [M+NH4]+ C51H98N1O6	M+NH4	820.739	0	1	N/A	N/A	N/A	N/A	Gold	0.743362	PNNL-LIPIDS-POSITIVE	4195	286.911	4913.51	5	4.03271	820.739	816.707	1	N/A	N/A	N/A	N/A	N/A	N/A	N/A	N/A
U84x029609	84	Ascentis ESI pos.	29609	1126.88	4.78182
U84x029610	84	Ascentis ESI pos.	29610	1014.75	4.78221	Analog	CCMSLIB00010096716	TG(14:0/22:6/22:6); [M+NH4]+ C61H98N1O6	M+NH4	940.739	0	1	N/A	N/A	N/A	N/A	Gold	0.72199	PNNL-LIPIDS-POSITIVE	6897	286.932	78677	5	74.0146	940.739	1014.75	1	N/A	N/A	N/A	N/A	N/A	N/A	N/A	N/A
U84x029617	84	Ascentis ESI pos.	29617	1003.85	4.7708
U84x029639	84	Ascentis ESI pos.	29639	738.711	4.78491
U84x029640	84	Ascentis ESI pos.	29640	890.721	4.77123
U84x029646	84	Ascentis ESI pos.	29646	626.586	4.78527
U84x029651	84	Ascentis ESI pos.	29651	940.738	4.78047	Analog	CCMSLIB00010095602	TG(16:1/20:4/22:6); [M+NH4]+ C61H100N1O6	M+NH4	942.755	0	1	N/A	N/A	N/A	N/A	Gold	0.724843	PNNL-LIPIDS-POSITIVE	7723	286.828	2139.63	7	2.01715	942.755	940.738	1	N/A	N/A	N/A	N/A	N/A	N/A	N/A	N/A
U84x029655	84	Ascentis ESI pos.	29655	1002.85	4.76399
U84x029725	84	Ascentis ESI pos.	29725	739.714	4.78448
U84x029731	84	Ascentis ESI pos.	29731	887.652	4.79449
U84x029741	84	Ascentis ESI pos.	29741	1102.88	4.7975
U84x029746	84	Ascentis ESI pos.	29746	990.754	4.79783	Analog	CCMSLIB00010096716	TG(14:0/22:6/22:6); [M+NH4]+ C61H98N1O6	M+NH4	940.739	0	1	N/A	N/A	N/A	N/A	Gold	0.681312	PNNL-LIPIDS-POSITIVE	4738	287.87	53164.6	6	50.014	940.739	990.753	1	N/A	N/A	N/A	N/A	N/A	N/A	N/A	N/A
U84x029747	84	Ascentis ESI pos.	29747	1036.69	4.78064
U84x029799	84	Ascentis ESI pos.	29799	978.846	4.79805
U84x029855	84	Ascentis ESI pos.	29855	1040.86	4.81682
U84x029921	84	Ascentis ESI pos.	29921	1078.88	4.82364
U84x029922	84	Ascentis ESI pos.	29922	966.754	4.82409	Analog	CCMSLIB00010091104	TG(16:0/18:2/22:6); [M+NH4]+ C59H102N1O6	M+NH4	920.771	0	1	N/A	N/A	N/A	N/A	Gold	0.770813	PNNL-LIPIDS-POSITIVE	17875	289.445	49940.1	7	45.9833	920.771	966.754	1	N/A	N/A	N/A	N/A	N/A	N/A	N/A	N/A
U84x029944	84	Ascentis ESI pos.	29944	1128.89	4.78823
U84x030009	84	Ascentis ESI pos.	30009	1129.9	4.82908
U84x030027	84	Ascentis ESI pos.	30027	1152.89	4.83934
U84x030033	84	Ascentis ESI pos.	30033	868.739	4.89476	Analog	CCMSLIB00010072941	TG(16:0/16:1/16:1); [M+NH4]+ C51H98N1O6	M+NH4	820.739	0	1	N/A	N/A	N/A	N/A	Gold	0.745672	PNNL-LIPIDS-POSITIVE	43986	293.686	58482.8	4	47.9991	820.739	868.739	1	N/A	N/A	N/A	N/A	N/A	N/A	N/A	N/A
U84x030037	84	Ascentis ESI pos.	30037	1040.77	4.83901	True	CCMSLIB00010096506	TG(22:6/22:6/22:6); [M+NH4]+ C69H102N1O6	M+NH4	1040.77	0	1	N/A	N/A	N/A	N/A	Gold	0.662729	PNNL-LIPIDS-POSITIVE	10246	290.341	0.938307	3	0.000976562	1040.77	1040.77	1	N/A	N/A	N/A	N/A	N/A	N/A	N/A	N/A
U84x030044	84	Ascentis ESI pos.	30044	1028.86	4.83943
U84x030047	84	Ascentis ESI pos.	30047	916.738	4.84033	Analog	CCMSLIB00010058926	TG(20:5/20:5/20:5); [M+NH4]+ C63H96N1O6	M+NH4	962.724	0	1	N/A	N/A	N/A	N/A	Gold	0.60847	PNNL-LIPIDS-POSITIVE	26356	290.42	47766.2	4	45.9857	962.724	916.738	1	N/A	N/A	N/A	N/A	N/A	N/A	N/A	N/A
U84x030093	84	Ascentis ESI pos.	30093	818.722	4.88402	True	CCMSLIB00010095952	TG(16:1/16:1/16:1); [M+NH4]+ C51H96N1O6	M+NH4	818.724	0	1	N/A	N/A	N/A	N/A	Gold	0.777364	PNNL-LIPIDS-POSITIVE	26021	293.041	2.01283	5	0.00164795	818.724	818.722	1	N/A	N/A	N/A	N/A	N/A	N/A	N/A	N/A
U84x030110	84	Ascentis ESI pos.	30110	1016.77	4.82245	Analog	CCMSLIB00010096312	TG(22:6/22:6/22:6); [M+NH4]+ C69H102N1O6	M+NH4	1040.77	0	1	N/A	N/A	N/A	N/A	Gold	0.692218	PNNL-LIPIDS-POSITIVE	3224	289.347	23063.9	3	24.0043	1040.77	1016.77	1	N/A	N/A	N/A	N/A	N/A	N/A	N/A	N/A
U84x030119	84	Ascentis ESI pos.	30119	954.755	4.85589
U84x030146	84	Ascentis ESI pos.	30146	1004.86	4.85272
U84x030149	84	Ascentis ESI pos.	30149	892.738	4.85474	Analog	CCMSLIB00010091074	TG(18:2/18:3/22:6); [M+NH4]+ C61H100N1O6	M+NH4	942.755	0	1	N/A	N/A	N/A	N/A	Gold	0.619891	PNNL-LIPIDS-POSITIVE	24443	291.284	53053.8	6	50.0168	942.755	892.738	1	N/A	N/A	N/A	N/A	N/A	N/A	N/A	N/A
U84x030152	84	Ascentis ESI pos.	30152	1066.88	4.85464
U84x030170	84	Ascentis ESI pos.	30170	1153.9	4.83815
U84x030230	84	Ascentis ESI pos.	30230	1017.77	4.83728
U84x030258	84	Ascentis ESI pos.	30258	894.755	4.94258	Analog	CCMSLIB00010063209	TG(16:0/18:2/22:6); [M+NH4]+ C59H102N1O6	M+NH4	920.771	0	1	N/A	N/A	N/A	N/A	Gold	0.70409	PNNL-LIPIDS-POSITIVE	92714	296.555	28254.6	9	26.016	920.771	894.755	1	N/A	N/A	N/A	N/A	N/A	N/A	N/A	N/A
U84x030261	84	Ascentis ESI pos.	30261	842.722	4.86978	Analog	CCMSLIB00010096120	TG(14:0/14:0/16:0); [M+NH4]+ C47H94N1O6	M+NH4	768.708	0	1	N/A	N/A	N/A	N/A	Gold	0.715486	PNNL-LIPIDS-POSITIVE	11109	292.187	96283.2	3	74.0137	768.708	842.722	1	N/A	N/A	N/A	N/A	N/A	N/A	N/A	N/A
U84x030282	84	Ascentis ESI pos.	30282	1104.89	4.87759
U84x030284	84	Ascentis ESI pos.	30284	992.771	4.87813	True	CCMSLIB00010096512	TG(18:2/22:6/22:6); [M+NH4]+ C65H102N1O6	M+NH4	992.771	0	1	N/A	N/A	N/A	N/A	Gold	0.692719	PNNL-LIPIDS-POSITIVE	20071	292.688	0.799235	5	0.000793457	992.771	992.771	1	N/A	N/A	N/A	N/A	N/A	N/A	N/A	N/A
U84x030286	84	Ascentis ESI pos.	30286	1154.91	4.86552
U84x030288	84	Ascentis ESI pos.	30288	955.758	4.857
U84x030313	84	Ascentis ESI pos.	30313	982.879	4.97236
U84x030315	84	Ascentis ESI pos.	30315	1043.79	4.87752
U84x030324	84	Ascentis ESI pos.	30324	843.725	4.87076
U84x030326	84	Ascentis ESI pos.	30326	981.867	4.89387
U84x030329	84	Ascentis ESI pos.	30329	930.845	4.88297
U84x030333	84	Ascentis ESI pos.	30333	1042.88	4.88087
U84x030357	84	Ascentis ESI pos.	30357	800.727	4.88863
U84x030360	84	Ascentis ESI pos.	30360	688.601	4.88891	Analog	CCMSLIB00010067468	CE(18:2); [M+NH4]+ C45H80N1O2	M+NH4	666.619	0	1	N/A	N/A	N/A	N/A	Gold	0.917621	PNNL-LIPIDS-POSITIVE	30643	293.335	32976	3	21.9824	666.619	688.601	1	N/A	N/A	N/A	N/A	N/A	N/A	N/A	N/A
U84x030370	84	Ascentis ESI pos.	30370	1043.88	4.88131
U84x030395	84	Ascentis ESI pos.	30395	968.77	4.95117	True	CCMSLIB00010089060	TG(16:0/22:6/22:6); [M+NH4]+ C63H102N1O6	M+NH4	968.771	0	1	N/A	N/A	N/A	N/A	Gold	0.751866	PNNL-LIPIDS-POSITIVE	97854	297.07	0.378016	3	0.000366211	968.771	968.77	1	N/A	N/A	N/A	N/A	N/A	N/A	N/A	N/A
U84x030427	84	Ascentis ESI pos.	30427	1054.88	4.89774
U84x030428	84	Ascentis ESI pos.	30428	942.755	4.8974	Analog	CCMSLIB00010091128	TG(16:0/16:0/22:6); [M+NH4]+ C57H102N1O6	M+NH4	896.771	0	1	N/A	N/A	N/A	N/A	Gold	0.739208	PNNL-LIPIDS-POSITIVE	84689	293.844	51277.5	5	45.9842	896.771	942.755	1	N/A	N/A	N/A	N/A	N/A	N/A	N/A	N/A
U84x030451	84	Ascentis ESI pos.	30451	980.864	4.89311
U84x030452	84	Ascentis ESI pos.	30452	857.74	4.92252
U84x030455	84	Ascentis ESI pos.	30455	1056.89	4.92514
U84x030486	84	Ascentis ESI pos.	30486	1030.88	4.90547
U84x030494	84	Ascentis ESI pos.	30494	918.752	4.90674	Analog	CCMSLIB00010099066	TG(16:0/18:0/22:6); [M+NH4]+ C59H106N1O6	M+NH4	924.802	0	1	N/A	N/A	N/A	N/A	Gold	0.761979	PNNL-LIPIDS-POSITIVE	52424	294.405	6542.26	6	6.05029	924.802	918.752	1	N/A	N/A	N/A	N/A	N/A	N/A	N/A	N/A
U84x030496	84	Ascentis ESI pos.	30496	1092.89	4.9083
U84x030515	84	Ascentis ESI pos.	30515	956.863	4.90948
U84x030525	84	Ascentis ESI pos.	30525	844.737	4.91	Analog	CCMSLIB00010073787	TG(14:0/14:0/16:1); [M+NH4]+ C47H92N1O6	M+NH4	766.692	0	1	N/A	N/A	N/A	N/A	Gold	0.765778	PNNL-LIPIDS-POSITIVE	49188	294.6	101794	5	78.045	766.692	844.737	1	N/A	N/A	N/A	N/A	N/A	N/A	N/A	N/A
U84x030526	84	Ascentis ESI pos.	30526	980.772	4.90939
U84x030538	84	Ascentis ESI pos.	30538	1018.78	4.91102	Analog	CCMSLIB00010095772	TG(16:1/22:6/22:6); [M+NH4]+ C63H100N1O6	M+NH4	966.755	0	1	N/A	N/A	N/A	N/A	Gold	0.636552	PNNL-LIPIDS-POSITIVE	5195	294.661	53817	5	52.0278	966.755	1018.78	1	N/A	N/A	N/A	N/A	N/A	N/A	N/A	N/A
U84x030542	84	Ascentis ESI pos.	30542	957.866	4.90935
U84x030566	84	Ascentis ESI pos.	30566	1019.79	4.91063
U84x030600	84	Ascentis ESI pos.	30600	1018.88	4.90804
U84x030672	84	Ascentis ESI pos.	30672	981.775	4.90899
U84x030783	84	Ascentis ESI pos.	30783	637.585	4.94374
U84x030792	84	Ascentis ESI pos.	30792	1006.88	4.93812
U84x030793	84	Ascentis ESI pos.	30793	654.614	4.93763
U84x030816	84	Ascentis ESI pos.	30816	554.585	4.94826
U84x030841	84	Ascentis ESI pos.	30841	1044.89	4.95034
U84x030845	84	Ascentis ESI pos.	30845	944.769	4.93107
U84x030861	84	Ascentis ESI pos.	30861	957.775	4.94014
U84x030904	84	Ascentis ESI pos.	30904	995.88	4.96339
U84x030915	84	Ascentis ESI pos.	30915	956.77	4.94043
U84x030926	84	Ascentis ESI pos.	30926	883.757	4.96494
U84x030941	84	Ascentis ESI pos.	30941	777.729	4.94441
U84x030948	84	Ascentis ESI pos.	30948	870.754	4.98234	Analog	CCMSLIB00010091176	TG(18:2/18:2/22:0); [M+NH4]+ C61H114N1O6	M+NH4	956.865	0	1	N/A	N/A	N/A	N/A	Gold	0.712107	PNNL-LIPIDS-POSITIVE	95955	298.94	89992.5	7	86.1106	956.865	870.754	1	N/A	N/A	N/A	N/A	N/A	N/A	N/A	N/A
U84x030953	84	Ascentis ESI pos.	30953	1083.91	4.98654
U84x030998	84	Ascentis ESI pos.	30998	994.786	4.96879	Analog	CCMSLIB00010090684	TG(18:1/18:1/22:6); [M+NH4]+ C61H106N1O6	M+NH4	948.802	0	1	N/A	N/A	N/A	N/A	Gold	0.786844	PNNL-LIPIDS-POSITIVE	60042	298.127	48465.3	6	45.984	948.802	994.786	1	N/A	N/A	N/A	N/A	N/A	N/A	N/A	N/A
U84x031000	84	Ascentis ESI pos.	31000	1106.91	4.96924
U84x031024	84	Ascentis ESI pos.	31024	932.863	4.97067
U84x031049	84	Ascentis ESI pos.	31049	858.753	4.97409	Analog	CCMSLIB00010092020	TG(16:0/17:1/18:1); [M+NH4]+ C54H104N1O6	M+NH4	862.786	0	1	N/A	N/A	N/A	N/A	Gold	0.624346	PNNL-LIPIDS-POSITIVE	18895	298.445	4674.84	3	4.03339	862.786	858.753	1	N/A	N/A	N/A	N/A	N/A	N/A	N/A	N/A
U84x031052	84	Ascentis ESI pos.	31052	692.613	5.00779
U84x031070	84	Ascentis ESI pos.	31070	871.757	4.98376
U84x031120	84	Ascentis ESI pos.	31120	884.768	5.02939	Analog	CCMSLIB00010096542	TG(15:0/18:1/18:1); [M+NH4]+ C54H104N1O6	M+NH4	862.786	0	1	N/A	N/A	N/A	N/A	Gold	0.644279	PNNL-LIPIDS-POSITIVE	13329	301.764	25477.3	5	21.9814	862.786	884.768	1	N/A	N/A	N/A	N/A	N/A	N/A	N/A	N/A
U84x031134	84	Ascentis ESI pos.	31134	690.616	4.98382	Analog	CCMSLIB00010091168	CE(18:2); [M+NH4]+ C45H80N1O2	M+NH4	666.619	0	1	N/A	N/A	N/A	N/A	Gold	0.891222	PNNL-LIPIDS-POSITIVE	8968	299.029	35997.9	3	23.9969	666.619	690.616	1	N/A	N/A	N/A	N/A	N/A	N/A	N/A	N/A
U84x031152	84	Ascentis ESI pos.	31152	920.771	4.98738	True	CCMSLIB00010091104	TG(16:0/18:2/22:6); [M+NH4]+ C59H102N1O6	M+NH4	920.771	0	1	N/A	N/A	N/A	N/A	Gold	0.844951	PNNL-LIPIDS-POSITIVE	221026	299.243	0.066287	9	6.10352e-05	920.771	920.771	1	N/A	N/A	N/A	N/A	N/A	N/A	N/A	N/A
U84x031182	84	Ascentis ESI pos.	31182	982.788	4.98873
U84x031248	84	Ascentis ESI pos.	31248	834.753	5.03118	True	CCMSLIB00010091978	TG(15:1/16:0/18:1); [M+NH4]+ C52H100N1O6	M+NH4	834.755	0	1	N/A	N/A	N/A	N/A	Gold	0.630939	PNNL-LIPIDS-POSITIVE	42399	301.871	1.97417	6	0.00164795	834.755	834.753	1	N/A	N/A	N/A	N/A	N/A	N/A	N/A	N/A
U84x031286	84	Ascentis ESI pos.	31286	846.755	5.00196	True	CCMSLIB00010090678	TG(14:0/18:1/18:2); [M+NH4]+ C53H100N1O6	M+NH4	846.755	0	1	N/A	N/A	N/A	N/A	Gold	0.700174	PNNL-LIPIDS-POSITIVE	118929	300.118	0.57665	9	0.000488281	846.755	846.755	1	N/A	N/A	N/A	N/A	N/A	N/A	N/A	N/A
U84x031317	84	Ascentis ESI pos.	31317	946.782	5.00985	True	CCMSLIB00010096946	TG(18:1/18:2/22:6); [M+NH4]+ C61H104N1O6	M+NH4	946.786	0	1	N/A	N/A	N/A	N/A	Gold	0.626958	PNNL-LIPIDS-POSITIVE	102586	300.591	4.70599	7	0.00445557	946.786	946.782	1	N/A	N/A	N/A	N/A	N/A	N/A	N/A	N/A
U84x031326	84	Ascentis ESI pos.	31326	934.786	5.03739
U84x031345	84	Ascentis ESI pos.	31345	1058.91	5.0103
U84x031445	84	Ascentis ESI pos.	31445	717.631	5.00636
U84x031509	84	Ascentis ESI pos.	31509	872.77	5.03102	Analog	CCMSLIB00010090678	TG(14:0/18:1/18:2); [M+NH4]+ C53H100N1O6	M+NH4	846.755	0	1	N/A	N/A	N/A	N/A	Gold	0.783468	PNNL-LIPIDS-POSITIVE	222681	301.861	30723.5	10	26.0153	846.755	872.77	1	N/A	N/A	N/A	N/A	N/A	N/A	N/A	N/A
U84x031510	84	Ascentis ESI pos.	31510	870.06	5.03141
U84x031522	84	Ascentis ESI pos.	31522	598.49	4.96444
U84x031540	84	Ascentis ESI pos.	31540	997.896	5.02874
U84x031541	84	Ascentis ESI pos.	31541	1084.92	5.03364
U84x031543	84	Ascentis ESI pos.	31543	972.798	5.03518
U84x031548	84	Ascentis ESI pos.	31548	1046.91	5.03635
U84x031556	84	Ascentis ESI pos.	31556	885.772	5.03493
U84x031590	84	Ascentis ESI pos.	31590	897.775	5.05121
U84x031617	84	Ascentis ESI pos.	31617	600.506	5.04457
U84x031665	84	Ascentis ESI pos.	31665	961.805	5.06281
U84x031676	84	Ascentis ESI pos.	31676	899.788	5.05732
U84x031679	84	Ascentis ESI pos.	31679	998.812	5.07673
U84x031685	84	Ascentis ESI pos.	31685	860.769	5.05657	Analog	CCMSLIB00010092020	TG(16:0/17:1/18:1); [M+NH4]+ C54H104N1O6	M+NH4	862.786	0	1	N/A	N/A	N/A	N/A	Gold	0.702337	PNNL-LIPIDS-POSITIVE	43819	303.394	2338.09	3	2.01727	862.786	860.769	1	N/A	N/A	N/A	N/A	N/A	N/A	N/A	N/A
U84x031712	84	Ascentis ESI pos.	31712	896.771	5.04917	True	CCMSLIB00010091128	TG(16:0/16:0/22:6); [M+NH4]+ C57H102N1O6	M+NH4	896.771	0	1	N/A	N/A	N/A	N/A	Gold	0.706524	PNNL-LIPIDS-POSITIVE	208460	302.95	0.816733	5	0.000732422	896.771	896.771	1	N/A	N/A	N/A	N/A	N/A	N/A	N/A	N/A
U84x031747	84	Ascentis ESI pos.	31747	822.755	5.06549	True	CCMSLIB00010090696	TG(14:0/16:0/18:1); [M+NH4]+ C51H100N1O6	M+NH4	822.755	0	1	N/A	N/A	N/A	N/A	Gold	0.795615	PNNL-LIPIDS-POSITIVE	196263	303.93	0.593471	3	0.000488281	822.755	822.755	1	N/A	N/A	N/A	N/A	N/A	N/A	N/A	N/A
U84x031803	84	Ascentis ESI pos.	31803	996.799	5.07155	Analog	CCMSLIB00010065393	TG(16:0/18:1/22:6); [M+NH4]+ C59H104N1O6	M+NH4	922.786	0	1	N/A	N/A	N/A	N/A	Gold	0.626807	PNNL-LIPIDS-POSITIVE	23147	304.293	80205.4	6	74.0125	922.786	996.799	1	N/A	N/A	N/A	N/A	N/A	N/A	N/A	N/A
U84x031810	84	Ascentis ESI pos.	31810	898.784	5.05726	Analog	CCMSLIB00010062305	TG(17:0/17:1/17:1); [M+NH4]+ C54H104N1O6	M+NH4	862.786	0	1	N/A	N/A	N/A	N/A	Gold	0.757606	PNNL-LIPIDS-POSITIVE	224598	303.435	41723.1	6	35.9981	862.786	898.784	1	N/A	N/A	N/A	N/A	N/A	N/A	N/A	N/A
U84x031829	84	Ascentis ESI pos.	31829	649.519	5.08115
U84x031833	84	Ascentis ESI pos.	31833	922.787	5.07675	True	CCMSLIB00010065393	TG(16:0/18:1/22:6); [M+NH4]+ C59H104N1O6	M+NH4	922.786	0	1	N/A	N/A	N/A	N/A	Gold	0.776724	PNNL-LIPIDS-POSITIVE	490140	304.605	0.661422	5	0.000610352	922.786	922.787	1	N/A	N/A	N/A	N/A	N/A	N/A	N/A	N/A
U84x031837	84	Ascentis ESI pos.	31837	1022.82	5.07235
U84x031879	84	Ascentis ESI pos.	31879	1026.84	5.16594
U84x031909	84	Ascentis ESI pos.	31909	852.783	5.09565
U84x031943	84	Ascentis ESI pos.	31943	848.771	5.09316	True	CCMSLIB00010095798	TG(16:0/16:0/18:2); [M+NH4]+ C53H102N1O6	M+NH4	848.771	0	1	N/A	N/A	N/A	N/A	Gold	0.783129	PNNL-LIPIDS-POSITIVE	318889	305.59	0.575281	3	0.000488281	848.771	848.771	1	N/A	N/A	N/A	N/A	N/A	N/A	N/A	N/A
U84x031968	84	Ascentis ESI pos.	31968	948.801	5.09657	True	CCMSLIB00010090684	TG(18:1/18:1/22:6); [M+NH4]+ C61H106N1O6	M+NH4	948.802	0	1	N/A	N/A	N/A	N/A	Gold	0.625941	PNNL-LIPIDS-POSITIVE	150877	305.794	1.3509	5	0.00128174	948.802	948.801	1	N/A	N/A	N/A	N/A	N/A	N/A	N/A	N/A
U84x032071	84	Ascentis ESI pos.	32071	878.799	5.11854
U84x032094	84	Ascentis ESI pos.	32094	874.787	5.11533	True	CCMSLIB00010095808	TG(16:0/18:1/18:2); [M+NH4]+ C55H104N1O6	M+NH4	874.786	0	1	N/A	N/A	N/A	N/A	Gold	0.623066	PNNL-LIPIDS-POSITIVE	714283	306.92	0.627944	5	0.000549316	874.786	874.787	1	N/A	N/A	N/A	N/A	N/A	N/A	N/A	N/A
U84x032098	84	Ascentis ESI pos.	32098	872.07	5.11583	Analog	CCMSLIB00010095798	TG(16:0/16:0/18:2); [M+NH4]+ C53H102N1O6	M+NH4	848.771	0	1	N/A	N/A	N/A	N/A	Gold	0.766173	PNNL-LIPIDS-POSITIVE	18035	306.95	27450.2	3	23.2989	848.771	872.07	1	N/A	N/A	N/A	N/A	N/A	N/A	N/A	N/A
U84x032143	84	Ascentis ESI pos.	32143	911.79	5.08309
U84x032147	84	Ascentis ESI pos.	32147	912.797	5.12417
U84x032159	84	Ascentis ESI pos.	32159	836.769	5.12589	True	CCMSLIB00010062283	TG(15:0/16:0/18:1); [M+NH4]+ C52H102N1O6	M+NH4	836.771	0	1	N/A	N/A	N/A	N/A	Gold	0.764512	PNNL-LIPIDS-POSITIVE	63456	307.553	1.67765	6	0.00140381	836.771	836.769	1	N/A	N/A	N/A	N/A	N/A	N/A	N/A	N/A
U84x032187	84	Ascentis ESI pos.	32187	1000.83	5.10801
U84x032199	84	Ascentis ESI pos.	32199	1086.94	5.12254
U84x032202	84	Ascentis ESI pos.	32202	926.813	5.17522
U84x032236	84	Ascentis ESI pos.	32236	913.801	5.134
U84x032246	84	Ascentis ESI pos.	32246	900.801	5.13574	True	CCMSLIB00010062287	TG(18:0/18:2/18:2); [M+NH4]+ C57H106N1O6	M+NH4	900.802	0	1	N/A	N/A	N/A	N/A	Gold	0.641966	PNNL-LIPIDS-POSITIVE	282392	308.144	0.677565	5	0.000610352	900.802	900.801	1	N/A	N/A	N/A	N/A	N/A	N/A	N/A	N/A
U84x032247	84	Ascentis ESI pos.	32247	601.517	5.12594
U84x032250	84	Ascentis ESI pos.	32250	602.521	5.12646
U84x032269	84	Ascentis ESI pos.	32269	719.633	5.13818	Analog	CCMSLIB00010067468	CE(18:2); [M+NH4]+ C45H80N1O2	M+NH4	666.619	0	1	N/A	N/A	N/A	N/A	Gold	0.880561	PNNL-LIPIDS-POSITIVE	26009	308.291	79526.3	3	53.0137	666.619	719.633	1	N/A	N/A	N/A	N/A	N/A	N/A	N/A	N/A
U84x032271	84	Ascentis ESI pos.	32271	904.812	5.13689
U84x032296	84	Ascentis ESI pos.	32296	862.785	5.14166	True	CCMSLIB00010096542	TG(15:0/18:1/18:1); [M+NH4]+ C54H104N1O6	M+NH4	862.786	0	1	N/A	N/A	N/A	N/A	Gold	0.840561	PNNL-LIPIDS-POSITIVE	82127	308.499	1.13187	6	0.000976562	862.786	862.785	1	N/A	N/A	N/A	N/A	N/A	N/A	N/A	N/A
U84x032438	84	Ascentis ESI pos.	32438	1000.93	5.16338
U84x032440	84	Ascentis ESI pos.	32440	824.77	5.16464	True	CCMSLIB00010063351	TG(16:0/16:0/16:0); [M+NH4]+ C51H102N1O6	M+NH4	824.771	0	1	N/A	N/A	N/A	N/A	Gold	0.960079	PNNL-LIPIDS-POSITIVE	318878	309.879	0.444015	5	0.000366211	824.771	824.77	1	N/A	N/A	N/A	N/A	N/A	N/A	N/A	N/A
U84x032455	84	Ascentis ESI pos.	32455	888.8	5.1653	Analog	CCMSLIB00010091522	TG(17:1/18:1/18:2); [M+NH4]+ C56H104N1O6	M+NH4	886.786	0	1	N/A	N/A	N/A	N/A	Gold	0.762068	PNNL-LIPIDS-POSITIVE	55449	309.918	2270.89	7	2.01379	886.786	888.8	1	N/A	N/A	N/A	N/A	N/A	N/A	N/A	N/A
U84x032558	84	Ascentis ESI pos.	32558	925.806	5.16667
U84x032559	84	Ascentis ESI pos.	32559	850.787	5.1818	True	CCMSLIB00010090318	TG(16:0/16:0/18:1); [M+NH4]+ C53H104N1O6	M+NH4	850.786	0	1	N/A	N/A	N/A	N/A	Gold	0.952207	PNNL-LIPIDS-POSITIVE	920128	310.908	0.717397	5	0.000610352	850.786	850.787	1	N/A	N/A	N/A	N/A	N/A	N/A	N/A	N/A
U84x032592	84	Ascentis ESI pos.	32592	976.83	5.20175	Analog	CCMSLIB00010065393	TG(16:0/18:1/22:6); [M+NH4]+ C59H104N1O6	M+NH4	922.786	0	1	N/A	N/A	N/A	N/A	Gold	0.704111	PNNL-LIPIDS-POSITIVE	22404	312.105	58565.2	6	54.0432	922.786	976.83	1	N/A	N/A	N/A	N/A	N/A	N/A	N/A	N/A
U84x032634	84	Ascentis ESI pos.	32634	950.816	5.19322	True	CCMSLIB00010096348	TG(18:0/18:1/22:6); [M+NH4]+ C61H108N1O6	M+NH4	950.818	0	1	N/A	N/A	N/A	N/A	Gold	0.624156	PNNL-LIPIDS-POSITIVE	128398	311.593	1.86158	5	0.00177002	950.818	950.816	1	N/A	N/A	N/A	N/A	N/A	N/A	N/A	N/A
U84x032641	84	Ascentis ESI pos.	32641	1089.96	5.20386
U84x032642	84	Ascentis ESI pos.	32642	977.836	5.20231
U84x032645	84	Ascentis ESI pos.	32645	914.813	5.19242	Analog	CCMSLIB00010091548	TG(16:0/18:1/18:1); [M+NH4]+ C55H106N1O6	M+NH4	876.802	0	1	N/A	N/A	N/A	N/A	Gold	0.825808	PNNL-LIPIDS-POSITIVE	59589	311.545	43351.5	3	38.0107	876.802	914.813	1	N/A	N/A	N/A	N/A	N/A	N/A	N/A	N/A
U84x032656	84	Ascentis ESI pos.	32656	924.803	5.12128
U84x032680	84	Ascentis ESI pos.	32680	876.803	5.19937	True	CCMSLIB00010091548	TG(16:0/18:1/18:1); [M+NH4]+ C55H106N1O6	M+NH4	876.802	0	1	N/A	N/A	N/A	N/A	Gold	0.884184	PNNL-LIPIDS-POSITIVE	979148	311.962	1.04417	3	0.000915527	876.802	876.803	1	N/A	N/A	N/A	N/A	N/A	N/A	N/A	N/A
U84x032693	84	Ascentis ESI pos.	32693	938.819	5.21211
U84x032697	84	Ascentis ESI pos.	32697	951.821	5.19312
U84x032699	84	Ascentis ESI pos.	32699	927.817	5.18252
U84x032770	84	Ascentis ESI pos.	32770	978.847	5.2883	Analog	CCMSLIB00010074773	TG(16:0/18:1/20:1); [M+NH4]+ C57H110N1O6	M+NH4	904.833	0	1	N/A	N/A	N/A	N/A	Gold	0.741881	PNNL-LIPIDS-POSITIVE	41784	317.298	81798.1	7	74.0137	904.833	978.847	1	N/A	N/A	N/A	N/A	N/A	N/A	N/A	N/A
U84x032828	84	Ascentis ESI pos.	32828	950.906	5.22044	Analog	CCMSLIB00010084287	TG(18:0/18:1/20:4); [M+NH4]+ C59H108N1O6	M+NH4	926.818	0	1	N/A	N/A	N/A	N/A	Gold	0.645312	PNNL-LIPIDS-POSITIVE	62272	313.227	25990.7	4	24.0887	926.818	950.906	1	N/A	N/A	N/A	N/A	N/A	N/A	N/A	N/A
U84x032859	84	Ascentis ESI pos.	32859	1050.94	5.16336
U84x032902	84	Ascentis ESI pos.	32902	864.801	5.23401	Analog	CCMSLIB00010073474	TG(16:0/18:0/18:1); [M+NH4]+ C55H108N1O6	M+NH4	878.818	0	1	N/A	N/A	N/A	N/A	Gold	0.855182	PNNL-LIPIDS-POSITIVE	80983	314.041	15949.8	6	14.017	878.818	864.801	1	N/A	N/A	N/A	N/A	N/A	N/A	N/A	N/A
U84x032920	84	Ascentis ESI pos.	32920	976.925	5.2359
U84x032929	84	Ascentis ESI pos.	32929	1041.96	5.24439
U84x032950	84	Ascentis ESI pos.	32950	1077.96	5.2415
U84x032953	84	Ascentis ESI pos.	32953	928.828	5.24137	Analog	CCMSLIB00010098038	TG(16:0/18:1/18:2); [M+NH4]+ C55H104N1O6	M+NH4	874.786	0	1	N/A	N/A	N/A	N/A	Gold	0.746028	PNNL-LIPIDS-POSITIVE	51568	314.482	61777.1	7	54.0418	874.786	928.828	1	N/A	N/A	N/A	N/A	N/A	N/A	N/A	N/A
U84x032979	84	Ascentis ESI pos.	32979	929.834	5.24202
U84x033002	84	Ascentis ESI pos.	33002	890.816	5.25054	True	CCMSLIB00010091164	TG(17:0/18:1/18:1); [M+NH4]+ C56H108N1O6	M+NH4	890.818	0	1	N/A	N/A	N/A	N/A	Gold	0.784457	PNNL-LIPIDS-POSITIVE	49690	315.033	1.78141	6	0.00158691	890.818	890.816	1	N/A	N/A	N/A	N/A	N/A	N/A	N/A	N/A
U84x033003	84	Ascentis ESI pos.	33003	1002.94	5.25122
U84x033007	84	Ascentis ESI pos.	33007	1040.96	5.24297
U84x033011	84	Ascentis ESI pos.	33011	965.928	5.27471
U84x033030	84	Ascentis ESI pos.	33030	941.832	5.23541
U84x033073	84	Ascentis ESI pos.	33073	1005.87	5.29919
U84x033112	84	Ascentis ESI pos.	33112	966.932	5.27499
U84x033113	84	Ascentis ESI pos.	33113	1028.96	5.26821
U84x033123	84	Ascentis ESI pos.	33123	1029.96	5.26897
U84x033126	84	Ascentis ESI pos.	33126	916.83	5.26963	Analog	CCMSLIB00010073474	TG(16:0/18:0/18:1); [M+NH4]+ C55H108N1O6	M+NH4	878.818	0	1	N/A	N/A	N/A	N/A	Gold	0.839466	PNNL-LIPIDS-POSITIVE	29325	316.178	43253.6	5	38.012	878.818	916.83	1	N/A	N/A	N/A	N/A	N/A	N/A	N/A	N/A
U84x033151	84	Ascentis ESI pos.	33151	964.918	5.27058
U84x033158	84	Ascentis ESI pos.	33158	852.8	5.27497	True	CCMSLIB00010090738	TG(16:0/16:0/18:0); [M+NH4]+ C53H106N1O6	M+NH4	852.802	0	1	N/A	N/A	N/A	N/A	Gold	0.976652	PNNL-LIPIDS-POSITIVE	178767	316.498	2.43338	5	0.0020752	852.802	852.8	1	N/A	N/A	N/A	N/A	N/A	N/A	N/A	N/A
U84x033205	84	Ascentis ESI pos.	33205	953.839	5.25516
U84x033210	84	Ascentis ESI pos.	33210	1067.98	5.25886
U84x033224	84	Ascentis ESI pos.	33224	954.846	5.23591
U84x033230	84	Ascentis ESI pos.	33230	878.818	5.28911	True	CCMSLIB00010073474	TG(16:0/18:0/18:1); [M+NH4]+ C55H108N1O6	M+NH4	878.818	0	1	N/A	N/A	N/A	N/A	Gold	0.951871	PNNL-LIPIDS-POSITIVE	542372	317.347	0.555612	5	0.000488281	878.818	878.818	1	N/A	N/A	N/A	N/A	N/A	N/A	N/A	N/A
U84x033234	84	Ascentis ESI pos.	33234	990.943	5.28948
U84x033249	84	Ascentis ESI pos.	33249	853.805	5.27549
U84x033254	84	Ascentis ESI pos.	33254	979.851	5.29093
U84x033258	84	Ascentis ESI pos.	33258	1090.97	5.29133
U84x033266	84	Ascentis ESI pos.	33266	1004.86	5.29716	Analog	CCMSLIB00010098246	TG(16:0/18:1/22:6); [M+NH4]+ C59H104N1O6	M+NH4	922.786	0	1	N/A	N/A	N/A	N/A	Gold	0.634352	PNNL-LIPIDS-POSITIVE	7407	317.83	88942.1	5	82.0745	922.786	1004.86	1	N/A	N/A	N/A	N/A	N/A	N/A	N/A	N/A
U84x033279	84	Ascentis ESI pos.	33279	1091.98	5.29244
U84x033292	84	Ascentis ESI pos.	33292	904.833	5.30251	Analog	CCMSLIB00010090706	TG(15:0/18:1/18:1); [M+NH4]+ C54H104N1O6	M+NH4	862.786	0	1	N/A	N/A	N/A	N/A	Gold	0.890531	PNNL-LIPIDS-POSITIVE	310063	318.15	48733.5	5	42.0466	862.786	904.833	1	N/A	N/A	N/A	N/A	N/A	N/A	N/A	N/A
U84x033303	84	Ascentis ESI pos.	33303	1016.96	5.30415
U84x033321	84	Ascentis ESI pos.	33321	866.811	5.26609
U84x033370	84	Ascentis ESI pos.	33370	930.845	5.3164	True	CCMSLIB00010091562	TG(18:1/18:1/20:1); [M+NH4]+ C59H112N1O6	M+NH4	930.849	0	1	N/A	N/A	N/A	N/A	Gold	0.79417	PNNL-LIPIDS-POSITIVE	53040	318.984	4.65542	6	0.0043335	930.849	930.845	1	N/A	N/A	N/A	N/A	N/A	N/A	N/A	N/A
U84x033382	84	Ascentis ESI pos.	33382	1042.97	5.31876
U84x033402	84	Ascentis ESI pos.	33402	867.817	5.31818
U84x033448	84	Ascentis ESI pos.	33448	892.828	5.33661	Analog	CCMSLIB00010073474	TG(16:0/18:0/18:1); [M+NH4]+ C55H108N1O6	M+NH4	878.818	0	1	N/A	N/A	N/A	N/A	Gold	0.830989	PNNL-LIPIDS-POSITIVE	20398	320.196	15942.7	4	14.0107	878.818	892.828	1	N/A	N/A	N/A	N/A	N/A	N/A	N/A	N/A
U84x033465	84	Ascentis ESI pos.	33465	1004.95	5.33818
U84x033468	84	Ascentis ESI pos.	33468	1069.99	5.33906
U84x033470	84	Ascentis ESI pos.	33470	913.762	5.33931
U84x033483	84	Ascentis ESI pos.	33483	957.865	5.33825
U84x033484	84	Ascentis ESI pos.	33484	1068.99	5.33806
U84x033504	84	Ascentis ESI pos.	33504	919.85	5.34833
U84x033508	84	Ascentis ESI pos.	33508	1030.97	5.34846
U84x033523	84	Ascentis ESI pos.	33523	956.86	5.33685	Analog	CCMSLIB00010091522	TG(17:1/18:1/18:2); [M+NH4]+ C56H104N1O6	M+NH4	886.786	0	1	N/A	N/A	N/A	N/A	Gold	0.740128	PNNL-LIPIDS-POSITIVE	7065	320.211	79020	5	70.0739	886.786	956.86	1	N/A	N/A	N/A	N/A	N/A	N/A	N/A	N/A
U84x033580	84	Ascentis ESI pos.	33580	908.859	5.43274	True	CCMSLIB00010083165	TG(18:0/18:0/18:0); [M+NH4]+ C57H114N1O6	M+NH4	908.865	0	1	N/A	N/A	N/A	N/A	Gold	0.781414	PNNL-LIPIDS-POSITIVE	15013	325.964	6.64838	3	0.00604248	908.865	908.859	1	N/A	N/A	N/A	N/A	N/A	N/A	N/A	N/A
U84x033605	84	Ascentis ESI pos.	33605	881.835	5.37784
U84x033617	84	Ascentis ESI pos.	33617	880.828	5.33457	True	CCMSLIB00010062409	TG(16:0/18:0/18:0); [M+NH4]+ C55H110N1O6	M+NH4	880.833	0	1	N/A	N/A	N/A	N/A	Gold	0.940272	PNNL-LIPIDS-POSITIVE	23806	320.074	6.16703	4	0.00543213	880.833	880.828	1	N/A	N/A	N/A	N/A	N/A	N/A	N/A	N/A
U84x033626	84	Ascentis ESI pos.	33626	907.851	5.38828
U84x033644	84	Ascentis ESI pos.	33644	906.844	5.38603	True	CCMSLIB00010073491	TG(18:0/18:0/18:1); [M+NH4]+ C57H112N1O6	M+NH4	906.849	0	1	N/A	N/A	N/A	N/A	Gold	0.857488	PNNL-LIPIDS-POSITIVE	81871	323.162	5.45168	6	0.00494385	906.849	906.844	1	N/A	N/A	N/A	N/A	N/A	N/A	N/A	N/A
U84x033665	84	Ascentis ESI pos.	33665	932.863	5.39672	True	CCMSLIB00010062415	TG(18:1/18:1/20:0); [M+NH4]+ C59H114N1O6	M+NH4	932.865	0	1	N/A	N/A	N/A	N/A	Gold	0.643258	PNNL-LIPIDS-POSITIVE	39461	323.803	1.83197	5	0.00170898	932.865	932.863	1	N/A	N/A	N/A	N/A	N/A	N/A	N/A	N/A
U84x033674	84	Ascentis ESI pos.	33674	1044.99	5.39738
U84x033680	84	Ascentis ESI pos.	33680	894.84	5.34121	Analog	CCMSLIB00010098464	TG(16:0/18:0/18:0); [M+NH4]+ C55H110N1O6	M+NH4	880.833	0	1	N/A	N/A	N/A	N/A	Gold	0.67989	PNNL-LIPIDS-POSITIVE	2176	320.473	15901.4	4	14.0065	880.833	894.84	1	N/A	N/A	N/A	N/A	N/A	N/A	N/A	N/A
U84x033712	84	Ascentis ESI pos.	33712	1006.88	5.38516	Analog	CCMSLIB00010099066	TG(16:0/18:0/22:6); [M+NH4]+ C59H106N1O6	M+NH4	924.802	0	1	N/A	N/A	N/A	N/A	Gold	0.714698	PNNL-LIPIDS-POSITIVE	4257	323.11	88751.5	4	82.0776	924.802	1006.88	1	N/A	N/A	N/A	N/A	N/A	N/A	N/A	N/A
U84x033739	84	Ascentis ESI pos.	33739	1071	5.40996
U84x033769	84	Ascentis ESI pos.	33769	959.882	5.41008
U84x033770	84	Ascentis ESI pos.	33770	1007.97	5.4212
U84x033812	84	Ascentis ESI pos.	33812	958.878	5.40981
U84x033833	84	Ascentis ESI pos.	33833	985.898	5.42766
U84x033931	84	Ascentis ESI pos.	33931	1021.99	5.47137
U84x033939	84	Ascentis ESI pos.	33939	909.866	5.47065
U84x033957	84	Ascentis ESI pos.	33957	1047	5.47754
U84x033970	84	Ascentis ESI pos.	33970	1048.01	5.47877
U84x033979	84	Ascentis ESI pos.	33979	934.877	5.47788	Analog	CCMSLIB00010062283	TG(15:0/16:0/18:1); [M+NH4]+ C52H102N1O6	M+NH4	836.771	0	1	N/A	N/A	N/A	N/A	Gold	0.712978	PNNL-LIPIDS-POSITIVE	15763	328.673	117244	6	98.1064	836.771	934.877	1	N/A	N/A	N/A	N/A	N/A	N/A	N/A	N/A
U84x034026	84	Ascentis ESI pos.	34026	960.894	5.48485	True	CCMSLIB00010092440	TG(18:1/18:1/22:0); [M+NH4]+ C61H118N1O6	M+NH4	960.896	0	1	N/A	N/A	N/A	N/A	Gold	0.702846	PNNL-LIPIDS-POSITIVE	11962	329.091	1.52446	6	0.00146484	960.896	960.894	1	N/A	N/A	N/A	N/A	N/A	N/A	N/A	N/A
U84x034033	84	Ascentis ESI pos.	34033	936.889	5.51044
U84x034044	84	Ascentis ESI pos.	34044	1100.04	5.49496
U84x034094	84	Ascentis ESI pos.	34094	986.91	5.49539
U84x034161	84	Ascentis ESI pos.	34161	1075.03	5.5589
U84x034185	84	Ascentis ESI pos.	34185	1076.04	5.56276
U84x034209	84	Ascentis ESI pos.	34209	963.913	5.56237
U85x000035	85	Ascentis ESI neg.	35	606.071	0.206785	True	CCMSLIB00005748767	Massbank:PR100619 Uridine 5'-diphospho-N-acetylgalactosamine|UDP-GalNAc|UDP-N-acetylgalactosamine|Uridine diphospho-2-acetamido-2-deoxy-D-galactose	M-H	606.074	0	1	7277-98-7	N/A	OCC(O1)C(O)C(O)C(NC(C)=O)C1OP(O)(=O)OP(O)(=O)OCC(O2)C(O)C(O)C2N(C=3)C(=O)NC(=O)C3	1S/C17H27N3O17P2/c1-6(22)18-10-13(26)11(24)7(4-21)35-16(10)36-39(31,32)37-38(29,30)33-5-8-12(25)14(27)15(34-8)20-3-2-9(23)19-17(20)28/h2-3,7-8,10-16,21,24-27H,4-5H2,1H3,(H,18,22)(H,29,30)(H,31,32)(H,19,23,28)/t7-,8-,10-,11+,12-,13-,14-,15-,16-/m1/s1	Bronze	0.756912	MASSBANK	19358	12.407	4.73317	17	0.00286865	606.074	606.071	-1	LFTYTUAZOPRMMI-UHFFFAOYSA-N	LFTYTUAZOPRMMI	Nucleosides, nucleotides, and analogues	Pyrimidine nucleotides	Pyrimidine nucleotide sugars	Aminosugars and aminoglycosides	Aminosugars	Carbohydrates
U85x000215	85	Ascentis ESI neg.	215	565.044	0.211069	True	CCMSLIB00006685145	URIDINE 5'-DIPHOSPHOGLUCOSE	M-H	565.048	0	1	N/A	N/A	C1=CN([C@H]2[C@@H]([C@@H]([C@@H](COP(=O)(O)OP(=O)(O)O[C@@H]3[C@@H]([C@H]([C@@H]([C@@H](CO)O3)O)O)O)O2)O)O)C(=O)N=C1O	"InChI=1S/C15H24N2O17P2/c18-3-5-8(20)10(22)12(24)14(32-5)33-36(28,29)34-35(26,27)30-4-6-9(21)11(23)13(31-6)17-2-1-7(19)16-15(17)25/h1-2,5-6,8-14,18,20-24H,3-4H2,(H,26,27)(H,28,29)(H,16,19,25)/t5-,6-,8-,9-,10+,11-,12-,13-,14-/m1/s1"	Bronze	0.885011	MONA	8457	12.664	7.02115	11	0.00396729	565.048	565.044	-1	HSCJRCZFDFQWRP-JZMIEXBBSA-N	HSCJRCZFDFQWRP	Nucleosides, nucleotides, and analogues	Pyrimidine nucleotides	Pyrimidine nucleotide sugars			Carbohydrates
U85x000279	85	Ascentis ESI neg.	279	532.299	0.225142
U85x000887	85	Ascentis ESI neg.	887	346.053	0.218668	True	CCMSLIB00006679862	ADENOSINE 5'-MONOPHOSPHATE	M-H	346.056	0	1	N/A	N/A	C([C@@H]1[C@H]([C@H]([C@H](N2C=NC3=C2N=CN=C3N)O1)O)O)OP(=O)(O)O	"InChI=1S/C10H14N5O7P/c11-8-5-9(13-2-12-8)15(3-14-5)10-7(17)6(16)4(22-10)1-21-23(18,19)20/h2-4,6-7,10,16-17H,1H2,(H2,11,12,13)(H2,18,19,20)/t4-,6-,7-,10-/m1/s1"	Bronze	0.769392	MONA	1418	13.12	7.23132	6	0.00250244	346.056	346.053	-1	UDMBCSSLTHHNCD-KQYNXXCUSA-N	UDMBCSSLTHHNCD	Nucleosides, nucleotides, and analogues	Purine nucleotides	Purine ribonucleotides	Nucleosides	Purine nucleos(t)ides	Carbohydrates
U85x000892	85	Ascentis ESI neg.	892	191.019	0.219755	True	CCMSLIB00003139346	Spectral Match to Citric acid from NIST14	M-H	191.02	192.027	1	77929	N/A	C(C(=O)O)C(CC(=O)O)(C(=O)O)O	InChI=1S/C6H8O7/c7-3(8)1-6(13,5(11)12)2-4(9)10/h13H,1-2H2,(H,7,8)(H,9,10)(H,11,12)	Bronze	0.986615	GNPS-NIST14-MATCHES	15039	13.185	5.7514	7	0.00109863	191.02	191.019	-1	KRKNYBCHXYNGOX-UHFFFAOYSA-N	KRKNYBCHXYNGOX	Organic acids and derivatives	Carboxylic acids and derivatives	Tricarboxylic acids and derivatives	Fatty Acids and Conjugates	Hydroxy fatty acids	Fatty acids
U85x000901	85	Ascentis ESI neg.	901	515.301	0.223194
U85x000990	85	Ascentis ESI neg.	990	204.059	0.233851
U85x001126	85	Ascentis ESI neg.	1126	174.041	0.220582	True	CCMSLIB00000222533	ReSpect:PT209970 N-Acetyl-DL-aspartic acid|Ac-Asp|NAA|N-Acetyl-aspartate|N-Acetylaspartate|2-acetamidobutanedioic acid|(2S)-2-acetamidobutanedioic acid	[M+H]	174.04	0	1	2545-40-6	N/A	CC(=O)NC(CC(=O)O)C(=O)O	1/C6H9NO5/c1-3(8)7-4(6(11)12)2-5(9)10/h4H,2H2,1H3,(H,7,8)(H,9,10)(H,11,12)/t4-/m0/s1/f/h7,9,11H	Bronze	0.917161	RESPECT	16260	13.235	2.89324	4	0.00050354	174.04	174.04	-1	OTCCIMWXFLJLIA-UHFFFAOYSA-N	OTCCIMWXFLJLIA	Organic acids and derivatives	Carboxylic acids and derivatives	Amino acids, peptides, and analogues	Small peptides	Dipeptides	Amino acids and Peptides
U85x001258	85	Ascentis ESI neg.	1258	323.027	0.217818	True	CCMSLIB00010102824	Uridine 5'-monophosphate CollisionEnergy:102040	M-H	323.029	0	1	N/A	N/A	O=c1nc(O)ccn1[C@@H]1O[C@H](COP(=O)(O)O)[C@@H](O)[C@H]1O	"InChI=1S/C9H13N2O9P/c12-5-1-2-11(9(15)10-5)8-7(14)6(13)4(20-8)3-19-21(16,17)18/h1-2,4,6-8,13-14H,3H2,(H,10,12,15)(H2,16,17,18)/t4-,6-,7-,8-/m1/s1"	Bronze	0.943533	BERKELEY-LAB	1212	13.069	7.08549	8	0.00228882	323.029	323.027	-1	DJJCXFVJDGTHFX-XVFCMESISA-N	DJJCXFVJDGTHFX	Nucleosides, nucleotides, and analogues	Pyrimidine nucleotides	Pyrimidine ribonucleotides	Nucleosides	Pyrimidine nucleos(t)ides	Carbohydrates
U85x001408	85	Ascentis ESI neg.	1408	133.014	0.226312	True	CCMSLIB00006681894	MALIC ACID	M-H	133.014	0	1	N/A	N/A	C(C(C(=O)O)O)C(=O)O	"InChI=1S/C4H6O5/c5-2(4(8)9)1-3(6)7/h2,5H,1H2,(H,6,7)(H,8,9)"	Bronze	0.678209	MONA	4299	13.579	0	3	0	133.014	133.014	-1	BJEPYKJPYRNKOW-UHFFFAOYSA-N	BJEPYKJPYRNKOW	Organic acids and derivatives	Hydroxy acids and derivatives	Beta hydroxy acids and derivatives	Fatty Acids and Conjugates	Dicarboxylic acids|Hydroxy fatty acids	Fatty acids
U85x001567	85	Ascentis ESI neg.	1567	168.026	0.234033
U85x001678	85	Ascentis ESI neg.	1678	330.059	0.226555
U85x001707	85	Ascentis ESI neg.	1707	589.173	0.226509
U85x001724	85	Ascentis ESI neg.	1724	531.296	0.225477
U85x001731	85	Ascentis ESI neg.	1731	135.03	0.229587	True	CCMSLIB00003137313	Spectral Match to Threonic acid from NIST14	M-H	135.03	0	1	3909124	N/A	N/A	N/A	Bronze	0.69505	GNPS-NIST14-MATCHES	3738	13.775	1.46904	3	0.000198364	135.03	135.03	-1	N/A	N/A	N/A	N/A	N/A	N/A	N/A	N/A
U85x001859	85	Ascentis ESI neg.	1859	167.021	0.229523	True	CCMSLIB00006678702	URIC ACID	M-H	167.021	0	1	N/A	N/A	C12=C(N=C(N=C1NC(=N2)O)O)O	"InChI=1S/C5H4N4O3/c10-3-1-2(7-4(11)6-1)8-5(12)9-3/h(H4,6,7,8,9,10,11,12)"	Bronze	0.937781	MONA	7047	13.771	2.37532	4	0.000396729	167.021	167.021	-1	LEHOTFFKMJEONL-UHFFFAOYSA-N	LEHOTFFKMJEONL	Organoheterocyclic compounds	Imidazopyrimidines	Purines and purine derivatives			Alkaloids
U85x001965	85	Ascentis ESI neg.	1965	301.072	0.230605
U85x001966	85	Ascentis ESI neg.	1966	146.046	0.230429	True	CCMSLIB00006113833	L-(+)-Glutamic acid - 40.0 eV	M-H	146.046	0	1		N/A	C(CC(=O)O)[C@@H](C(=O)O)N	N/A	Gold	0.826063	BIRMINGHAM-UHPLC-MS-NEG	8241	13.826	1.67167	4	0.000244141	146.046	146.046	-1	WHUUTDBJXJRKMK-VKHMYHEASA-N	WHUUTDBJXJRKMK	Organic acids and derivatives	Carboxylic acids and derivatives	Amino acids, peptides, and analogues	Small peptides	Aminoacids	Amino acids and Peptides
U85x002002	85	Ascentis ESI neg.	2002	491.161	0.231061
U85x002092	85	Ascentis ESI neg.	2092	179.055	0.228575
U85x002129	85	Ascentis ESI neg.	2129	124.007	0.230548
U85x002132	85	Ascentis ESI neg.	2132	171.029	0.230319
U85x002140	85	Ascentis ESI neg.	2140	236.078	0.231316	Analog	CCMSLIB00004720828	Mandelic Acid, Methyl Ester	[M-H]-	165.056	0	1	N/A	N/A	N/A	InChI=1S/C9H10O3/c1-12-9(11)8(10)7-5-3-2-4-6-7/h2-6,8,10H,1H3	Bronze	0.76277	MONA	2237	13.879	430288	4	71.0216	165.056	236.078	-1	ITATYELQCJRCCK-UHFFFAOYSA-N	ITATYELQCJRCCK	N/A	N/A	N/A	N/A	N/A	N/A
U85x002368	85	Ascentis ESI neg.	2368	203.057	0.232441	Analog	CCMSLIB00006126041	alpha-L-rhamnopyranose - 40.0 eV	M-H	163.061	0	1		N/A	C[C@H]1[C@@H]([C@H]([C@H]([C@@H](O1)O)O)O)O	N/A	Gold	0.709634	BIRMINGHAM-UHPLC-MS-NEG	112600	13.946	245281	4	39.9958	163.061	203.057	-1	SHZGCJCMOBCMKK-HGVZOGFYSA-N	SHZGCJCMOBCMKK	Organic oxygen compounds	Organooxygen compounds	Carbohydrates and carbohydrate conjugates	Saccharides	Disaccharides|Monosaccharides	Carbohydrates
U85x002381	85	Ascentis ESI neg.	2381	196.072	0.235839	Analog	CCMSLIB00000221803	ReSpect:PT201270 L-Carnosine|beta-Ala-His|beta-Alanyl-L-histidine|L-Ignotine|(2S)-2-(3-aminopropanoylamino)-3-(3H-imidazol-4-yl)propanoic acid	[M+H]	225.099	0	1	305-84-0	N/A	C1=C(NC=N1)CC(C(=O)O)NC(=O)CCN	1/C9H14N4O3/c10-2-1-8(14)13-7(9(15)16)3-6-4-11-5-12-6/h4-5,7H,1-3,10H2,(H,11,12)(H,13,14)(H,15,16)/t7-/m0/s1/f/h12-13,15H	Bronze	0.941741	RESPECT	95990	14.15	128950	5	29.0266	225.099	196.072	-1	CQOVPNPJLQNMDC-UHFFFAOYSA-N	CQOVPNPJLQNMDC	Organic acids and derivatives	Peptidomimetics	Hybrid peptides	Small peptides	Dipeptides	Amino acids and Peptides
U85x002393	85	Ascentis ESI neg.	2393	178.036	0.231962
U85x002432	85	Ascentis ESI neg.	2432	296.087	0.231979
U85x002441	85	Ascentis ESI neg.	2441	147.046	0.240584
U85x002443	85	Ascentis ESI neg.	2443	218.103	0.233155	True	CCMSLIB00005763057	Massbank:LU087052 Pantothenate|Pantothenic acid|3-[[(2R)-2,4-dihydroxy-3,3-dimethylbutanoyl]amino]propanoic acid	M-H	218.103	0	1	79-83-4	N/A	CC(C)(CO)[C@@H](O)C(=O)NCCC(O)=O	1S/C9H17NO5/c1-9(2,5-11)7(14)8(15)10-4-3-6(12)13/h7,11,14H,3-5H2,1-2H3,(H,10,15)(H,12,13)/t7-/m0/s1	Bronze	0.782501	MASSBANK	2210	13.989	0.909498	3	0.000198364	218.103	218.103	-1	GHOKWGTUZJEAQD-ZETCQYMHSA-N	GHOKWGTUZJEAQD	Organic oxygen compounds	Organooxygen compounds	Alcohols and polyols	Small peptides	Dipeptides	Amino acids and Peptides
U85x002456	85	Ascentis ESI neg.	2456	294.083	0.231035	Analog	CCMSLIB00000579593	N-Acetyl Mesalazine	M+H	196.06	0	1	N/A	58958	CC(=O)NC1=CC=C(O)C(=C1)C(O)=O	"InChI=1S/C9H9NO4/c1-5(11)10-6-2-3-8(12)7(4-6)9(13)14/h2-4,12H,1H3,(H,10,11)(H,13,14)"	Gold	0.802676	CASMI	92379	13.862	499964	3	98.023	196.06	294.083	-1	GEFDRROBUCULOD-UHFFFAOYSA-N	GEFDRROBUCULOD	Benzenoids	Benzene and substituted derivatives	Benzoic acids and derivatives	Small peptides	Aminoacids	Amino acids and Peptides|Shikimates and Phenylpropanoids
U85x002493	85	Ascentis ESI neg.	2493	415.101	0.23217
U85x002560	85	Ascentis ESI neg.	2560	145.061	0.235339	Analog	CCMSLIB00006681984	4-PYRIDOXIC ACID	M+H	184.06	0	1	N/A	N/A	CC1=C(C(=C(C=N1)CO)C(=O)O)O	"InChI=1S/C8H9NO4/c1-4-7(11)6(8(12)13)5(3-10)2-9-4/h2,10-11H,3H2,1H3,(H,12,13)"	Bronze	0.699087	MONA	1874	14.12	211880	3	38.9987	184.06	145.061	-1	HXACOUQIXZGNBF-UHFFFAOYSA-N	HXACOUQIXZGNBF	Organoheterocyclic compounds	Pyridines and derivatives	Pyridinecarboxylic acids and derivatives	Nicotinic acid alkaloids	Pyridine alkaloids	Alkaloids
U85x002873	85	Ascentis ESI neg.	2873	116.072	0.249943
U85x002916	85	Ascentis ESI neg.	2916	150.041	0.239851	Analog	CCMSLIB00006117772	Xanthine - 30.0 eV	M-H	151.026	0	1		N/A	c1[nH]c2c(n1)[nH]c(=O)[nH]c2=O	N/A	Gold	0.830365	BIRMINGHAM-UHPLC-MS-NEG	1319	14.391	6519.63	3	0.984634	151.026	150.041	-1	LRFVTYWOQMYALW-UHFFFAOYSA-N	LRFVTYWOQMYALW	Organoheterocyclic compounds	Imidazopyrimidines	Purines and purine derivatives	Pseudoalkaloids	Purine alkaloids	Alkaloids
U85x002917	85	Ascentis ESI neg.	2917	271.041	0.246762
U85x002924	85	Ascentis ESI neg.	2924	391.102	0.238792
U85x003003	85	Ascentis ESI neg.	3003	205.06	0.241363	Analog	CCMSLIB00005746554	Massbank:PR301251 Ellipticine	M+H	247.123	0	1	N/A	N/A	CC1=C2NC3=CC=CC=C3C2=C(C)C2=CN=CC=C12	1S/C17H14N2/c1-10-14-9-18-8-7-12(14)11(2)17-16(10)13-5-3-4-6-15(13)19-17/h3-9,19H,1-2H3	Bronze	0.637017	MASSBANK	1753	14.482	170211	3	42.0631	247.123	205.06	-1	CTSPAMFJBXKSOY-UHFFFAOYSA-N	CTSPAMFJBXKSOY	Organoheterocyclic compounds	Indoles and derivatives	Carbazoles	Tryptophan alkaloids	Carboline alkaloids	Alkaloids
U85x003077	85	Ascentis ESI neg.	3077	232.058	0.250903	Analog	CCMSLIB00005739903	Massbank:PR308212 Indole-3-acetyl-L-phenylalanine	M-H	321.124	0	1	N/A	N/A	OC(CC1=CNC2=CC=CC=C12)=NC(CC1=CC=CC=C1)C(O)=O	1S/C19H18N2O3/c22-18(11-14-12-20-16-9-5-4-8-15(14)16)21-17(19(23)24)10-13-6-2-1-3-7-13/h1-9,12,17,20H,10-11H2,(H,21,22)(H,23,24)	Bronze	0.925008	MASSBANK	4724	15.054	277358	3	89.0664	321.124	232.058	-1	BUGQHORRADGONS-UHFFFAOYSA-N	BUGQHORRADGONS	Organic acids and derivatives	Carboxylic acids and derivatives	Amino acids, peptides, and analogues	Tryptophan alkaloids	Simple indole alkaloids	Alkaloids
U85x003174	85	Ascentis ESI neg.	3174	264.059	0.253963
U85x003245	85	Ascentis ESI neg.	3245	213.048	0.256271
U85x003260	85	Ascentis ESI neg.	3260	198.049	0.256094
U85x003266	85	Ascentis ESI neg.	3266	164.071	0.248024	True	CCMSLIB00006681007	PHENYLALANINE	M-H	164.072	0	1	N/A	N/A	C1=CC=C(C=C1)C[C@@H](C(=O)O)N	"InChI=1S/C9H11NO2/c10-8(9(11)12)6-7-4-2-1-3-5-7/h1-5,8H,6,10H2,(H,11,12)/t8-/m0/s1"	Bronze	0.816038	MONA	4159	14.881	5.48703	3	0.000900269	164.072	164.071	-1	COLNVLDHVKWLRT-QMMMGPOBSA-N	COLNVLDHVKWLRT	Organic acids and derivatives	Carboxylic acids and derivatives	Amino acids, peptides, and analogues	Small peptides	Aminoacids	Amino acids and Peptides|Shikimates and Phenylpropanoids
U85x003280	85	Ascentis ESI neg.	3280	362.069	0.255914
U85x003342	85	Ascentis ESI neg.	3342	130.087	0.249555	Analog	CCMSLIB00006119646	Phosphoserine - 30.0 eV	M+H	186.016	0	1		N/A	C(C(C(=O)O)N)OP(=O)(O)O	N/A	Gold	0.982386	BIRMINGHAM-UHPLC-MS-POS	10286	14.973	300669	3	55.9293	186.016	130.087	-1	BZQFBWGGLXLEPQ-UHFFFAOYSA-N	BZQFBWGGLXLEPQ	Organic acids and derivatives	Carboxylic acids and derivatives	Amino acids, peptides, and analogues	Small peptides	Aminoacids	Amino acids and Peptides
U85x003354	85	Ascentis ESI neg.	3354	148.043	0.253978
U85x003462	85	Ascentis ESI neg.	3462	292.072	0.261239	Analog	CCMSLIB00000006410	MianserinHCl	M+H	265.17	300.139	1	N/A	N/A	CN1CCN2C(C1)C3=CC=CC=C3CC4=CC=CC=C42.Cl	InChI=1S/C18H20N2.ClH/c1-19-10-11-20-17-9-5-3-7-15(17)12-14-6-2-4-8-16(14)18(20)13-19;/h2-9,18H,10-13H2,1H3;1H	Bronze	0.696425	GNPS-SELLECKCHEM-FDA-PART1	5082	15.674	101452	3	26.902	265.17	292.072	-1	YNPFMWCWRVTGKJ-UHFFFAOYSA-N	YNPFMWCWRVTGKJ	Organoheterocyclic compounds	Benzazepines	Dibenzazepines			Alkaloids
U85x003630	85	Ascentis ESI neg.	3630	128.959	0.284314
U85x003672	85	Ascentis ESI neg.	3672	154.062	0.28836	True	CCMSLIB00006122095	L-Histidine - 40.0 eV	M-H	154.062	0	1		N/A	c1c(nc[nH]1)C[C@@H](C(=O)O)N	N/A	Gold	0.764125	BIRMINGHAM-UHPLC-MS-NEG	462	17.302	2.97129	5	0.000457764	154.062	154.062	-1	HNDVDQJCIGZPNO-YFKPBYRVSA-N	HNDVDQJCIGZPNO	Organic acids and derivatives	Carboxylic acids and derivatives	Amino acids, peptides, and analogues	Small peptides	Aminoacids	Amino acids and Peptides
U85x004033	85	Ascentis ESI neg.	4033	531.297	0.790432
U85x004295	85	Ascentis ESI neg.	4295	617.27	0.946162	Analog	CCMSLIB00003136330	Spectral Match to 1-Hexadecanoyl-sn-glycero-3-phospho-(1'-myo-inositol) from NIST14	M-H	571.294	572.296	1	106182201	N/A	CCCCCCCCCCCCCCCC(=O)OC[C@H](COP(=O)(O)OC1[C@@H]([C@H](C([C@H]([C@H]1O)O)O)O)O)O	InChI=1S/C25H49O12P/c1-2-3-4-5-6-7-8-9-10-11-12-13-14-15-19(27)35-16-18(26)17-36-38(33,34)37-25-23(31)21(29)20(28)22(30)24(25)32/h18,20-26,28-32H,2-17H2,1H3,(H,33,34)/t18-,20?,21-,22+,23-,24-,25?/m1/s1	Bronze	0.891925	GNPS-NIST14-MATCHES	2436	56.77	80476.5	6	45.9758	571.294	617.27	-1	UOXRPRZMAROFPH-IESLQMLBSA-N	UOXRPRZMAROFPH	Lipids and lipid-like molecules	Glycerophospholipids	Glycerophosphoinositols	Glycerophospholipids	Glycerophosphoinositols	Fatty acids
U85x004470	85	Ascentis ESI neg.	4470	619.285	0.998411	True	CCMSLIB00010084582	PI(20:4/0:0); [M-H]- C29H48O12P1	M-H	619.288	0	1	N/A	N/A	N/A	N/A	Gold	0.723787	PNNL-LIPIDS-NEGATIVE	3987	59.905	5.22352	4	0.00323486	619.288	619.285	-1	N/A	N/A	N/A	N/A	N/A	N/A	N/A	N/A
U85x004544	85	Ascentis ESI neg.	4544	588.326	1.14441	Analog	CCMSLIB00004683375	1-(9Z,12Z-Octadecadienoyl-2-hydroxy-sn-glycero-3-phosphocholine (NMR) - 39.9124eV	M-H	564.329	0	1	N/A	N/A	C([C@H](COP(=O)([O-])OCC[N+](C)(C)C)O)OC(=O)CCCCCCC/C=C\C/C=C\CCCCC	InChI=1S/C26H50NO7P/c1-5-6-7-8-9-10-11-12-13-14-15-16-17-18-19-20-26(29)32-23-25(28)24-34-35(30,31)33-22-21-27(2,3)4/h9-10,12-13,25,28H,5-8,11,14-24H2,1-4H3/b10-9-,13-12-/t25-/m1/s1	Bronze	0.768076	SUMNER	1829	68.665	42523	3	23.9969	564.329	588.326	-1	SPJFYYJXNPEZDW-FTJOPAKQSA-N	SPJFYYJXNPEZDW	Lipids and lipid-like molecules	Glycerophospholipids	Glycerophosphocholines	N/A	N/A	N/A
U85x004582	85	Ascentis ESI neg.	4582	586.312	1.06941	Analog	CCMSLIB00004683375	1-(9Z,12Z-Octadecadienoyl-2-hydroxy-sn-glycero-3-phosphocholine (NMR) - 39.9124eV	M-H	564.329	0	1	N/A	N/A	C([C@H](COP(=O)([O-])OCC[N+](C)(C)C)O)OC(=O)CCCCCCC/C=C\C/C=C\CCCCC	InChI=1S/C26H50NO7P/c1-5-6-7-8-9-10-11-12-13-14-15-16-17-18-19-20-26(29)32-23-25(28)24-34-35(30,31)33-22-21-27(2,3)4/h9-10,12-13,25,28H,5-8,11,14-24H2,1-4H3/b10-9-,13-12-/t25-/m1/s1	Bronze	0.798185	SUMNER	4369	64.165	38953.4	3	21.9825	564.329	586.312	-1	SPJFYYJXNPEZDW-FTJOPAKQSA-N	SPJFYYJXNPEZDW	Lipids and lipid-like molecules	Glycerophospholipids	Glycerophosphocholines	N/A	N/A	N/A
U85x004674	85	Ascentis ESI neg.	4674	564.327	1.15428	True	CCMSLIB00004683375	1-(9Z,12Z-Octadecadienoyl-2-hydroxy-sn-glycero-3-phosphocholine (NMR) - 39.9124eV	M-H	564.329	0	1	N/A	N/A	C([C@H](COP(=O)([O-])OCC[N+](C)(C)C)O)OC(=O)CCCCCCC/C=C\C/C=C\CCCCC	InChI=1S/C26H50NO7P/c1-5-6-7-8-9-10-11-12-13-14-15-16-17-18-19-20-26(29)32-23-25(28)24-34-35(30,31)33-22-21-27(2,3)4/h9-10,12-13,25,28H,5-8,11,14-24H2,1-4H3/b10-9-,13-12-/t25-/m1/s1	Bronze	0.824097	SUMNER	8230	69.257	3.67728	4	0.0020752	564.329	564.327	-1	SPJFYYJXNPEZDW-FTJOPAKQSA-N	SPJFYYJXNPEZDW	Lipids and lipid-like molecules	Glycerophospholipids	Glycerophosphocholines	N/A	N/A	N/A
U85x004683	85	Ascentis ESI neg.	4683	612.328	1.16816	Analog	CCMSLIB00010083276	PE(22:6/0:0); [M-H]- C27H43N1O7P1	M-H	524.278	0	1	N/A	N/A	N/A	N/A	Gold	0.782654	PNNL-LIPIDS-NEGATIVE	24808	70.089	167946	4	88.0506	524.278	612.328	-1	N/A	N/A	N/A	N/A	N/A	N/A	N/A	N/A
U85x004700	85	Ascentis ESI neg.	4700	614.338	1.18562
U85x004708	85	Ascentis ESI neg.	4708	524.275	1.19787	True	CCMSLIB00010072482	PE(22:6/0:0); [M-H]- C27H43N1O7P1	M-H	524.278	0	1	N/A	N/A	N/A	N/A	Gold	0.683596	PNNL-LIPIDS-NEGATIVE	2800	71.872	5.35521	5	0.00280762	524.278	524.275	-1	N/A	N/A	N/A	N/A	N/A	N/A	N/A	N/A
U85x004709	85	Ascentis ESI neg.	4709	541.332	1.23911
U85x004719	85	Ascentis ESI neg.	4719	608.314	1.23943
U85x004725	85	Ascentis ESI neg.	4725	599.316	1.19461	True	CCMSLIB00005436451	[2-hydroxy-3-[hydroxy-[2,3,4,5,6-pentahydroxycyclohexyl]oxyphosphoryl]oxypropyl] octadecanoate	M-H	599.32	600.327	1	849412-49-3				Bronze	0.79233	GNPS-LIBRARY	1494	71.676	6.21228	5	0.00372314	599.32	599.316	-1	N/A	N/A	N/A	N/A	N/A	N/A	N/A	N/A
U85x004730	85	Ascentis ESI neg.	4730	540.328	1.23976	Analog	CCMSLIB00004683375	1-(9Z,12Z-Octadecadienoyl-2-hydroxy-sn-glycero-3-phosphocholine (NMR) - 39.9124eV	M-H	564.329	0	1	N/A	N/A	C([C@H](COP(=O)([O-])OCC[N+](C)(C)C)O)OC(=O)CCCCCCC/C=C\C/C=C\CCCCC	InChI=1S/C26H50NO7P/c1-5-6-7-8-9-10-11-12-13-14-15-16-17-18-19-20-26(29)32-23-25(28)24-34-35(30,31)33-22-21-27(2,3)4/h9-10,12-13,25,28H,5-8,11,14-24H2,1-4H3/b10-9-,13-12-/t25-/m1/s1	Bronze	0.898018	SUMNER	71913	74.386	42529.2	4	24.0005	564.329	540.328	-1	SPJFYYJXNPEZDW-FTJOPAKQSA-N	SPJFYYJXNPEZDW	Lipids and lipid-like molecules	Glycerophospholipids	Glycerophosphocholines	N/A	N/A	N/A
U85x004756	85	Ascentis ESI neg.	4756	567.347	1.27517
U85x004762	85	Ascentis ESI neg.	4762	452.275	1.26842	True	CCMSLIB00010059121	PE(16:0/0:0); [M-H]- C21H43N1O7P1	M-H	452.278	0	1	N/A	N/A	N/A	N/A	Gold	0.97842	PNNL-LIPIDS-NEGATIVE	5225	76.105	5.12812	4	0.00231934	452.278	452.275	-1	N/A	N/A	N/A	N/A	N/A	N/A	N/A	N/A
U85x004771	85	Ascentis ESI neg.	4771	452.275	1.27023	True	CCMSLIB00010059121	PE(16:0/0:0); [M-H]- C21H43N1O7P1	M-H	452.278	0	1	N/A	N/A	N/A	N/A	Gold	0.983531	PNNL-LIPIDS-NEGATIVE	6171	76.214	6.68006	4	0.00302124	452.278	452.275	-1	N/A	N/A	N/A	N/A	N/A	N/A	N/A	N/A
U85x004783	85	Ascentis ESI neg.	4783	566.343	1.27564	True	CCMSLIB00005739153	Massbank:PR309160 LPC 18:1	M+HCOO	566.345	0	1	N/A	N/A	O=C(OCC(O)COP(=O)([O-])OCC[N+](C)(C)C)CCCCCCCC=CCCCCCCCC	1S/C26H52NO7P/c1-5-6-7-8-9-10-11-12-13-14-15-16-17-18-19-20-26(29)32-23-25(28)24-34-35(30,31)33-22-21-27(2,3)4/h12-13,25,28H,5-11,14-24H2,1-4H3	Bronze	0.735084	MASSBANK	35519	76.538	2.58649	4	0.00146484	566.345	566.344	-1	YAMUFBLWGFFICM-UHFFFAOYSA-N	YAMUFBLWGFFICM	Lipids and lipid-like molecules	Glycerophospholipids	Glycerophosphocholines	N/A	N/A	N/A
U85x004791	85	Ascentis ESI neg.	4791	554.342	1.32292	Analog	CCMSLIB00004683375	1-(9Z,12Z-Octadecadienoyl-2-hydroxy-sn-glycero-3-phosphocholine (NMR) - 39.9124eV	M-H	564.329	0	1	N/A	N/A	C([C@H](COP(=O)([O-])OCC[N+](C)(C)C)O)OC(=O)CCCCCCC/C=C\C/C=C\CCCCC	InChI=1S/C26H50NO7P/c1-5-6-7-8-9-10-11-12-13-14-15-16-17-18-19-20-26(29)32-23-25(28)24-34-35(30,31)33-22-21-27(2,3)4/h9-10,12-13,25,28H,5-8,11,14-24H2,1-4H3/b10-9-,13-12-/t25-/m1/s1	Bronze	0.895796	SUMNER	4742	79.375	17696.4	4	9.98657	564.329	554.342	-1	SPJFYYJXNPEZDW-FTJOPAKQSA-N	SPJFYYJXNPEZDW	Lipids and lipid-like molecules	Glycerophospholipids	Glycerophosphocholines	N/A	N/A	N/A
U85x004797	85	Ascentis ESI neg.	4797	478.29	1.32863
U85x004851	85	Ascentis ESI neg.	4851	436.28	1.37522	Analog	CCMSLIB00003138589	Spectral Match to 1-(9Z-Octadecenoyl)-sn-glycero-3-phosphoethanolamine from NIST14	M-H	478.294	0	1	89576294	N/A	N/A	N/A	Bronze	0.784948	GNPS-NIST14-MATCHES	1446	82.513	87841.6	4	42.0141	478.294	436.28	-1	N/A	N/A	N/A	N/A	N/A	N/A	N/A	N/A
U85x004903	85	Ascentis ESI neg.	4903	508.337	1.47511
U85x004924	85	Ascentis ESI neg.	4924	568.359	1.47481	Analog	CCMSLIB00010059720	PE(18:0/0:0); [M-H]- C23H47N1O7P1	M-H	480.309	0	1	N/A	N/A	N/A	N/A	Gold	0.849539	PNNL-LIPIDS-NEGATIVE	32585	88.488	183320	4	88.05	480.309	568.359	-1	N/A	N/A	N/A	N/A	N/A	N/A	N/A	N/A
U85x004931	85	Ascentis ESI neg.	4931	548.293	1.51228	Analog	CCMSLIB00010059720	PE(18:0/0:0); [M-H]- C23H47N1O7P1	M-H	480.309	0	1	N/A	N/A	N/A	N/A	Gold	0.903135	PNNL-LIPIDS-NEGATIVE	1911	90.737	141542	3	67.984	480.309	548.293	-1	N/A	N/A	N/A	N/A	N/A	N/A	N/A	N/A
U85x004945	85	Ascentis ESI neg.	4945	594.374	1.5266	Analog	CCMSLIB00005748507	Massbank:PR309159 LPC 18:2	M+HCOO	564.327	0	1	N/A	N/A	O=C(OCC(O)COP(=O)([O-])OCC[N+](C)(C)C)CCCCCCCC=CCC=CCCCCC	1S/C26H50NO7P/c1-5-6-7-8-9-10-11-12-13-14-15-16-17-18-19-20-26(29)32-23-25(28)24-34-35(30,31)33-22-21-27(2,3)4/h9-10,12-13,25,28H,5-8,11,14-24H2,1-4H3	Bronze	0.85705	MASSBANK	4209	91.596	53243.7	3	30.0469	564.327	594.374	-1	SPJFYYJXNPEZDW-UHFFFAOYSA-N	SPJFYYJXNPEZDW	Lipids and lipid-like molecules	Glycerophospholipids	Glycerophosphocholines	N/A	N/A	N/A
U85x004951	85	Ascentis ESI neg.	4951	480.306	1.5137	True	CCMSLIB00010059722	PE(18:0/0:0); [M-H]- C23H47N1O7P1	M-H	480.309	0	1	N/A	N/A	N/A	N/A	Gold	0.982381	PNNL-LIPIDS-NEGATIVE	29686	90.822	5.46422	6	0.00262451	480.309	480.306	-1	N/A	N/A	N/A	N/A	N/A	N/A	N/A	N/A
U85x005315	85	Ascentis ESI neg.	5315	301.216	1.83689	Analog	CCMSLIB00005725673	Massbank:IA000280 DHA-[d5]	M-H1	332.264	0	1	N/A	N/A	[2H]C([2H])([2H])C([2H])([2H])/C=C\C/C=C\C/C=C\C/C=C\C/C=C\C/C=C\CCC(=O)O	1S/C22H32O2/c1-2-3-4-5-6-7-8-9-10-11-12-13-14-15-16-17-18-19-20-21-22(23)24/h3-4,6-7,9-10,12-13,15-16,18-19H,2,5,8,11,14,17,20-21H2,1H3,(H,23,24)/b4-3-,7-6-,10-9-,13-12-,16-15-,19-18-/i1D3,2D2	Bronze	0.79153	MASSBANK	667	110.213	93443.8	3	31.048	332.264	301.216	-1	MBMBGCFOFBJSGT-RPBOKJFVSA-N	MBMBGCFOFBJSGT	Lipids and lipid-like molecules	Fatty Acyls	Fatty acids and conjugates	Fatty Acids and Conjugates	Unsaturated fatty acids	Fatty acids
U85x005425	85	Ascentis ESI neg.	5425	475.326	1.9026
U85x005458	85	Ascentis ESI neg.	5458	465.296	1.90497
U85x005685	85	Ascentis ESI neg.	5685	395.217	1.98906
U85x005703	85	Ascentis ESI neg.	5703	303.231	2.00096
U85x005704	85	Ascentis ESI neg.	5704	327.232	2.02552
U85x005707	85	Ascentis ESI neg.	5707	283.241	2.02381
U85x005793	85	Ascentis ESI neg.	5793	329.246	2.12079
U85x005886	85	Ascentis ESI neg.	5886	719.532	2.2068
U85x005987	85	Ascentis ESI neg.	5987	734.55	2.30609
U85x006054	85	Ascentis ESI neg.	6054	733.547	2.30688
U85x006061	85	Ascentis ESI neg.	6061	833.559	2.36222
U85x006097	85	Ascentis ESI neg.	6097	765.574	2.36321
U85x006135	85	Ascentis ESI neg.	6135	847.529	2.42107
U85x006147	85	Ascentis ESI neg.	6147	705.552	2.36361
U85x006149	85	Ascentis ESI neg.	6149	796.51	2.3938	Analog	CCMSLIB00005737612	Massbank:LQB00090 PC 34:5	M+CH3COOH-H	810.528	0	1	N/A	N/A	CCCCCCCCCCCCCC(=O)OCC(COP([O-])(=O)OCC[N+](C)(C)C)OC(=O)CCC\C=C/C\C=C/C\C=C/C\C=C/C\C=C/CC	1S/C42H74NO8P/c1-6-8-10-12-14-16-18-19-20-21-22-23-25-27-29-31-33-35-42(45)51-40(39-50-52(46,47)49-37-36-43(3,4)5)38-48-41(44)34-32-30-28-26-24-17-15-13-11-9-7-2/h8,10,14,16,19-20,22-23,27,29,40H,6-7,9,11-13,15,17-18,21,24-26,28,30-39H2,1-5H3/b10-8-,16-14-,20-19-,23-22-,29-27-	Bronze	0.614768	MASSBANK	2492	143.628	17295.1	6	14.0181	810.528	796.51	-1	WCNDCUHEAPXSRE-WVLIMAHDSA-N	WCNDCUHEAPXSRE	Lipids and lipid-like molecules	Glycerophospholipids	Glycerophosphocholines	N/A	N/A	N/A
U85x006153	85	Ascentis ESI neg.	6153	772.514	2.45141
U85x006164	85	Ascentis ESI neg.	6164	757.547	2.38188
U85x006179	85	Ascentis ESI neg.	6179	763.557	2.38323
U85x006180	85	Ascentis ESI neg.	6180	870.526	2.43049	Analog	CCMSLIB00005737258	Massbank:LQB00669 PG 42:11	M-H	839.486	0	1	N/A	N/A	CC\C=C/C\C=C/C\C=C/C\C=C/C\C=C/CCCC(=O)OCC(COP(O)(=O)OCC(O)CO)OC(=O)CC\C=C/C\C=C/C\C=C/C\C=C/C\C=C/C\C=C/CC	1S/C48H73O10P/c1-3-5-7-9-11-13-15-17-19-21-22-24-26-28-30-32-34-36-38-40-48(52)58-46(44-57-59(53,54)56-42-45(50)41-49)43-55-47(51)39-37-35-33-31-29-27-25-23-20-18-16-14-12-10-8-6-4-2/h5-8,11-14,17-20,22,24-25,27-28,30-31,33-34,36,45-46,49-50H,3-4,9-10,15-16,21,23,26,29,32,35,37-44H2,1-2H3,(H,53,54)/b7-5-,8-6-,13-11-,14-12-,19-17-,20-18-,24-22-,27-25-,30-28-,33-31-,36-34-	Bronze	0.660682	MASSBANK	4998	145.83	36974.6	7	31.0397	839.486	870.526	-1	YDODBXWAZBDOGC-UYABLQOYSA-N	YDODBXWAZBDOGC	Lipids and lipid-like molecules	Glycerophospholipids	Glycerophosphoglycerols	Glycerophospholipids	Glycerophosphoglycerols	Fatty acids
U85x006189	85	Ascentis ESI neg.	6189	605.402	2.38832
U85x006205	85	Ascentis ESI neg.	6205	749.516	2.41906
U85x006220	85	Ascentis ESI neg.	6220	852.478	2.39045	Analog	CCMSLIB00005737583	Massbank:LQB00250 PG 36:5	M-H	767.481	0	1	N/A	N/A	CCCCCCCCCCCCCCCC(=O)OCC(COP(O)(=O)OCC(O)CO)OC(=O)CCC\C=C/C\C=C/C\C=C/C\C=C/C\C=C/CC	1S/C42H73O10P/c1-3-5-7-9-11-13-15-17-18-19-20-22-24-26-28-30-32-34-42(46)52-40(38-51-53(47,48)50-36-39(44)35-43)37-49-41(45)33-31-29-27-25-23-21-16-14-12-10-8-6-4-2/h5,7,11,13,17-18,20,22,26,28,39-40,43-44H,3-4,6,8-10,12,14-16,19,21,23-25,27,29-38H2,1-2H3,(H,47,48)/b7-5-,13-11-,18-17-,22-20-,28-26-	Bronze	0.6231	MASSBANK	3441	143.427	110748	7	84.9968	767.481	852.478	-1	GZBZSCNQFXTELT-LPHKCNJWSA-N	GZBZSCNQFXTELT	Lipids and lipid-like molecules	Glycerophospholipids	Glycerophosphoglycerols	Glycerophospholipids	Glycerophosphoglycerols	Fatty acids
U85x006235	85	Ascentis ESI neg.	6235	846.527	2.42564
U85x006237	85	Ascentis ESI neg.	6237	779.587	2.45291
U85x006239	85	Ascentis ESI neg.	6239	815.55	2.4555
U85x006249	85	Ascentis ESI neg.	6249	737.53	2.45621	Analog	CCMSLIB00005720968	(2-{[2-hexadecanamido-3-hydroxyoctadec-4-en-1-yl phosphono]oxy}ethyl)trimethylazanium	M+Formate	747.563	702.568	1	6254-89-3	N/A	[H][C@@](COP([O-])(=O)OCC[N+](C)(C)C)(NC(=O)CCCCCCCCCCCCCCC)[C@H](O)\C=C\CCCCCCCCCCCCC	N/A	Bronze	0.719003	HCE-CELL-LYSATE-LIPIDS	2850	147.373	13420.4	3	10.0326	747.563	737.53	-1	RWKUXQNLWDTSLO-GWQJGLRPSA-N	RWKUXQNLWDTSLO	Lipids and lipid-like molecules	Sphingolipids	Phosphosphingolipids	N/A	N/A	N/A
U85x006255	85	Ascentis ESI neg.	6255	764.553	2.45621
U85x006256	85	Ascentis ESI neg.	6256	750.576	2.52772
U85x006296	85	Ascentis ESI neg.	6296	687.542	2.45618	True	CCMSLIB00005720939	(2-{[2-hexadecanamido-3-hydroxyoctadec-4-en-1-yl phosphono]oxy}ethyl)trimethylazanium	M-CH3	687.543	702.568	1	6254-89-3	N/A	[H][C@@](COP([O-])(=O)OCC[N+](C)(C)C)(NC(=O)CCCCCCCCCCCCCCC)[C@H](O)\C=C\CCCCCCCCCCCCC	N/A	Bronze	0.732412	HCE-CELL-LYSATE-LIPIDS	8598	147.371	1.77546	4	0.0012207	687.543	687.542	-1	RWKUXQNLWDTSLO-GWQJGLRPSA-N	RWKUXQNLWDTSLO	Lipids and lipid-like molecules	Sphingolipids	Phosphosphingolipids	N/A	N/A	N/A
U85x006307	85	Ascentis ESI neg.	6307	747.563	2.45582
U85x006308	85	Ascentis ESI neg.	6308	642.483	2.45752
U85x006312	85	Ascentis ESI neg.	6312	780.572	2.51491
U85x006385	85	Ascentis ESI neg.	6385	811.529	2.5238
U85x006388	85	Ascentis ESI neg.	6388	774.527	2.50938	Analog	CCMSLIB00005736953	Massbank:LQB00639 PG 32:2	M-H	717.468	0	1	N/A	N/A	CCCCCC\C=C/CCCCCCCC(=O)OCC(COP(O)(=O)OCC(O)CO)OC(=O)CCCCCCC\C=C/CCCCCC	1S/C38H71O10P/c1-3-5-7-9-11-13-15-17-19-21-23-25-27-29-37(41)45-33-36(34-47-49(43,44)46-32-35(40)31-39)48-38(42)30-28-26-24-22-20-18-16-14-12-10-8-6-4-2/h13-16,35-36,39-40H,3-12,17-34H2,1-2H3,(H,43,44)/b15-13-,16-14-	Bronze	0.670057	MASSBANK	7619	150.563	79527.5	3	57.0585	717.468	774.526	-1	GHQNERCMPIDAAU-VMNXYWKNSA-N	GHQNERCMPIDAAU	Lipids and lipid-like molecules	Glycerophospholipids	Glycerophosphoglycerols	Glycerophospholipids	Glycerophosphoglycerols	Fatty acids
U85x006389	85	Ascentis ESI neg.	6389	780.478	2.47769
U85x006430	85	Ascentis ESI neg.	6430	810.525	2.52453	Analog	CCMSLIB00010087415	PE(16:0/20:5); [M-H]- C41H71N1O8P1	M-H	736.492	0	1	N/A	N/A	N/A	N/A	Gold	0.630988	PNNL-LIPIDS-NEGATIVE	1171	151.472	100521	3	74.0331	736.492	810.525	-1	N/A	N/A	N/A	N/A	N/A	N/A	N/A	N/A
U85x006447	85	Ascentis ESI neg.	6447	964.527	2.5549
U85x006454	85	Ascentis ESI neg.	6454	750.579	2.54733
U85x006466	85	Ascentis ESI neg.	6466	822.526	2.50985	Analog	CCMSLIB00010081875	PE(16:1/20:5); [M-H]- C41H69N1O8P1	M-H	734.476	0	1	N/A	N/A	N/A	N/A	Gold	0.684082	PNNL-LIPIDS-NEGATIVE	7223	150.591	119881	3	88.0496	734.476	822.526	-1	N/A	N/A	N/A	N/A	N/A	N/A	N/A	N/A
U85x006479	85	Ascentis ESI neg.	6479	782.476	2.51957	Analog	CCMSLIB00010076485	PE(O-16:0/20:5); [M-H]- C41H73N1O7P1	M-H	722.512	0	1	N/A	N/A	N/A	N/A	Gold	0.607635	PNNL-LIPIDS-NEGATIVE	798	151.174	82993.4	4	59.9637	722.512	782.476	-1	N/A	N/A	N/A	N/A	N/A	N/A	N/A	N/A
U85x006480	85	Ascentis ESI neg.	6480	762.525	2.5469
U85x006494	85	Ascentis ESI neg.	6494	798.526	2.53373
U85x006540	85	Ascentis ESI neg.	6540	878.495	2.51987	Analog	CCMSLIB00005736965	Massbank:LQB00673 PG 44:12	M-H	865.5	0	1	N/A	N/A	CC\C=C/C\C=C/C\C=C/C\C=C/C\C=C/C\C=C/CCC(=O)OCC(COP(O)(=O)OCC(O)CO)OC(=O)CC\C=C/C\C=C/C\C=C/C\C=C/C\C=C/C\C=C/CC	1S/C50H75O10P/c1-3-5-7-9-11-13-15-17-19-21-23-25-27-29-31-33-35-37-39-41-49(53)57-45-48(46-59-61(55,56)58-44-47(52)43-51)60-50(54)42-40-38-36-34-32-30-28-26-24-22-20-18-16-14-12-10-8-6-4-2/h5-8,11-14,17-20,23-26,29-32,35-38,47-48,51-52H,3-4,9-10,15-16,21-22,27-28,33-34,39-46H2,1-2H3,(H,55,56)/b7-5-,8-6-,13-11-,14-12-,19-17-,20-18-,25-23-,26-24-,31-29-,32-30-,37-35-,38-36-	Bronze	0.78888	MASSBANK	50790	151.192	15014.6	9	12.9951	865.5	878.495	-1	XACKZSRNTPEYBU-GZSOIYOPSA-N	XACKZSRNTPEYBU	Lipids and lipid-like molecules	Glycerophospholipids	Glycerophosphoglycerols	Glycerophospholipids	Glycerophosphoglycerols	Fatty acids
U85x006552	85	Ascentis ESI neg.	6552	872.541	2.55494	Analog	CCMSLIB00005737242	Massbank:LQB00610 PE 40:9	M-H	784.493	0	1	N/A	N/A	CC\C=C/C\C=C/C\C=C/CCCCCCCC(=O)OCC(COP(O)(=O)OCCN)OC(=O)CC\C=C/C\C=C/C\C=C/C\C=C/C\C=C/C\C=C/CC	1S/C45H72NO8P/c1-3-5-7-9-11-13-15-17-19-20-21-22-24-26-28-30-32-34-36-38-45(48)54-43(42-53-55(49,50)52-40-39-46)41-51-44(47)37-35-33-31-29-27-25-23-18-16-14-12-10-8-6-4-2/h5-8,11-14,17-19,21-23,26,28,32,34,43H,3-4,9-10,15-16,20,24-25,27,29-31,33,35-42,46H2,1-2H3,(H,49,50)/b7-5-,8-6-,13-11-,14-12-,19-17-,22-21-,23-18-,28-26-,34-32-	Bronze	0.671766	MASSBANK	9780	153.296	112236	5	88.0483	784.493	872.541	-1	UCWMHVFXQNTJNR-YVAAUFMTSA-N	UCWMHVFXQNTJNR	Lipids and lipid-like molecules	Glycerophospholipids	Glycerophosphoethanolamines	Glycerophospholipids	Glycerophosphoethanolamines	Fatty acids
U85x006560	85	Ascentis ESI neg.	6560	761.574	2.56563
U85x006561	85	Ascentis ESI neg.	6561	916.528	2.59618
U85x006563	85	Ascentis ESI neg.	6563	689.555	2.55359
U85x006575	85	Ascentis ESI neg.	6575	896.542	2.55807	Analog	CCMSLIB00005737258	Massbank:LQB00669 PG 42:11	M-H	839.486	0	1	N/A	N/A	CC\C=C/C\C=C/C\C=C/C\C=C/C\C=C/CCCC(=O)OCC(COP(O)(=O)OCC(O)CO)OC(=O)CC\C=C/C\C=C/C\C=C/C\C=C/C\C=C/C\C=C/CC	1S/C48H73O10P/c1-3-5-7-9-11-13-15-17-19-21-22-24-26-28-30-32-34-36-38-40-48(52)58-46(44-57-59(53,54)56-42-45(50)41-49)43-55-47(51)39-37-35-33-31-29-27-25-23-20-18-16-14-12-10-8-6-4-2/h5-8,11-14,17-20,22,24-25,27-28,30-31,33-34,36,45-46,49-50H,3-4,9-10,15-16,21,23,26,29,32,35,37-44H2,1-2H3,(H,53,54)/b7-5-,8-6-,13-11-,14-12-,19-17-,20-18-,24-22-,27-25-,30-28-,33-31-,36-34-	Bronze	0.853402	MASSBANK	22401	153.484	67965.5	10	57.0561	839.486	896.542	-1	YDODBXWAZBDOGC-UYABLQOYSA-N	YDODBXWAZBDOGC	Lipids and lipid-like molecules	Glycerophospholipids	Glycerophosphoglycerols	Glycerophospholipids	Glycerophosphoglycerols	Fatty acids
U85x006584	85	Ascentis ESI neg.	6584	749.576	2.55009
U85x006590	85	Ascentis ESI neg.	6590	818.515	2.59306
U85x006613	85	Ascentis ESI neg.	6613	751.53	2.58792
U85x006616	85	Ascentis ESI neg.	6616	750.529	2.58785	Analog	CCMSLIB00010068494	PE(14:0/16:0); [M-H]- C35H69N1O8P1	M-H	662.476	0	1	N/A	N/A	N/A	N/A	Gold	0.823256	PNNL-LIPIDS-NEGATIVE	37642	155.271	132914	3	88.0526	662.476	750.529	-1	N/A	N/A	N/A	N/A	N/A	N/A	N/A	N/A
U85x006629	85	Ascentis ESI neg.	6629	793.589	2.61929
U85x006631	85	Ascentis ESI neg.	6631	812.542	2.65356	Analog	CCMSLIB00010059829	PG(16:1/18:1); [M-H]- C40H74O10P1	M-H	745.502	0	1	N/A	N/A	N/A	N/A	Gold	0.654225	PNNL-LIPIDS-NEGATIVE	906	159.214	89925.9	5	67.0399	745.502	812.542	-1	N/A	N/A	N/A	N/A	N/A	N/A	N/A	N/A
U85x006645	85	Ascentis ESI neg.	6645	848.542	2.59643	Analog	CCMSLIB00005737167	Massbank:LQB00189 PE 38:7	M-H	760.492	0	1	N/A	N/A	CCCCCC\C=C/CCCCCCCC(=O)OCC(COP(O)(=O)OCCN)OC(=O)CC\C=C/C\C=C/C\C=C/C\C=C/C\C=C/C\C=C/CC	1S/C43H72NO8P/c1-3-5-7-9-11-13-15-17-18-19-20-21-22-24-26-28-30-32-34-36-43(46)52-41(40-51-53(47,48)50-38-37-44)39-49-42(45)35-33-31-29-27-25-23-16-14-12-10-8-6-4-2/h5,7,11,13-14,16-18,20-21,24,26,30,32,41H,3-4,6,8-10,12,15,19,22-23,25,27-29,31,33-40,44H2,1-2H3,(H,47,48)/b7-5-,13-11-,16-14-,18-17-,21-20-,26-24-,32-30-	Bronze	0.77546	MASSBANK	24946	155.786	115780	8	88.05	760.492	848.542	-1	PMUXXFUNXMXIFC-LSTLUVPYSA-N	PMUXXFUNXMXIFC	Lipids and lipid-like molecules	Glycerophospholipids	Glycerophosphoethanolamines	Glycerophospholipids	Glycerophosphoethanolamines	Fatty acids
U85x006648	85	Ascentis ESI neg.	6648	762.571	2.58883
U85x006657	85	Ascentis ESI neg.	6657	740.52	2.62623
U85x006660	85	Ascentis ESI neg.	6660	830.556	2.60395
U85x006670	85	Ascentis ESI neg.	6670	868.529	2.62519
U85x006697	85	Ascentis ESI neg.	6697	714.549	2.6002
U85x006701	85	Ascentis ESI neg.	6701	760.553	2.60182
U85x006716	85	Ascentis ESI neg.	6716	914.577	2.56343
U85x006721	85	Ascentis ESI neg.	6721	734.473	2.60326	True	CCMSLIB00010087787	PE(14:0/22:6); [M-H]- C41H69N1O8P1	M-H	734.476	0	1	N/A	N/A	N/A	N/A	Gold	0.683408	PNNL-LIPIDS-NEGATIVE	1283	156.196	3.65641	7	0.00268555	734.476	734.473	-1	N/A	N/A	N/A	N/A	N/A	N/A	N/A	N/A
U85x006729	85	Ascentis ESI neg.	6729	800.542	2.62498	Analog	CCMSLIB00010088293	PE(16:0/18:3); [M-H]- C39H71N1O8P1	M-H	712.492	0	1	N/A	N/A	N/A	N/A	Gold	0.861354	PNNL-LIPIDS-NEGATIVE	73936	157.499	123581	4	88.0504	712.492	800.542	-1	N/A	N/A	N/A	N/A	N/A	N/A	N/A	N/A
U85x006748	85	Ascentis ESI neg.	6748	821.967	2.65195
U85x006750	85	Ascentis ESI neg.	6750	806.496	2.6059	True	CCMSLIB00005736863	Massbank:LQB00330 PS 38:6	M-H	806.501	0	1	N/A	N/A	CCCCCCCCCCCCCCCC(=O)OCC(COP(O)(=O)OCC(N)C(O)=O)OC(=O)CC\C=C/C\C=C/C\C=C/C\C=C/C\C=C/C\C=C/CC	1S/C44H74NO10P/c1-3-5-7-9-11-13-15-17-18-19-20-21-22-24-26-28-30-32-34-36-43(47)55-40(38-53-56(50,51)54-39-41(45)44(48)49)37-52-42(46)35-33-31-29-27-25-23-16-14-12-10-8-6-4-2/h5,7,11,13,17-18,20-21,24,26,30,32,40-41H,3-4,6,8-10,12,14-16,19,22-23,25,27-29,31,33-39,45H2,1-2H3,(H,48,49)(H,50,51)/b7-5-,13-11-,18-17-,21-20-,26-24-,32-30-	Bronze	0.785962	MASSBANK	54906	156.354	6.65975	12	0.00537109	806.501	806.496	-1	PWBBJQOVCTWPIM-LGFBOSHVSA-N	PWBBJQOVCTWPIM	Lipids and lipid-like molecules	Glycerophospholipids	Glycerophosphoserines	Glycerophospholipids	Glycerophosphoserines	Fatty acids
U85x006754	85	Ascentis ESI neg.	6754	898.555	2.65977	Analog	CCMSLIB00005737268	Massbank:LQB00668 PG 42:10	M-H	841.5	0	1	N/A	N/A	CC\C=C/C\C=C/C\C=C/C\C=C/CCCCCCC(=O)OCC(COP(O)(=O)OCC(O)CO)OC(=O)CC\C=C/C\C=C/C\C=C/C\C=C/C\C=C/C\C=C/CC	1S/C48H75O10P/c1-3-5-7-9-11-13-15-17-19-21-22-24-26-28-30-32-34-36-38-40-48(52)58-46(44-57-59(53,54)56-42-45(50)41-49)43-55-47(51)39-37-35-33-31-29-27-25-23-20-18-16-14-12-10-8-6-4-2/h5-8,11-14,17-20,22,24-25,27-28,30,34,36,45-46,49-50H,3-4,9-10,15-16,21,23,26,29,31-33,35,37-44H2,1-2H3,(H,53,54)/b7-5-,8-6-,13-11-,14-12-,19-17-,20-18-,24-22-,27-25-,30-28-,36-34-	Bronze	0.782247	MASSBANK	3522	159.586	67801.5	5	57.055	841.5	898.555	-1	NKKUHWUBWLYVOR-GGLIIMCGSA-N	NKKUHWUBWLYVOR	Lipids and lipid-like molecules	Glycerophospholipids	Glycerophosphoglycerols	Glycerophospholipids	Glycerophosphoglycerols	Fatty acids
U85x006779	85	Ascentis ESI neg.	6779	725.556	2.6365
U85x006781	85	Ascentis ESI neg.	6781	899.559	2.64992
U85x006783	85	Ascentis ESI neg.	6783	785.577	2.63526
U85x006813	85	Ascentis ESI neg.	6813	760.503	2.7157
U85x006814	85	Ascentis ESI neg.	6814	761.509	2.70492
U85x006821	85	Ascentis ESI neg.	6821	784.491	2.64374	Analog	CCMSLIB00005737032	Massbank:LQB00229 PE 42:9	M-H	812.52	0	1	N/A	N/A	CC\C=C/C\C=C/C\C=C/CCCCCCCCCC(=O)OCC(COP(O)(=O)OCCN)OC(=O)CC\C=C/C\C=C/C\C=C/C\C=C/C\C=C/C\C=C/CC	1S/C47H76NO8P/c1-3-5-7-9-11-13-15-17-19-21-22-24-26-28-30-32-34-36-38-40-47(50)56-45(44-55-57(51,52)54-42-41-48)43-53-46(49)39-37-35-33-31-29-27-25-23-20-18-16-14-12-10-8-6-4-2/h5-8,11-14,17-20,22,24,28,30,34,36,45H,3-4,9-10,15-16,21,23,25-27,29,31-33,35,37-44,48H2,1-2H3,(H,51,52)/b7-5-,8-6-,13-11-,14-12-,19-17-,20-18-,24-22-,30-28-,36-34-	Bronze	0.647965	MASSBANK	6229	158.624	34496.4	8	28.029	812.52	784.491	-1	MYXOMSHYXUSJCJ-PVFFKTCKSA-N	MYXOMSHYXUSJCJ	Lipids and lipid-like molecules	Glycerophospholipids	Glycerophosphoethanolamines	Glycerophospholipids	Glycerophosphoethanolamines	Fatty acids
U85x006826	85	Ascentis ESI neg.	6826	824.543	2.65247	Analog	CCMSLIB00005737519	Massbank:LQB00179 PE 36:5	M-H	736.489	0	1	N/A	N/A	CCCCCCCCCCCCCCCC(=O)OCC(COP(O)(=O)OCCN)OC(=O)CCC\C=C/C\C=C/C\C=C/C\C=C/C\C=C/CC	1S/C41H72NO8P/c1-3-5-7-9-11-13-15-17-18-19-20-22-24-26-28-30-32-34-41(44)50-39(38-49-51(45,46)48-36-35-42)37-47-40(43)33-31-29-27-25-23-21-16-14-12-10-8-6-4-2/h5,7,11,13,17-18,20,22,26,28,39H,3-4,6,8-10,12,14-16,19,21,23-25,27,29-38,42H2,1-2H3,(H,45,46)/b7-5-,13-11-,18-17-,22-20-,28-26-	Bronze	0.869725	MASSBANK	238950	159.148	119559	10	88.0542	736.489	824.543	-1	KHLRCNXJXSYNCK-LPHKCNJWSA-N	KHLRCNXJXSYNCK	Lipids and lipid-like molecules	Glycerophospholipids	Glycerophosphoethanolamines	Glycerophospholipids	Glycerophosphoethanolamines	Fatty acids
U85x006827	85	Ascentis ESI neg.	6827	808.495	2.64506	True	CCMSLIB00005737269	Massbank:LQB00231 PE 42:11	M-H	808.493	0	1	N/A	N/A	CC\C=C/C\C=C/C\C=C/C\C=C/C\C=C/CCCC(=O)OCC(COP(O)(=O)OCCN)OC(=O)CC\C=C/C\C=C/C\C=C/C\C=C/C\C=C/C\C=C/CC	1S/C47H72NO8P/c1-3-5-7-9-11-13-15-17-19-21-22-24-26-28-30-32-34-36-38-40-47(50)56-45(44-55-57(51,52)54-42-41-48)43-53-46(49)39-37-35-33-31-29-27-25-23-20-18-16-14-12-10-8-6-4-2/h5-8,11-14,17-20,22,24-25,27-28,30-31,33-34,36,45H,3-4,9-10,15-16,21,23,26,29,32,35,37-44,48H2,1-2H3,(H,51,52)/b7-5-,8-6-,13-11-,14-12-,19-17-,20-18-,24-22-,27-25-,30-28-,33-31-,36-34-	Bronze	0.80664	MASSBANK	27321	158.704	3.09519	17	0.00250244	808.493	808.495	-1	ZAJJKMUFMHJZRS-UYABLQOYSA-N	ZAJJKMUFMHJZRS	Lipids and lipid-like molecules	Glycerophospholipids	Glycerophosphoethanolamines	Glycerophospholipids	Glycerophosphoethanolamines	Fatty acids
U85x006830	85	Ascentis ESI neg.	6830	809.495	2.64549
U85x006854	85	Ascentis ESI neg.	6854	776.543	2.66934	Analog	CCMSLIB00010059678	PE(16:0/16:1); [M-H]- C37H71N1O8P1	M-H	688.492	0	1	N/A	N/A	N/A	N/A	Gold	0.914188	PNNL-LIPIDS-NEGATIVE	99148	160.16	127890	6	88.0513	688.492	776.543	-1	N/A	N/A	N/A	N/A	N/A	N/A	N/A	N/A
U85x006869	85	Ascentis ESI neg.	6869	916.566	2.67633	Analog	CCMSLIB00005736965	Massbank:LQB00673 PG 44:12	M-H	865.5	0	1	N/A	N/A	CC\C=C/C\C=C/C\C=C/C\C=C/C\C=C/C\C=C/CCC(=O)OCC(COP(O)(=O)OCC(O)CO)OC(=O)CC\C=C/C\C=C/C\C=C/C\C=C/C\C=C/C\C=C/CC	1S/C50H75O10P/c1-3-5-7-9-11-13-15-17-19-21-23-25-27-29-31-33-35-37-39-41-49(53)57-45-48(46-59-61(55,56)58-44-47(52)43-51)60-50(54)42-40-38-36-34-32-30-28-26-24-22-20-18-16-14-12-10-8-6-4-2/h5-8,11-14,17-20,23-26,29-32,35-38,47-48,51-52H,3-4,9-10,15-16,21-22,27-28,33-34,39-46H2,1-2H3,(H,55,56)/b7-5-,8-6-,13-11-,14-12-,19-17-,20-18-,25-23-,26-24-,31-29-,32-30-,37-35-,38-36-	Bronze	0.624622	MASSBANK	1205	160.58	59001.3	3	51.0656	865.5	916.566	-1	XACKZSRNTPEYBU-GZSOIYOPSA-N	XACKZSRNTPEYBU	Lipids and lipid-like molecules	Glycerophospholipids	Glycerophosphoglycerols	Glycerophospholipids	Glycerophosphoglycerols	Fatty acids
U85x006870	85	Ascentis ESI neg.	6870	766.532	2.67379	Analog	CCMSLIB00005737676	Massbank:LQB00263 PG 36:3	M-H	771.521	0	1	N/A	N/A	CCCCCCCC\C=C/CCCCCCCC(=O)OCC(COP(O)(=O)OCC(O)CO)OC(=O)CCCCCCC\C=C/C\C=C/CCCCC	1S/C42H77O10P/c1-3-5-7-9-11-13-15-17-19-21-23-25-27-29-31-33-41(45)49-37-40(38-51-53(47,48)50-36-39(44)35-43)52-42(46)34-32-30-28-26-24-22-20-18-16-14-12-10-8-6-4-2/h12,14,17-20,39-40,43-44H,3-11,13,15-16,21-38H2,1-2H3,(H,47,48)/b14-12-,19-17-,20-18-	Bronze	0.792175	MASSBANK	9971	160.427	6466.46	5	4.98901	771.521	766.532	-1	FSVTVWTVWNNIQX-RQOIEFAZSA-N	FSVTVWTVWNNIQX	Lipids and lipid-like molecules	Glycerophospholipids	Glycerophosphoglycerols	Glycerophospholipids	Glycerophosphoglycerols	Fatty acids
U85x006877	85	Ascentis ESI neg.	6877	767.537	2.69053
U85x006878	85	Ascentis ESI neg.	6878	793.576	2.68067
U85x006880	85	Ascentis ESI neg.	6880	761.497	2.68414
U85x006882	85	Ascentis ESI neg.	6882	715.572	2.70906
U85x006893	85	Ascentis ESI neg.	6893	792.571	2.69518	Analog	CCMSLIB00010076790	PE(16:0/18:0); [M-H]- C39H77N1O8P1	M-H	718.539	0	1	N/A	N/A	N/A	N/A	Gold	0.697881	PNNL-LIPIDS-NEGATIVE	4420	161.711	103032	5	74.0322	718.539	792.571	-1	N/A	N/A	N/A	N/A	N/A	N/A	N/A	N/A
U85x006904	85	Ascentis ESI neg.	6904	814.549	2.70099	Analog	CCMSLIB00005737216	Massbank:LQB00222 PE 40:8	M-H	786.505	0	1	N/A	N/A	CCCCC\C=C/C\C=C/CCCCCCCC(=O)OCC(COP(O)(=O)OCCN)OC(=O)CC\C=C/C\C=C/C\C=C/C\C=C/C\C=C/C\C=C/CC	1S/C45H74NO8P/c1-3-5-7-9-11-13-15-17-19-20-21-22-24-26-28-30-32-34-36-38-45(48)54-43(42-53-55(49,50)52-40-39-46)41-51-44(47)37-35-33-31-29-27-25-23-18-16-14-12-10-8-6-4-2/h5,7,11-14,17-19,21-23,26,28,32,34,43H,3-4,6,8-10,15-16,20,24-25,27,29-31,33,35-42,46H2,1-2H3,(H,49,50)/b7-5-,13-11-,14-12-,19-17-,22-21-,23-18-,28-26-,34-32-	Bronze	0.732489	MASSBANK	11234	162.059	35656.5	9	28.044	786.505	814.549	-1	HIZMZVSEIXACMP-LNYCXSEGSA-N	HIZMZVSEIXACMP	Lipids and lipid-like molecules	Glycerophospholipids	Glycerophosphoethanolamines	Glycerophospholipids	Glycerophosphoethanolamines	Fatty acids
U85x006905	85	Ascentis ESI neg.	6905	874.558	2.68795	Analog	CCMSLIB00005737216	Massbank:LQB00222 PE 40:8	M-H	786.505	0	1	N/A	N/A	CCCCC\C=C/C\C=C/CCCCCCCC(=O)OCC(COP(O)(=O)OCCN)OC(=O)CC\C=C/C\C=C/C\C=C/C\C=C/C\C=C/C\C=C/CC	1S/C45H74NO8P/c1-3-5-7-9-11-13-15-17-19-20-21-22-24-26-28-30-32-34-36-38-45(48)54-43(42-53-55(49,50)52-40-39-46)41-51-44(47)37-35-33-31-29-27-25-23-18-16-14-12-10-8-6-4-2/h5,7,11-14,17-19,21-23,26,28,32,34,43H,3-4,6,8-10,15-16,20,24-25,27,29-31,33,35-42,46H2,1-2H3,(H,49,50)/b7-5-,13-11-,14-12-,19-17-,22-21-,23-18-,28-26-,34-32-	Bronze	0.848302	MASSBANK	39701	161.277	111955	9	88.053	786.505	874.558	-1	HIZMZVSEIXACMP-LNYCXSEGSA-N	HIZMZVSEIXACMP	Lipids and lipid-like molecules	Glycerophospholipids	Glycerophosphoethanolamines	Glycerophospholipids	Glycerophosphoethanolamines	Fatty acids
U85x006910	85	Ascentis ESI neg.	6910	862.551	2.71667	Analog	CCMSLIB00005737103	Massbank:LQB00194 PE 39:7	M-H	774.505	0	1	N/A	N/A	CCCCCCC\C=C/CCCCCCCC(=O)OCC(COP(O)(=O)OCCN)OC(=O)CC\C=C/C\C=C/C\C=C/C\C=C/C\C=C/C\C=C/CC	1S/C44H74NO8P/c1-3-5-7-9-11-13-15-17-19-20-21-22-23-25-27-29-31-33-35-37-44(47)53-42(41-52-54(48,49)51-39-38-45)40-50-43(46)36-34-32-30-28-26-24-18-16-14-12-10-8-6-4-2/h5,7,11,13,16-19,21-22,25,27,31,33,42H,3-4,6,8-10,12,14-15,20,23-24,26,28-30,32,34-41,45H2,1-2H3,(H,48,49)/b7-5-,13-11-,18-16-,19-17-,22-21-,27-25-,33-31-	Bronze	0.684739	MASSBANK	8086	163	113681	5	88.0462	774.505	862.551	-1	XOUDAZVFABMKEQ-VFVAPGIQSA-N	XOUDAZVFABMKEQ	Lipids and lipid-like molecules	Glycerophospholipids	Glycerophosphoethanolamines	Glycerophospholipids	Glycerophosphoethanolamines	Fatty acids
U85x006913	85	Ascentis ESI neg.	6913	764.539	2.70403
U85x006915	85	Ascentis ESI neg.	6915	922.558	2.68662	Analog	CCMSLIB00005736965	Massbank:LQB00673 PG 44:12	M-H	865.5	0	1	N/A	N/A	CC\C=C/C\C=C/C\C=C/C\C=C/C\C=C/C\C=C/CCC(=O)OCC(COP(O)(=O)OCC(O)CO)OC(=O)CC\C=C/C\C=C/C\C=C/C\C=C/C\C=C/C\C=C/CC	1S/C50H75O10P/c1-3-5-7-9-11-13-15-17-19-21-23-25-27-29-31-33-35-37-39-41-49(53)57-45-48(46-59-61(55,56)58-44-47(52)43-51)60-50(54)42-40-38-36-34-32-30-28-26-24-22-20-18-16-14-12-10-8-6-4-2/h5-8,11-14,17-20,23-26,29-32,35-38,47-48,51-52H,3-4,9-10,15-16,21-22,27-28,33-34,39-46H2,1-2H3,(H,55,56)/b7-5-,8-6-,13-11-,14-12-,19-17-,20-18-,25-23-,26-24-,31-29-,32-30-,37-35-,38-36-	Bronze	0.870341	MASSBANK	24567	161.197	65924.5	11	57.0577	865.5	922.558	-1	XACKZSRNTPEYBU-GZSOIYOPSA-N	XACKZSRNTPEYBU	Lipids and lipid-like molecules	Glycerophospholipids	Glycerophosphoglycerols	Glycerophospholipids	Glycerophosphoglycerols	Fatty acids
U85x006922	85	Ascentis ESI neg.	6922	746.568	2.6893
U85x006924	85	Ascentis ESI neg.	6924	832.51	2.66462	True	CCMSLIB00005737256	Massbank:LQB00730 PS 40:7	M-H	832.513	0	1	N/A	N/A	CCCCCCCC\C=C/CCCCCCCC(=O)OCC(COP(O)(=O)OCC(N)C(O)=O)OC(=O)CC\C=C/C\C=C/C\C=C/C\C=C/C\C=C/C\C=C/CC	1S/C46H76NO10P/c1-3-5-7-9-11-13-15-17-19-20-21-22-24-26-28-30-32-34-36-38-45(49)57-42(40-55-58(52,53)56-41-43(47)46(50)51)39-54-44(48)37-35-33-31-29-27-25-23-18-16-14-12-10-8-6-4-2/h5,7,11,13,17-19,21-23,26,28,32,34,42-43H,3-4,6,8-10,12,14-16,20,24-25,27,29-31,33,35-41,47H2,1-2H3,(H,50,51)(H,52,53)/b7-5-,13-11-,19-17-,22-21-,23-18-,28-26-,34-32-	Bronze	0.80101	MASSBANK	14724	159.877	3.51909	12	0.00292969	832.513	832.51	-1	FZVOBDJBRIEKPS-HILQMKNTSA-N	FZVOBDJBRIEKPS	Lipids and lipid-like molecules	Glycerophospholipids	Glycerophosphoserines	Glycerophospholipids	Glycerophosphoserines	Fatty acids
U85x006929	85	Ascentis ESI neg.	6929	698.554	2.68408
U85x006960	85	Ascentis ESI neg.	6960	814.543	2.69325	Analog	CCMSLIB00005737216	Massbank:LQB00222 PE 40:8	M-H	786.505	0	1	N/A	N/A	CCCCC\C=C/C\C=C/CCCCCCCC(=O)OCC(COP(O)(=O)OCCN)OC(=O)CC\C=C/C\C=C/C\C=C/C\C=C/C\C=C/C\C=C/CC	1S/C45H74NO8P/c1-3-5-7-9-11-13-15-17-19-20-21-22-24-26-28-30-32-34-36-38-45(48)54-43(42-53-55(49,50)52-40-39-46)41-51-44(47)37-35-33-31-29-27-25-23-18-16-14-12-10-8-6-4-2/h5,7,11-14,17-19,21-23,26,28,32,34,43H,3-4,6,8-10,15-16,20,24-25,27,29-31,33,35-42,46H2,1-2H3,(H,49,50)/b7-5-,13-11-,14-12-,19-17-,22-21-,23-18-,28-26-,34-32-	Bronze	0.731109	MASSBANK	12612	161.595	35648.2	10	28.0375	786.505	814.542	-1	HIZMZVSEIXACMP-LNYCXSEGSA-N	HIZMZVSEIXACMP	Lipids and lipid-like molecules	Glycerophospholipids	Glycerophosphoethanolamines	Glycerophospholipids	Glycerophosphoethanolamines	Fatty acids
U85x006970	85	Ascentis ESI neg.	6970	788.538	2.63187	Analog	CCMSLIB00005737395	Massbank:LQB00094 PC 33:2	M+CH3COOH-H	802.559	0	1	N/A	N/A	CCCCCCCCCCCCCCC(=O)OCC(COP([O-])(=O)OCC[N+](C)(C)C)OC(=O)CCCCCCC\C=C/C\C=C/CCCCC	1S/C41H78NO8P/c1-6-8-10-12-14-16-18-20-21-22-24-26-28-30-32-34-41(44)50-39(38-49-51(45,46)48-36-35-42(3,4)5)37-47-40(43)33-31-29-27-25-23-19-17-15-13-11-9-7-2/h14,16,20-21,39H,6-13,15,17-19,22-38H2,1-5H3/b16-14-,21-20-	Bronze	0.611147	MASSBANK	1921	157.912	17470.7	3	14.0212	802.559	788.538	-1	DGBYUHHIADYUMU-AKMCNLDWSA-N	DGBYUHHIADYUMU	Lipids and lipid-like molecules	Glycerophospholipids	Glycerophosphocholines	N/A	N/A	N/A
U85x006971	85	Ascentis ESI neg.	6971	704.52	2.71147	True	CCMSLIB00010060183	PE(15:0/18:0); [M-H]- C38H75N1O8P1	M-H	704.523	0	1	N/A	N/A	N/A	N/A	Gold	0.859299	PNNL-LIPIDS-NEGATIVE	1676	162.688	4.85146	3	0.00341797	704.523	704.52	-1	N/A	N/A	N/A	N/A	N/A	N/A	N/A	N/A
U85x006995	85	Ascentis ESI neg.	6995	760.497	2.70219	Analog	CCMSLIB00010059839	PS(16:0/18:1); [M-H]- C40H75N1O10P1	M-H	760.513	0	1	N/A	N/A	N/A	N/A	Gold	0.800681	PNNL-LIPIDS-NEGATIVE	7910	162.131	20.8664	8	0.0158691	760.513	760.497	-1	N/A	N/A	N/A	N/A	N/A	N/A	N/A	N/A
U85x006998	85	Ascentis ESI neg.	6998	775.592	2.71084
U85x007017	85	Ascentis ESI neg.	7017	839.558	2.73669
U85x007027	85	Ascentis ESI neg.	7027	712.489	2.71668	True	CCMSLIB00010088293	PE(16:0/18:3); [M-H]- C39H71N1O8P1	M-H	712.492	0	1	N/A	N/A	N/A	N/A	Gold	0.928036	PNNL-LIPIDS-NEGATIVE	2990	163.001	4.45455	5	0.00317383	712.492	712.489	-1	N/A	N/A	N/A	N/A	N/A	N/A	N/A	N/A
U85x007032	85	Ascentis ESI neg.	7032	844.564	2.73449
U85x007040	85	Ascentis ESI neg.	7040	925.573	2.73877
U85x007060	85	Ascentis ESI neg.	7060	926.578	2.74034
U85x007061	85	Ascentis ESI neg.	7061	718.478	2.7244	Analog	CCMSLIB00010063394	PE(16:0/22:6); [M-H]- C43H73N1O8P1	M-H	762.507	0	1	N/A	N/A	N/A	N/A	Gold	0.887781	PNNL-LIPIDS-NEGATIVE	396	163.464	57742.8	5	44.0293	762.507	718.478	-1	N/A	N/A	N/A	N/A	N/A	N/A	N/A	N/A
U85x007072	85	Ascentis ESI neg.	7072	867.589	2.73998
U85x007104	85	Ascentis ESI neg.	7104	802.558	2.74823	Analog	CCMSLIB00010059737	PG(16:0/18:2); [M-H]- C40H74O10P1	M-H	745.502	0	1	N/A	N/A	N/A	N/A	Gold	0.87607	PNNL-LIPIDS-NEGATIVE	243221	164.894	76534.3	8	57.0565	745.502	802.558	-1	N/A	N/A	N/A	N/A	N/A	N/A	N/A	N/A
U85x007106	85	Ascentis ESI neg.	7106	924.568	2.73308	Analog	CCMSLIB00010071815	PG(22:4/22:6); [M-H]- C50H78O10P1	M-H	869.533	0	1	N/A	N/A	N/A	N/A	Gold	0.676544	PNNL-LIPIDS-NEGATIVE	4157	163.985	63292.5	3	55.0349	869.533	924.568	-1	N/A	N/A	N/A	N/A	N/A	N/A	N/A	N/A
U85x007111	85	Ascentis ESI neg.	7111	749.492	2.74109
U85x007112	85	Ascentis ESI neg.	7112	736.49	2.74275	True	CCMSLIB00005737519	Massbank:LQB00179 PE 36:5	M-H	736.489	0	1	N/A	N/A	CCCCCCCCCCCCCCCC(=O)OCC(COP(O)(=O)OCCN)OC(=O)CCC\C=C/C\C=C/C\C=C/C\C=C/C\C=C/CC	1S/C41H72NO8P/c1-3-5-7-9-11-13-15-17-18-19-20-22-24-26-28-30-32-34-41(44)50-39(38-49-51(45,46)48-36-35-42)37-47-40(43)33-31-29-27-25-23-21-16-14-12-10-8-6-4-2/h5,7,11,13,17-18,20,22,26,28,39H,3-4,6,8-10,12,14-16,19,21,23-25,27,29-38,42H2,1-2H3,(H,45,46)/b7-5-,13-11-,18-17-,22-20-,28-26-	Bronze	0.912312	MASSBANK	40855	164.565	1.74034	11	0.00128174	736.489	736.49	-1	KHLRCNXJXSYNCK-LPHKCNJWSA-N	KHLRCNXJXSYNCK	Lipids and lipid-like molecules	Glycerophospholipids	Glycerophosphoethanolamines	Glycerophospholipids	Glycerophosphoethanolamines	Fatty acids
U85x007113	85	Ascentis ESI neg.	7113	748.49	2.74412	Analog	CCMSLIB00010084737	PE(16:0/20:5); [M-H]- C41H71N1O8P1	M-H	736.492	0	1	N/A	N/A	N/A	N/A	Gold	0.607984	PNNL-LIPIDS-NEGATIVE	2155	164.647	16291.3	5	11.9984	736.492	748.49	-1	N/A	N/A	N/A	N/A	N/A	N/A	N/A	N/A
U85x007127	85	Ascentis ESI neg.	7127	810.507	2.75426	Analog	CCMSLIB00005736784	Massbank:LQB00275 PG 40:8	M-H	817.501	0	1	N/A	N/A	CCCCC\C=C/C\C=C/CCCCCCCC(=O)OCC(COP(O)(=O)OCC(O)CO)OC(=O)CC\C=C/C\C=C/C\C=C/C\C=C/C\C=C/C\C=C/CC	1S/C46H75O10P/c1-3-5-7-9-11-13-15-17-19-20-21-22-24-26-28-30-32-34-36-38-46(50)56-44(42-55-57(51,52)54-40-43(48)39-47)41-53-45(49)37-35-33-31-29-27-25-23-18-16-14-12-10-8-6-4-2/h5,7,11-14,17-19,21-23,26,28,32,34,43-44,47-48H,3-4,6,8-10,15-16,20,24-25,27,29-31,33,35-42H2,1-2H3,(H,51,52)/b7-5-,13-11-,14-12-,19-17-,22-21-,23-18-,28-26-,34-32-	Bronze	0.698715	MASSBANK	10611	165.256	8555.29	7	6.99396	817.501	810.507	-1	GMXYXYLCBAOPHA-LNYCXSEGSA-N	GMXYXYLCBAOPHA	Lipids and lipid-like molecules	Glycerophospholipids	Glycerophosphoglycerols	Glycerophospholipids	Glycerophosphoglycerols	Fatty acids
U85x007132	85	Ascentis ESI neg.	7132	745.515	2.83202
U85x007163	85	Ascentis ESI neg.	7163	688.489	2.75673	True	CCMSLIB00010059678	PE(16:0/16:1); [M-H]- C37H71N1O8P1	M-H	688.492	0	1	N/A	N/A	N/A	N/A	Gold	0.978456	PNNL-LIPIDS-NEGATIVE	16005	165.404	4.69848	8	0.00323486	688.492	688.489	-1	N/A	N/A	N/A	N/A	N/A	N/A	N/A	N/A
U85x007174	85	Ascentis ESI neg.	7174	827.559	2.68532
U85x007192	85	Ascentis ESI neg.	7192	811.51	2.75294
U85x007203	85	Ascentis ESI neg.	7203	829.577	2.82102
U85x007207	85	Ascentis ESI neg.	7207	835.512	2.77643
U85x007208	85	Ascentis ESI neg.	7208	834.509	2.77729	True	CCMSLIB00003140104	Spectral Match to 1,2-Di(4Z,7Z,10Z,13Z,16Z,19Z-docosahexaenoyl)-sn-glycero-3-phosphoethanolamine from NIST14	M-H	834.512	835.515	1	123284811	N/A	CC/C=C\C/C=C\C/C=C\C/C=C\C/C=C\C/C=C\CCC(=O)OC[C@H](COP(=O)([O-])OCC[NH3+])OC(=O)CC/C=C\C/C=C\C/C=C\C/C=C\C/C=C\C/C=C\CC	InChI=1S/C49H74NO8P/c1-3-5-7-9-11-13-15-17-19-21-23-25-27-29-31-33-35-37-39-41-48(51)55-45-47(46-57-59(53,54)56-44-43-50)58-49(52)42-40-38-36-34-32-30-28-26-24-22-20-18-16-14-12-10-8-6-4-2/h5-8,11-14,17-20,23-26,29-32,35-38,47H,3-4,9-10,15-16,21-22,27-28,33-34,39-46,50H2,1-2H3,(H,53,54)/b7-5-,8-6-,13-11-,14-12-,19-17-,20-18-,25-23-,26-24-,31-29-,32-30-,37-35-,38-36-/t47-/m1/s1	Bronze	0.76945	GNPS-NIST14-MATCHES	54937	166.637	3.65694	4	0.00305176	834.512	834.509	-1	RBDNSJMXMWTPCS-NYUVKXDYSA-N	RBDNSJMXMWTPCS	Lipids and lipid-like molecules	Glycerophospholipids	Glycerophosphoethanolamines	N/A	N/A	N/A
U85x007236	85	Ascentis ESI neg.	7236	786.507	2.7775	True	CCMSLIB00005737216	Massbank:LQB00222 PE 40:8	M-H	786.505	0	1	N/A	N/A	CCCCC\C=C/C\C=C/CCCCCCCC(=O)OCC(COP(O)(=O)OCCN)OC(=O)CC\C=C/C\C=C/C\C=C/C\C=C/C\C=C/C\C=C/CC	1S/C45H74NO8P/c1-3-5-7-9-11-13-15-17-19-20-21-22-24-26-28-30-32-34-36-38-45(48)54-43(42-53-55(49,50)52-40-39-46)41-51-44(47)37-35-33-31-29-27-25-23-18-16-14-12-10-8-6-4-2/h5,7,11-14,17-19,21-23,26,28,32,34,43H,3-4,6,8-10,15-16,20,24-25,27,29-31,33,35-42,46H2,1-2H3,(H,49,50)/b7-5-,13-11-,14-12-,19-17-,22-21-,23-18-,28-26-,34-32-	Bronze	0.931246	MASSBANK	27756	166.65	2.17288	14	0.00170898	786.505	786.507	-1	HIZMZVSEIXACMP-LNYCXSEGSA-N	HIZMZVSEIXACMP	Lipids and lipid-like molecules	Glycerophospholipids	Glycerophosphoethanolamines	Glycerophospholipids	Glycerophosphoethanolamines	Fatty acids
U85x007315	85	Ascentis ESI neg.	7315	775.509	2.80871
U85x007322	85	Ascentis ESI neg.	7322	813.525	2.87637
U85x007327	85	Ascentis ESI neg.	7327	774.507	2.81202	True	CCMSLIB00005737103	Massbank:LQB00194 PE 39:7	M-H	774.505	0	1	N/A	N/A	CCCCCCC\C=C/CCCCCCCC(=O)OCC(COP(O)(=O)OCCN)OC(=O)CC\C=C/C\C=C/C\C=C/C\C=C/C\C=C/C\C=C/CC	1S/C44H74NO8P/c1-3-5-7-9-11-13-15-17-19-20-21-22-23-25-27-29-31-33-35-37-44(47)53-42(41-52-54(48,49)51-39-38-45)40-50-43(46)36-34-32-30-28-26-24-18-16-14-12-10-8-6-4-2/h5,7,11,13,16-19,21-22,25,27,31,33,42H,3-4,6,8-10,12,14-15,20,23-24,26,28-30,32,34-41,45H2,1-2H3,(H,48,49)/b7-5-,13-11-,18-16-,19-17-,22-21-,27-25-,33-31-	Bronze	0.770735	MASSBANK	5537	168.721	2.28536	7	0.00177002	774.505	774.507	-1	XOUDAZVFABMKEQ-VFVAPGIQSA-N	XOUDAZVFABMKEQ	Lipids and lipid-like molecules	Glycerophospholipids	Glycerophosphoethanolamines	Glycerophospholipids	Glycerophosphoethanolamines	Fatty acids
U85x007340	85	Ascentis ESI neg.	7340	828.573	2.82234	Analog	CCMSLIB00010059770	PE(18:1/18:2); [M-H]- C41H75N1O8P1	M-H	740.523	0	1	N/A	N/A	N/A	N/A	Gold	0.866341	PNNL-LIPIDS-NEGATIVE	80619	169.341	118903	3	88.0503	740.523	828.573	-1	N/A	N/A	N/A	N/A	N/A	N/A	N/A	N/A
U85x007398	85	Ascentis ESI neg.	7398	838.53	2.83334
U85x007414	85	Ascentis ESI neg.	7414	750.505	2.83664	Analog	CCMSLIB00010077562	PE(17:0/18:1); [M-H]- C40H77N1O8P1	M-H	730.539	0	1	N/A	N/A	N/A	N/A	Gold	0.697713	PNNL-LIPIDS-NEGATIVE	2889	170.198	27330.4	3	19.9659	730.539	750.505	-1	N/A	N/A	N/A	N/A	N/A	N/A	N/A	N/A
U85x007426	85	Ascentis ESI neg.	7426	837.526	2.83456
U85x007442	85	Ascentis ESI neg.	7442	714.505	2.84162	True	CCMSLIB00010079621	PE(16:0/18:2); [M-H]- C39H73N1O8P1	M-H	714.507	0	1	N/A	N/A	N/A	N/A	Gold	0.895329	PNNL-LIPIDS-NEGATIVE	12875	170.497	3.58775	4	0.00256348	714.507	714.505	-1	N/A	N/A	N/A	N/A	N/A	N/A	N/A	N/A
U85x007448	85	Ascentis ESI neg.	7448	836.513	2.7837	Analog	CCMSLIB00005737460	Massbank:LQB00234 PE 44:11	M-H	836.524	0	1	N/A	N/A	CC\C=C/C\C=C/C\C=C/C\C=C/C\C=C/CCCCCC(=O)OCC(COP(O)(=O)OCCN)OC(=O)CC\C=C/C\C=C/C\C=C/C\C=C/C\C=C/C\C=C/CC	1S/C49H76NO8P/c1-3-5-7-9-11-13-15-17-19-21-23-25-27-29-31-33-35-37-39-41-48(51)55-45-47(46-57-59(53,54)56-44-43-50)58-49(52)42-40-38-36-34-32-30-28-26-24-22-20-18-16-14-12-10-8-6-4-2/h5-8,11-14,17-20,23-26,29-32,36,38,47H,3-4,9-10,15-16,21-22,27-28,33-35,37,39-46,50H2,1-2H3,(H,53,54)/b7-5-,8-6-,13-11-,14-12-,19-17-,20-18-,25-23-,26-24-,31-29-,32-30-,38-36-	Bronze	0.865377	MASSBANK	11984	167.022	12.6226	16	0.0105591	836.524	836.513	-1	JCLZWTOIRFULGD-SUDBCHAPSA-N	JCLZWTOIRFULGD	Lipids and lipid-like molecules	Glycerophospholipids	Glycerophosphoethanolamines	Glycerophospholipids	Glycerophosphoethanolamines	Fatty acids
U85x007449	85	Ascentis ESI neg.	7449	732.494	2.8446	Analog	CCMSLIB00010072674	PE(16:0/22:6); [M-H]- C43H73N1O8P1	M-H	762.507	0	1	N/A	N/A	N/A	N/A	Gold	0.671728	PNNL-LIPIDS-NEGATIVE	1591	170.676	39361.8	5	30.0137	762.507	732.494	-1	N/A	N/A	N/A	N/A	N/A	N/A	N/A	N/A
U85x007465	85	Ascentis ESI neg.	7465	720.495	2.84649	True	CCMSLIB00010068713	PE(P-16:0/20:5); [M-H]- C41H71N1O7P1	M-H	720.497	0	1	N/A	N/A	N/A	N/A	Gold	0.79939	PNNL-LIPIDS-NEGATIVE	17244	170.79	2.7108	3	0.00195312	720.497	720.495	-1	N/A	N/A	N/A	N/A	N/A	N/A	N/A	N/A
U85x007482	85	Ascentis ESI neg.	7482	741.523	2.91289
U85x007495	85	Ascentis ESI neg.	7495	944.597	2.88783
U85x007501	85	Ascentis ESI neg.	7501	836.533	2.85107
U85x007540	85	Ascentis ESI neg.	7540	862.538	2.93478
U85x007552	85	Ascentis ESI neg.	7552	739.508	2.87974
U85x007555	85	Ascentis ESI neg.	7555	812.522	2.87751	True	CCMSLIB00005737032	Massbank:LQB00229 PE 42:9	M-H	812.52	0	1	N/A	N/A	CC\C=C/C\C=C/C\C=C/CCCCCCCCCC(=O)OCC(COP(O)(=O)OCCN)OC(=O)CC\C=C/C\C=C/C\C=C/C\C=C/C\C=C/C\C=C/CC	1S/C47H76NO8P/c1-3-5-7-9-11-13-15-17-19-21-22-24-26-28-30-32-34-36-38-40-47(50)56-45(44-55-57(51,52)54-42-41-48)43-53-46(49)39-37-35-33-31-29-27-25-23-20-18-16-14-12-10-8-6-4-2/h5-8,11-14,17-20,22,24,28,30,34,36,45H,3-4,9-10,15-16,21,23,25-27,29,31-33,35,37-44,48H2,1-2H3,(H,51,52)/b7-5-,8-6-,13-11-,14-12-,19-17-,20-18-,24-22-,30-28-,36-34-	Bronze	0.71343	MASSBANK	10192	172.65	2.77938	7	0.0022583	812.52	812.522	-1	MYXOMSHYXUSJCJ-PVFFKTCKSA-N	MYXOMSHYXUSJCJ	Lipids and lipid-like molecules	Glycerophospholipids	Glycerophosphoethanolamines	Glycerophospholipids	Glycerophosphoethanolamines	Fatty acids
U85x007559	85	Ascentis ESI neg.	7559	738.504	2.88072	True	CCMSLIB00005737665	Massbank:LQB00564 PE 36:4	M-H	738.503	0	1	N/A	N/A	CCCCCCCCCCCCCCCC(=O)OCC(COP(O)(=O)OCCN)OC(=O)CCCCCC\C=C/C\C=C/C\C=C/C\C=C/CC	1S/C41H74NO8P/c1-3-5-7-9-11-13-15-17-18-19-20-22-24-26-28-30-32-34-41(44)50-39(38-49-51(45,46)48-36-35-42)37-47-40(43)33-31-29-27-25-23-21-16-14-12-10-8-6-4-2/h5,7,11,13,17-18,20,22,39H,3-4,6,8-10,12,14-16,19,21,23-38,42H2,1-2H3,(H,45,46)/b7-5-,13-11-,18-17-,22-20-	Bronze	0.956724	MASSBANK	4469	172.843	1.07441	7	0.000793457	738.503	738.504	-1	NQIMLWFRWGTTOZ-JAXHXWBXSA-N	NQIMLWFRWGTTOZ	Lipids and lipid-like molecules	Glycerophospholipids	Glycerophosphoethanolamines	Glycerophospholipids	Glycerophosphoethanolamines	Fatty acids
U85x007560	85	Ascentis ESI neg.	7560	762.507	2.88091	True	CCMSLIB00005737239	Massbank:LQB00184 PE 38:6	M-H	762.502	0	1	N/A	N/A	CCCCCCCCCCCCCCCC(=O)OCC(COP(O)(=O)OCCN)OC(=O)CC\C=C/C\C=C/C\C=C/C\C=C/C\C=C/C\C=C/CC	1S/C43H74NO8P/c1-3-5-7-9-11-13-15-17-18-19-20-21-22-24-26-28-30-32-34-36-43(46)52-41(40-51-53(47,48)50-38-37-44)39-49-42(45)35-33-31-29-27-25-23-16-14-12-10-8-6-4-2/h5,7,11,13,17-18,20-21,24,26,30,32,41H,3-4,6,8-10,12,14-16,19,22-23,25,27-29,31,33-40,44H2,1-2H3,(H,47,48)/b7-5-,13-11-,18-17-,21-20-,26-24-,32-30-	Bronze	0.979316	MASSBANK	214697	172.855	6.8039	21	0.00518799	762.502	762.507	-1	MPWUZHVZZKSTPV-LGFBOSHVSA-N	MPWUZHVZZKSTPV	Lipids and lipid-like molecules	Glycerophospholipids	Glycerophosphoethanolamines	Glycerophospholipids	Glycerophosphoethanolamines	Fatty acids
U85x007566	85	Ascentis ESI neg.	7566	760.125	2.88036	Analog	CCMSLIB00005737433	Massbank:LQB00634 PG 36:4	M-H	769.498	0	1	N/A	N/A	CCCCCCCCCCCCCCCC(=O)OCC(COP(O)(=O)OCC(O)CO)OC(=O)CCCCCC\C=C/C\C=C/C\C=C/C\C=C/CC	1S/C42H75O10P/c1-3-5-7-9-11-13-15-17-18-19-20-22-24-26-28-30-32-34-42(46)52-40(38-51-53(47,48)50-36-39(44)35-43)37-49-41(45)33-31-29-27-25-23-21-16-14-12-10-8-6-4-2/h5,7,11,13,17-18,20,22,39-40,43-44H,3-4,6,8-10,12,14-16,19,21,23-38H2,1-2H3,(H,47,48)/b7-5-,13-11-,18-17-,22-20-	Bronze	0.737924	MASSBANK	262	172.822	12180.7	3	9.37299	769.498	760.125	-1	OSLKKANICVMRGE-JAXHXWBXSA-N	OSLKKANICVMRGE	Lipids and lipid-like molecules	Glycerophospholipids	Glycerophosphoglycerols	Glycerophospholipids	Glycerophosphoglycerols	Fatty acids
U85x007595	85	Ascentis ESI neg.	7595	770.51	2.89004	Analog	CCMSLIB00005737239	Massbank:LQB00184 PE 38:6	M-H	762.502	0	1	N/A	N/A	CCCCCCCCCCCCCCCC(=O)OCC(COP(O)(=O)OCCN)OC(=O)CC\C=C/C\C=C/C\C=C/C\C=C/C\C=C/C\C=C/CC	1S/C43H74NO8P/c1-3-5-7-9-11-13-15-17-18-19-20-21-22-24-26-28-30-32-34-36-43(46)52-41(40-51-53(47,48)50-38-37-44)39-49-42(45)35-33-31-29-27-25-23-16-14-12-10-8-6-4-2/h5,7,11,13,17-18,20-21,24,26,30,32,41H,3-4,6,8-10,12,14-16,19,22-23,25,27-29,31,33-40,44H2,1-2H3,(H,47,48)/b7-5-,13-11-,18-17-,21-20-,26-24-,32-30-	Bronze	0.918417	MASSBANK	5298	173.403	10501.7	8	8.00757	762.502	770.51	-1	MPWUZHVZZKSTPV-LGFBOSHVSA-N	MPWUZHVZZKSTPV	Lipids and lipid-like molecules	Glycerophospholipids	Glycerophosphoethanolamines	Glycerophospholipids	Glycerophosphoethanolamines	Fatty acids
U85x007633	85	Ascentis ESI neg.	7633	740.519	2.91199	True	CCMSLIB00010059770	PE(18:1/18:2); [M-H]- C41H75N1O8P1	M-H	740.523	0	1	N/A	N/A	N/A	N/A	Gold	0.886172	PNNL-LIPIDS-NEGATIVE	11853	174.719	5.11014	8	0.00378418	740.523	740.519	-1	N/A	N/A	N/A	N/A	N/A	N/A	N/A	N/A
U85x007669	85	Ascentis ESI neg.	7669	758.514	2.91369
U85x007671	85	Ascentis ESI neg.	7671	777.525	2.98429
U85x007680	85	Ascentis ESI neg.	7680	690.504	2.92394	True	CCMSLIB00010059245	PE(16:0/16:0); [M-H]- C37H73N1O8P1	M-H	690.507	0	1	N/A	N/A	N/A	N/A	Gold	0.982019	PNNL-LIPIDS-NEGATIVE	3780	175.436	4.59637	5	0.00317383	690.507	690.504	-1	N/A	N/A	N/A	N/A	N/A	N/A	N/A	N/A
U85x007683	85	Ascentis ESI neg.	7683	788.524	2.92349	True	CCMSLIB00000477986	PE(18:1/22:6)	M-H	788.522	0	1					Bronze	0.959127	GNPS-LIBRARY	132772	175.41	2.16733	17	0.00170898	788.522	788.524	-1	N/A	N/A	N/A	N/A	N/A	N/A	N/A	N/A
U85x007706	85	Ascentis ESI neg.	7706	803.624	2.96212
U85x007713	85	Ascentis ESI neg.	7713	863.539	2.93415
U85x007716	85	Ascentis ESI neg.	7716	734.509	2.93654	Analog	CCMSLIB00010068713	PE(P-16:0/20:5); [M-H]- C41H71N1O7P1	M-H	720.497	0	1	N/A	N/A	N/A	N/A	Gold	0.721197	PNNL-LIPIDS-NEGATIVE	1267	176.192	19448.1	3	14.0123	720.497	734.509	-1	N/A	N/A	N/A	N/A	N/A	N/A	N/A	N/A
U85x007731	85	Ascentis ESI neg.	7731	842.584	2.94122	Analog	CCMSLIB00010087710	PG(18:1/22:6); [M-H]- C46H76O10P1	M-H	819.518	0	1	N/A	N/A	N/A	N/A	Gold	0.743707	PNNL-LIPIDS-NEGATIVE	3038	176.473	28145.9	3	23.066	819.518	842.584	-1	N/A	N/A	N/A	N/A	N/A	N/A	N/A	N/A
U85x007753	85	Ascentis ESI neg.	7753	792.568	2.94016
U85x007754	85	Ascentis ESI neg.	7754	867.59	2.94027
U85x007768	85	Ascentis ESI neg.	7768	890.587	2.95795
U85x007787	85	Ascentis ESI neg.	7787	808.547	2.96377	Analog	CCMSLIB00010059394	PE(18:1/18:2); [M-H]- C41H75N1O8P1	M-H	740.523	0	1	N/A	N/A	N/A	N/A	Gold	0.850749	PNNL-LIPIDS-NEGATIVE	1427	177.826	91859.6	5	68.0242	740.523	808.547	-1	N/A	N/A	N/A	N/A	N/A	N/A	N/A	N/A
U85x007798	85	Ascentis ESI neg.	7798	856.545	2.96658	Analog	CCMSLIB00005737239	Massbank:LQB00184 PE 38:6	M-H	762.502	0	1	N/A	N/A	CCCCCCCCCCCCCCCC(=O)OCC(COP(O)(=O)OCCN)OC(=O)CC\C=C/C\C=C/C\C=C/C\C=C/C\C=C/C\C=C/CC	1S/C43H74NO8P/c1-3-5-7-9-11-13-15-17-18-19-20-21-22-24-26-28-30-32-34-36-43(46)52-41(40-51-53(47,48)50-38-37-44)39-49-42(45)35-33-31-29-27-25-23-16-14-12-10-8-6-4-2/h5,7,11,13,17-18,20-21,24,26,30,32,41H,3-4,6,8-10,12,14-16,19,22-23,25,27-29,31,33-40,44H2,1-2H3,(H,47,48)/b7-5-,13-11-,18-17-,21-20-,26-24-,32-30-	Bronze	0.683618	MASSBANK	8236	177.995	123334	7	94.0428	762.502	856.545	-1	MPWUZHVZZKSTPV-LGFBOSHVSA-N	MPWUZHVZZKSTPV	Lipids and lipid-like molecules	Glycerophospholipids	Glycerophosphoethanolamines	Glycerophospholipids	Glycerophosphoethanolamines	Fatty acids
U85x007804	85	Ascentis ESI neg.	7804	863.594	2.97695
U85x007808	85	Ascentis ESI neg.	7808	830.59	2.98307	Analog	CCMSLIB00005737657	Massbank:LQB00647 PG 36:2	M-H	773.536	0	1	N/A	N/A	CCCCCCCC\C=C/CCCCCCCC(=O)OCC(COP(O)(=O)OCC(O)CO)OC(=O)CCCCCCC\C=C/CCCCCCCC	1S/C42H79O10P/c1-3-5-7-9-11-13-15-17-19-21-23-25-27-29-31-33-41(45)49-37-40(38-51-53(47,48)50-36-39(44)35-43)52-42(46)34-32-30-28-26-24-22-20-18-16-14-12-10-8-6-4-2/h17-20,39-40,43-44H,3-16,21-38H2,1-2H3,(H,47,48)/b19-17-,20-18-	Bronze	0.854556	MASSBANK	119888	178.984	73757.1	6	57.0538	773.536	830.59	-1	DSNRWDQKZIEDDB-CLFAGFIQSA-N	DSNRWDQKZIEDDB	Lipids and lipid-like molecules	Glycerophospholipids	Glycerophosphoglycerols	Glycerophospholipids	Glycerophosphoglycerols	Fatty acids
U85x007809	85	Ascentis ESI neg.	7809	829.64	2.9976
U85x007815	85	Ascentis ESI neg.	7815	746.512	2.97414	True	CCMSLIB00005724227	PE(O-22:6_16:1) - 1-(((2-aminoethoxy)(hydroxy)phosphoryl)oxy)-3-((docosa-5.7.9.11.13.15-hexaen-1-yl)oxy)propan-2-yl-hexadec-9-enoate	M-H	746.511	747.52	1	N/A	N/A	[H][C@@](COP(O)(OCCN)=O)(OC(CCCCCCC/C=C\CCCCCC)=O)COCCCC/C=C/C=C/C=C/C=C/C=C/C=C/CCCCCC	N/A	Bronze	0.877554	GNPS-IOBA-NHC	125192	178.448	1.22641	11	0.000915527	746.511	746.512	-1	FWJRLEZNLNTPHC-KMFJJMLJSA-N	FWJRLEZNLNTPHC	Lipids and lipid-like molecules	Glycerophospholipids	Glycerophosphoethanolamines	Glycerophospholipids	Glycerophosphoethanolamines	Fatty acids
U85x007830	85	Ascentis ESI neg.	7830	723.513	2.97641
U85x007834	85	Ascentis ESI neg.	7834	722.509	2.97798	True	CCMSLIB00010068754	PE(P-16:0/20:4); [M-H]- C41H73N1O7P1	M-H	722.512	0	1	N/A	N/A	N/A	N/A	Gold	0.931232	PNNL-LIPIDS-NEGATIVE	5114	178.679	4.89962	4	0.00354004	722.512	722.509	-1	N/A	N/A	N/A	N/A	N/A	N/A	N/A	N/A
U85x007836	85	Ascentis ESI neg.	7836	744.18	2.97172	Analog	CCMSLIB00010059490	PE(16:0/18:1); [M-H]- C39H75N1O8P1	M-H	716.523	0	1	N/A	N/A	N/A	N/A	Gold	0.905167	PNNL-LIPIDS-NEGATIVE	1062	178.303	38599.1	3	27.6572	716.523	744.18	-1	N/A	N/A	N/A	N/A	N/A	N/A	N/A	N/A
U85x007854	85	Ascentis ESI neg.	7854	600.518	2.98065	Analog	CCMSLIB00005737641	Massbank:LQB00401 Cer[NP] t34:0	M+CH3COOH-H	614.534	0	1	N/A	N/A	CCCCCCCCCCCCCCCC(=O)NC(CO)C(O)C(O)CCCCCCCCCCCCCC	1S/C34H69NO4/c1-3-5-7-9-11-13-15-17-19-21-23-25-27-29-33(38)35-31(30-36)34(39)32(37)28-26-24-22-20-18-16-14-12-10-8-6-4-2/h31-32,34,36-37,39H,3-30H2,1-2H3,(H,35,38)	Bronze	0.848785	MASSBANK	6997	178.839	22808.2	10	14.0164	614.534	600.518	-1	IVBULNXGVIHEKN-UHFFFAOYSA-N	IVBULNXGVIHEKN	Lipids and lipid-like molecules	Sphingolipids	Ceramides	Sphingolipids	Ceramides	Fatty acids
U85x007872	85	Ascentis ESI neg.	7872	848.541	2.90335
U85x007893	85	Ascentis ESI neg.	7893	791.593	3.01638
U85x007895	85	Ascentis ESI neg.	7895	803.543	3.04321
U85x007908	85	Ascentis ESI neg.	7908	776.521	2.98841	True	CCMSLIB00005736862	Massbank:LQB00193 PE 39:6	M-H	776.52	0	1	N/A	N/A	CCCCCCCCCCCCCCCCC(=O)OCC(COP(O)(=O)OCCN)OC(=O)CC\C=C/C\C=C/C\C=C/C\C=C/C\C=C/C\C=C/CC	1S/C44H76NO8P/c1-3-5-7-9-11-13-15-17-19-20-21-22-23-25-27-29-31-33-35-37-44(47)53-42(41-52-54(48,49)51-39-38-45)40-50-43(46)36-34-32-30-28-26-24-18-16-14-12-10-8-6-4-2/h5,7,11,13,17,19,21-22,25,27,31,33,42H,3-4,6,8-10,12,14-16,18,20,23-24,26,28-30,32,34-41,45H2,1-2H3,(H,48,49)/b7-5-,13-11-,19-17-,22-21-,27-25-,33-31-	Bronze	0.92526	MASSBANK	17690	179.304	1.80782	12	0.00140381	776.52	776.521	-1	WVGREBRFGJNLSB-KAFSZNKPSA-N	WVGREBRFGJNLSB	Lipids and lipid-like molecules	Glycerophospholipids	Glycerophosphoethanolamines	Glycerophospholipids	Glycerophosphoethanolamines	Fatty acids
U85x007923	85	Ascentis ESI neg.	7923	838.588	2.95508	Analog	CCMSLIB00010068540	PE(18:1/20:1); [M-H]- C43H81N1O8P1	M-H	770.57	0	1	N/A	N/A	N/A	N/A	Gold	0.625779	PNNL-LIPIDS-NEGATIVE	6925	177.305	88269.3	3	68.0177	770.57	838.588	-1	N/A	N/A	N/A	N/A	N/A	N/A	N/A	N/A
U85x007926	85	Ascentis ESI neg.	7926	764.522	2.9969
U85x007928	85	Ascentis ESI neg.	7928	765.525	2.99911
U85x007934	85	Ascentis ESI neg.	7934	716.521	2.99638	True	CCMSLIB00010059490	PE(16:0/18:1); [M-H]- C39H75N1O8P1	M-H	716.523	0	1	N/A	N/A	N/A	N/A	Gold	0.980021	PNNL-LIPIDS-NEGATIVE	53023	179.783	2.21474	11	0.00158691	716.523	716.521	-1	N/A	N/A	N/A	N/A	N/A	N/A	N/A	N/A
U85x007936	85	Ascentis ESI neg.	7936	778.535	2.99466
U85x007944	85	Ascentis ESI neg.	7944	752.521	2.99798	Analog	CCMSLIB00010087496	PE(P-16:0/22:6); [M-H]- C43H73N1O7P1	M-H	746.512	0	1	N/A	N/A	N/A	N/A	Gold	0.774624	PNNL-LIPIDS-NEGATIVE	2732	179.879	8049.07	7	6.00873	746.512	752.521	-1	N/A	N/A	N/A	N/A	N/A	N/A	N/A	N/A
U85x007952	85	Ascentis ESI neg.	7952	686.509	3.00161	Analog	CCMSLIB00010072713	PE(P-16:0/20:4); [M-H]- C41H73N1O7P1	M-H	722.512	0	1	N/A	N/A	N/A	N/A	Gold	0.922975	PNNL-LIPIDS-NEGATIVE	3283	180.096	49830.8	3	36.0034	722.512	686.509	-1	N/A	N/A	N/A	N/A	N/A	N/A	N/A	N/A
U85x007976	85	Ascentis ESI neg.	7976	862.59	2.98495	Analog	CCMSLIB00005736965	Massbank:LQB00673 PG 44:12	M-H	865.5	0	1	N/A	N/A	CC\C=C/C\C=C/C\C=C/C\C=C/C\C=C/C\C=C/CCC(=O)OCC(COP(O)(=O)OCC(O)CO)OC(=O)CC\C=C/C\C=C/C\C=C/C\C=C/C\C=C/C\C=C/CC	1S/C50H75O10P/c1-3-5-7-9-11-13-15-17-19-21-23-25-27-29-31-33-35-37-39-41-49(53)57-45-48(46-59-61(55,56)58-44-47(52)43-51)60-50(54)42-40-38-36-34-32-30-28-26-24-22-20-18-16-14-12-10-8-6-4-2/h5-8,11-14,17-20,23-26,29-32,35-38,47-48,51-52H,3-4,9-10,15-16,21-22,27-28,33-34,39-46H2,1-2H3,(H,55,56)/b7-5-,8-6-,13-11-,14-12-,19-17-,20-18-,25-23-,26-24-,31-29-,32-30-,37-35-,38-36-	Bronze	0.633657	MASSBANK	3761	179.097	3362.54	4	2.91028	865.5	862.59	-1	XACKZSRNTPEYBU-GZSOIYOPSA-N	XACKZSRNTPEYBU	Lipids and lipid-like molecules	Glycerophospholipids	Glycerophosphoglycerols	Glycerophospholipids	Glycerophosphoglycerols	Fatty acids
U85x007992	85	Ascentis ESI neg.	7992	815.536	3.00912
U85x007994	85	Ascentis ESI neg.	7994	878.59	3.03023	Analog	CCMSLIB00010063811	PE(18:0/22:6); [M-H]- C45H77N1O8P1	M-H	790.539	0	1	N/A	N/A	N/A	N/A	Gold	0.737524	PNNL-LIPIDS-NEGATIVE	106871	181.814	111381	5	88.0513	790.539	878.59	-1	N/A	N/A	N/A	N/A	N/A	N/A	N/A	N/A
U85x008027	85	Ascentis ESI neg.	8027	749.527	3.02173
U85x008029	85	Ascentis ESI neg.	8029	748.523	2.98244
U85x008038	85	Ascentis ESI neg.	8038	772.527	3.02921	True	CCMSLIB00005724239	PE(O-22:5_18:2) - 1-(((2-aminoethoxy)(hydroxy)phosphoryl)oxy)-3-((docosa-7.9.11.13.15.17-hexaen-1-yl)oxy)propan-2-yl-octadeca-7.9-dienoate	M-H	772.526	773.536	1	N/A	N/A	[H][C@@](COP(O)(OCCN)=O)(OC(CCCCC/C=C/C=C\CCCCCCCC)=O)COCCCCCC/C=C/C=C/C=C/C=C/C=C/C=C/CCCC	N/A	Bronze	0.820165	GNPS-IOBA-NHC	18969	181.753	1.02709	9	0.000793457	772.526	772.527	-1	AKHYEXOWNABZJJ-YWHUWMQVSA-N	AKHYEXOWNABZJJ	Lipids and lipid-like molecules	Glycerophospholipids	Glycerophosphoethanolamines	Glycerophospholipids	Oxidized glycerophospholipids	Fatty acids
U85x008041	85	Ascentis ESI neg.	8041	855.653	3.06591
U85x008042	85	Ascentis ESI neg.	8042	883.619	3.15361
U85x008053	85	Ascentis ESI neg.	8053	864.554	3.03524	Analog	CCMSLIB00005737105	Massbank:LQB00226 PE 41:6	M-H	804.552	0	1	N/A	N/A	CCCCCCCCCCCCCCCCCCC(=O)OCC(COP(O)(=O)OCCN)OC(=O)CC\C=C/C\C=C/C\C=C/C\C=C/C\C=C/C\C=C/CC	1S/C46H80NO8P/c1-3-5-7-9-11-13-15-17-19-21-22-23-25-27-29-31-33-35-37-39-46(49)55-44(43-54-56(50,51)53-41-40-47)42-52-45(48)38-36-34-32-30-28-26-24-20-18-16-14-12-10-8-6-4-2/h5,7,11,13,17,19,22-23,27,29,33,35,44H,3-4,6,8-10,12,14-16,18,20-21,24-26,28,30-32,34,36-43,47H2,1-2H3,(H,50,51)/b7-5-,13-11-,19-17-,23-22-,29-27-,35-33-	Bronze	0.679004	MASSBANK	1730	182.115	74578.2	6	60.002	804.552	864.554	-1	PITVJCPCBXGCHJ-MXQGKLILSA-N	PITVJCPCBXGCHJ	Lipids and lipid-like molecules	Glycerophospholipids	Glycerophosphoethanolamines	Glycerophospholipids	Glycerophosphoethanolamines	Fatty acids
U85x008068	85	Ascentis ESI neg.	8068	817.638	3.07186
U85x008073	85	Ascentis ESI neg.	8073	796.581	3.05723	Analog	CCMSLIB00010059495	PE(18:2/20:1); [M-H]- C43H79N1O8P1	M-H	768.554	0	1	N/A	N/A	N/A	N/A	Gold	0.874148	PNNL-LIPIDS-NEGATIVE	3220	183.434	36466.3	6	28.0264	768.554	796.581	-1	N/A	N/A	N/A	N/A	N/A	N/A	N/A	N/A
U85x008074	85	Ascentis ESI neg.	8074	802.539	3.0463	Analog	CCMSLIB00005737841	Massbank:LQB00612 PE 41:6	M-H	804.552	0	1	N/A	N/A	CCCCCCCCCCCCCCCCCCC(=O)OCC(COP(O)(=O)OCCN)OC(=O)CC\C=C/C\C=C/C\C=C/C\C=C/C\C=C/C\C=C/CC	1S/C46H80NO8P/c1-3-5-7-9-11-13-15-17-19-21-22-23-25-27-29-31-33-35-37-39-46(49)55-44(43-54-56(50,51)53-41-40-47)42-52-45(48)38-36-34-32-30-28-26-24-20-18-16-14-12-10-8-6-4-2/h5,7,11,13,17,19,22-23,27,29,33,35,44H,3-4,6,8-10,12,14-16,18,20-21,24-26,28,30-32,34,36-43,47H2,1-2H3,(H,50,51)/b7-5-,13-11-,19-17-,23-22-,29-27-,35-33-	Bronze	0.7805	MASSBANK	2767	182.778	2502.39	9	2.01331	804.552	802.539	-1	PITVJCPCBXGCHJ-MXQGKLILSA-N	PITVJCPCBXGCHJ	Lipids and lipid-like molecules	Glycerophospholipids	Glycerophosphoethanolamines	Glycerophospholipids	Glycerophosphoethanolamines	Fatty acids
U85x008075	85	Ascentis ESI neg.	8075	881.605	3.07525
U85x008082	85	Ascentis ESI neg.	8082	784.547	3.05078	Analog	CCMSLIB00010059490	PE(16:0/18:1); [M-H]- C39H75N1O8P1	M-H	716.523	0	1	N/A	N/A	N/A	N/A	Gold	0.957779	PNNL-LIPIDS-NEGATIVE	21588	183.047	94935.6	8	68.0236	716.523	784.547	-1	N/A	N/A	N/A	N/A	N/A	N/A	N/A	N/A
U85x008088	85	Ascentis ESI neg.	8088	904.604	3.06725	Analog	CCMSLIB00010073329	PE(20:1/22:6); [M-H]- C47H79N1O8P1	M-H	816.554	0	1	N/A	N/A	N/A	N/A	Gold	0.749729	PNNL-LIPIDS-NEGATIVE	14701	184.035	107830	3	88.0494	816.554	904.604	-1	N/A	N/A	N/A	N/A	N/A	N/A	N/A	N/A
U85x008090	85	Ascentis ESI neg.	8090	808.594	3.07938
U85x008104	85	Ascentis ESI neg.	8104	760.526	3.05825	Analog	CCMSLIB00005724227	PE(O-22:6_16:1) - 1-(((2-aminoethoxy)(hydroxy)phosphoryl)oxy)-3-((docosa-5.7.9.11.13.15-hexaen-1-yl)oxy)propan-2-yl-hexadec-9-enoate	M-H	746.511	747.52	1	N/A	N/A	[H][C@@](COP(O)(OCCN)=O)(OC(CCCCCCC/C=C\CCCCCC)=O)COCCCC/C=C/C=C/C=C/C=C/C=C/C=C/CCCCCC	N/A	Bronze	0.877684	GNPS-IOBA-NHC	15241	183.495	18774.3	13	14.0152	746.511	760.526	-1	FWJRLEZNLNTPHC-KMFJJMLJSA-N	FWJRLEZNLNTPHC	Lipids and lipid-like molecules	Glycerophospholipids	Glycerophosphoethanolamines	Glycerophospholipids	Glycerophosphoethanolamines	Fatty acids
U85x008108	85	Ascentis ESI neg.	8108	828.513	3.05929	Analog	CCMSLIB00005737131	Massbank:LQB00270 PG 40:7	M-H	819.522	0	1	N/A	N/A	CCCCCCCC\C=C/CCCCCCCC(=O)OCC(COP(O)(=O)OCC(O)CO)OC(=O)CC\C=C/C\C=C/C\C=C/C\C=C/C\C=C/C\C=C/CC	1S/C46H77O10P/c1-3-5-7-9-11-13-15-17-19-20-21-22-24-26-28-30-32-34-36-38-46(50)56-44(42-55-57(51,52)54-40-43(48)39-47)41-53-45(49)37-35-33-31-29-27-25-23-18-16-14-12-10-8-6-4-2/h5,7,11,13,17-19,21-23,26,28,32,34,43-44,47-48H,3-4,6,8-10,12,14-16,20,24-25,27,29-31,33,35-42H2,1-2H3,(H,51,52)/b7-5-,13-11-,19-17-,22-21-,23-18-,28-26-,34-32-	Bronze	0.662802	MASSBANK	1670	183.557	10971.1	4	8.99103	819.522	828.513	-1	FZJRPYWBMGYDIA-HILQMKNTSA-N	FZJRPYWBMGYDIA	Lipids and lipid-like molecules	Glycerophospholipids	Glycerophosphoglycerols	Glycerophospholipids	Glycerophosphoglycerols	Fatty acids
U85x008112	85	Ascentis ESI neg.	8112	880.601	3.05414
U85x008119	85	Ascentis ESI neg.	8119	856.603	3.05538	Analog	CCMSLIB00010059409	PE(18:2/20:1); [M-H]- C43H79N1O8P1	M-H	768.554	0	1	N/A	N/A	N/A	N/A	Gold	0.85394	PNNL-LIPIDS-NEGATIVE	14947	183.323	114564	8	88.0484	768.554	856.603	-1	N/A	N/A	N/A	N/A	N/A	N/A	N/A	N/A
U85x008136	85	Ascentis ESI neg.	8136	844.594	3.07232
U85x008141	85	Ascentis ESI neg.	8141	807.591	3.07902
U85x008146	85	Ascentis ESI neg.	8146	882.609	3.07793
U85x008170	85	Ascentis ESI neg.	8170	614.532	3.07262
U85x008172	85	Ascentis ESI neg.	8172	742.536	3.06916	True	CCMSLIB00010059867	PE(18:1/18:1); [M-H]- C41H77N1O8P1	M-H	742.539	0	1	N/A	N/A	N/A	N/A	Gold	0.930777	PNNL-LIPIDS-NEGATIVE	13082	184.15	3.12352	7	0.00231934	742.539	742.536	-1	N/A	N/A	N/A	N/A	N/A	N/A	N/A	N/A
U85x008175	85	Ascentis ESI neg.	8175	730.535	3.08248	True	CCMSLIB00010077562	PE(17:0/18:1); [M-H]- C40H77N1O8P1	M-H	730.539	0	1	N/A	N/A	N/A	N/A	Gold	0.876373	PNNL-LIPIDS-NEGATIVE	2061	184.949	4.6787	5	0.00341797	730.539	730.535	-1	N/A	N/A	N/A	N/A	N/A	N/A	N/A	N/A
U85x008183	85	Ascentis ESI neg.	8183	843.655	3.07868
U85x008184	85	Ascentis ESI neg.	8184	811.564	3.09341
U85x008205	85	Ascentis ESI neg.	8205	810.561	3.09486	Analog	CCMSLIB00005737376	Massbank:LQB00209 PE 36:3	M-H	740.52	0	1	N/A	N/A	CCCCCCCC\C=C/CCCCCCCC(=O)OCC(COP(O)(=O)OCCN)OC(=O)CCCCCCC\C=C/C\C=C/CCCCC	1S/C41H76NO8P/c1-3-5-7-9-11-13-15-17-19-21-23-25-27-29-31-33-40(43)47-37-39(38-49-51(45,46)48-36-35-42)50-41(44)34-32-30-28-26-24-22-20-18-16-14-12-10-8-6-4-2/h12,14,17-20,39H,3-11,13,15-16,21-38,42H2,1-2H3,(H,45,46)/b14-12-,19-17-,20-18-	Bronze	0.917676	MASSBANK	5530	185.691	94583.5	4	70.041	740.52	810.561	-1	GKAFCSRKMWFPSJ-RQOIEFAZSA-N	GKAFCSRKMWFPSJ	Lipids and lipid-like molecules	Glycerophospholipids	Glycerophosphoethanolamines	Glycerophospholipids	Glycerophosphoethanolamines	Fatty acids
U85x008211	85	Ascentis ESI neg.	8211	700.525	3.09759	True	CCMSLIB00010080466	PE(P-16:0/18:1); [M-H]- C39H75N1O7P1	M-H	700.528	0	1	N/A	N/A	N/A	N/A	Gold	0.869425	PNNL-LIPIDS-NEGATIVE	8450	185.856	4.18211	4	0.00292969	700.528	700.525	-1	N/A	N/A	N/A	N/A	N/A	N/A	N/A	N/A
U85x008225	85	Ascentis ESI neg.	8225	769.555	3.15836
U85x008251	85	Ascentis ESI neg.	8251	790.538	3.1159	True	CCMSLIB00005736819	Massbank:LQB00206 PE 40:6	M-H	790.538	0	1	N/A	N/A	CCCCCCCCCCCCCCCCCC(=O)OCC(COP(O)(=O)OCCN)OC(=O)CC\C=C/C\C=C/C\C=C/C\C=C/C\C=C/C\C=C/CC	1S/C45H78NO8P/c1-3-5-7-9-11-13-15-17-19-20-21-22-24-26-28-30-32-34-36-38-45(48)54-43(42-53-55(49,50)52-40-39-46)41-51-44(47)37-35-33-31-29-27-25-23-18-16-14-12-10-8-6-4-2/h5,7,11,13,17,19,21-22,26,28,32,34,43H,3-4,6,8-10,12,14-16,18,20,23-25,27,29-31,33,35-42,46H2,1-2H3,(H,49,50)/b7-5-,13-11-,19-17-,22-21-,28-26-,34-32-	Bronze	0.970211	MASSBANK	287593	186.954	0.231621	19	0.000183105	790.538	790.538	-1	XYYHNDVKALDFHQ-HSBBONCLSA-N	XYYHNDVKALDFHQ	Lipids and lipid-like molecules	Glycerophospholipids	Glycerophosphoethanolamines	Glycerophospholipids	Glycerophosphoethanolamines	Fatty acids
U85x008252	85	Ascentis ESI neg.	8252	766.535	3.11684	True	CCMSLIB00005736940	Massbank:LQB00586 PE 38:4	M-H	766.535	0	1	N/A	N/A	CCCCCCCCCCCCCCCCCC(=O)OCC(COP(O)(=O)OCCN)OC(=O)CCCCCC\C=C/C\C=C/C\C=C/C\C=C/CC	1S/C43H78NO8P/c1-3-5-7-9-11-13-15-17-19-20-22-24-26-28-30-32-34-36-43(46)52-41(40-51-53(47,48)50-38-37-44)39-49-42(45)35-33-31-29-27-25-23-21-18-16-14-12-10-8-6-4-2/h5,7,11,13,17,19,22,24,41H,3-4,6,8-10,12,14-16,18,20-21,23,25-40,44H2,1-2H3,(H,47,48)/b7-5-,13-11-,19-17-,24-22-	Bronze	0.956173	MASSBANK	22071	187.01	0.557373	10	0.000427246	766.535	766.535	-1	YEHAZLUVAZKVRO-ZKVKLVECSA-N	YEHAZLUVAZKVRO	Lipids and lipid-like molecules	Glycerophospholipids	Glycerophosphoethanolamines	Glycerophospholipids	Glycerophosphoethanolamines	Fatty acids
U85x008253	85	Ascentis ESI neg.	8253	788.068	3.11627	Analog	CCMSLIB00010081486	PG(18:0/20:4); [M-H]- C44H78O10P1	M-H	797.533	0	1	N/A	N/A	N/A	N/A	Gold	0.749667	PNNL-LIPIDS-NEGATIVE	223	186.976	11868.3	3	9.46539	797.533	788.068	-1	N/A	N/A	N/A	N/A	N/A	N/A	N/A	N/A
U85x008259	85	Ascentis ESI neg.	8259	582.508	3.11618	Analog	CCMSLIB00010068321	Cer(d18:1/16:0); [M-H]- C34H66N1O3	M-H	536.504	0	1	N/A	N/A	N/A	N/A	Gold	0.667792	PNNL-LIPIDS-NEGATIVE	4519	186.971	85746.3	8	46.0032	536.504	582.508	-1	N/A	N/A	N/A	N/A	N/A	N/A	N/A	N/A
U85x008261	85	Ascentis ESI neg.	8261	767.539	3.11741
U85x008264	85	Ascentis ESI neg.	8264	536.501	3.11415
U85x008266	85	Ascentis ESI neg.	8266	892.603	3.14796	Analog	CCMSLIB00005737154	Massbank:LQB00517 PC 36:1	M+CH3COOH-H	846.624	0	1	N/A	N/A	CCCCCCCCCCCCCCCCCC(=O)OCC(COP([O-])(=O)OCC[N+](C)(C)C)OC(=O)CCCCCCC\C=C/CCCCCCCC	1S/C44H86NO8P/c1-6-8-10-12-14-16-18-20-22-24-26-28-30-32-34-36-43(46)50-40-42(41-52-54(48,49)51-39-38-45(3,4)5)53-44(47)37-35-33-31-29-27-25-23-21-19-17-15-13-11-9-7-2/h21,23,42H,6-20,22,24-41H2,1-5H3/b23-21-	Bronze	0.684708	MASSBANK	2763	188.878	54308.6	7	45.979	846.624	892.603	-1	ATHVAWFAEPLPPQ-LNVKXUELSA-N	ATHVAWFAEPLPPQ	Lipids and lipid-like molecules	Glycerophospholipids	Glycerophosphocholines	N/A	N/A	N/A
U85x008269	85	Ascentis ESI neg.	8269	864.607	3.14037	Analog	CCMSLIB00010087906	PE(18:0/22:6); [M-H]- C45H77N1O8P1	M-H	790.539	0	1	N/A	N/A	N/A	N/A	Gold	0.780192	PNNL-LIPIDS-NEGATIVE	7453	188.422	93693.3	3	74.0682	790.539	864.607	-1	N/A	N/A	N/A	N/A	N/A	N/A	N/A	N/A
U85x008271	85	Ascentis ESI neg.	8271	832.606	3.14834	Analog	CCMSLIB00010059575	PE(18:0/18:1); [M-H]- C41H79N1O8P1	M-H	744.554	0	1	N/A	N/A	N/A	N/A	Gold	0.882724	PNNL-LIPIDS-NEGATIVE	143907	188.9	118261	8	88.0521	744.554	832.606	-1	N/A	N/A	N/A	N/A	N/A	N/A	N/A	N/A
U85x008279	85	Ascentis ESI neg.	8279	794.56	3.18155
U85x008300	85	Ascentis ESI neg.	8300	867.653	3.15087
U85x008312	85	Ascentis ESI neg.	8312	768.551	3.15879	Analog	CCMSLIB00010073337	PE(P-16:0/16:0); [M-H]- C37H73N1O7P1	M-H	674.512	0	1	N/A	N/A	N/A	N/A	Gold	0.896145	PNNL-LIPIDS-NEGATIVE	27366	189.527	139416	4	94.038	674.512	768.55	-1	N/A	N/A	N/A	N/A	N/A	N/A	N/A	N/A
U85x008314	85	Ascentis ESI neg.	8314	750.537	3.128	True	CCMSLIB00010073342	PE(P-16:0/22:4); [M-H]- C43H77N1O7P1	M-H	750.544	0	1	N/A	N/A	N/A	N/A	Gold	0.93225	PNNL-LIPIDS-NEGATIVE	3829	187.68	9.02666	4	0.0067749	750.544	750.537	-1	N/A	N/A	N/A	N/A	N/A	N/A	N/A	N/A
U85x008325	85	Ascentis ESI neg.	8325	816.553	3.15258	True	CCMSLIB00005736999	Massbank:LQB00614 PE 42:7	M-H	816.552	0	1	N/A	N/A	CCCCCCCC\C=C/CCCCCCCCCC(=O)OCC(COP(O)(=O)OCCN)OC(=O)CC\C=C/C\C=C/C\C=C/C\C=C/C\C=C/C\C=C/CC	1S/C47H80NO8P/c1-3-5-7-9-11-13-15-17-19-21-22-24-26-28-30-32-34-36-38-40-47(50)56-45(44-55-57(51,52)54-42-41-48)43-53-46(49)39-37-35-33-31-29-27-25-23-20-18-16-14-12-10-8-6-4-2/h5,7,11,13,17-20,22,24,28,30,34,36,45H,3-4,6,8-10,12,14-16,21,23,25-27,29,31-33,35,37-44,48H2,1-2H3,(H,51,52)/b7-5-,13-11-,19-17-,20-18-,24-22-,30-28-,36-34-	Bronze	0.888314	MASSBANK	11682	189.155	0.822222	10	0.000671387	816.552	816.553	-1	XRZUHOFZIRSWMJ-LJHHLTENSA-N	XRZUHOFZIRSWMJ	Lipids and lipid-like molecules	Glycerophospholipids	Glycerophosphoethanolamines	Glycerophospholipids	Glycerophosphoethanolamines	Fatty acids
U85x008327	85	Ascentis ESI neg.	8327	751.544	3.15442
U85x008328	85	Ascentis ESI neg.	8328	793.551	3.15878
U85x008348	85	Ascentis ESI neg.	8348	798.597	3.18736	True	CCMSLIB00005720992	(2-{[3-[icos-11-enoyloxy]-2-[octadec-9-enoyloxy]propyl phosphonato]oxy}ethyl)trimethylazanium	M-CH3	798.604	813.625	1	N/A	N/A	CCCCCCCC\C=C/CCCCCCCCCC(=O)OC[C@]([H])(COP([O-])(=O)OCC[N+](C)(C)C)OC(=O)CCCCCCC\C=C/CCCCCCCC	N/A	Bronze	0.698141	HCE-CELL-LYSATE-LIPIDS	5732	191.241	8.407	5	0.00671387	798.604	798.597	-1	QLEJPADMSQQACL-WWUFLCHTSA-N	QLEJPADMSQQACL	Lipids and lipid-like molecules	Glycerophospholipids	Glycerophosphocholines	N/A	N/A	N/A
U85x008349	85	Ascentis ESI neg.	8349	718.534	3.16692	True	CCMSLIB00003136845	Spectral Match to 2-Palmitoyl-1-stearoyl-sn-glycero-3-phosphoethanolamine from NIST14	M-H	718.539	0	1	122855509	N/A	N/A	N/A	Bronze	0.942417	GNPS-NIST14-MATCHES	1247	190.015	6.37076	3	0.00457764	718.539	718.534	-1	N/A	N/A	N/A	N/A	N/A	N/A	N/A	N/A
U85x008358	85	Ascentis ESI neg.	8358	910.515	3.21182
U85x008373	85	Ascentis ESI neg.	8373	859.623	3.18968
U85x008390	85	Ascentis ESI neg.	8390	837.541	3.16289
U85x008401	85	Ascentis ESI neg.	8401	746.558	3.22557
U85x008430	85	Ascentis ESI neg.	8430	800.619	3.18816
U85x008436	85	Ascentis ESI neg.	8436	831.656	3.19163
U85x008457	85	Ascentis ESI neg.	8457	805.558	3.22506
U85x008458	85	Ascentis ESI neg.	8458	774.543	3.20931	True	CCMSLIB00010088413	PE(P-18:0/22:6); [M-H]- C45H77N1O7P1	M-H	774.544	0	1	N/A	N/A	N/A	N/A	Gold	0.774123	PNNL-LIPIDS-NEGATIVE	36269	192.559	1.65483	4	0.00128174	774.544	774.542	-1	N/A	N/A	N/A	N/A	N/A	N/A	N/A	N/A
U85x008461	85	Ascentis ESI neg.	8461	847.621	3.242
U85x008464	85	Ascentis ESI neg.	8464	777.558	3.22354
U85x008466	85	Ascentis ESI neg.	8466	842.528	3.21226	Analog	CCMSLIB00010088413	PE(P-18:0/22:6); [M-H]- C45H77N1O7P1	M-H	774.544	0	1	N/A	N/A	N/A	N/A	Gold	0.789577	PNNL-LIPIDS-NEGATIVE	6322	192.736	87773.8	5	67.9846	774.544	842.528	-1	N/A	N/A	N/A	N/A	N/A	N/A	N/A	N/A
U85x008474	85	Ascentis ESI neg.	8474	778.565	3.24669
U85x008479	85	Ascentis ESI neg.	8479	800.556	3.25221	Analog	CCMSLIB00005724227	PE(O-22:6_16:1) - 1-(((2-aminoethoxy)(hydroxy)phosphoryl)oxy)-3-((docosa-5.7.9.11.13.15-hexaen-1-yl)oxy)propan-2-yl-hexadec-9-enoate	M-H	746.511	747.52	1	N/A	N/A	[H][C@@](COP(O)(OCCN)=O)(OC(CCCCCCC/C=C\CCCCCC)=O)COCCCC/C=C/C=C/C=C/C=C/C=C/C=C/CCCCCC	N/A	Bronze	0.8811	GNPS-IOBA-NHC	560	195.133	72396.9	4	54.0451	746.511	800.556	-1	FWJRLEZNLNTPHC-KMFJJMLJSA-N	FWJRLEZNLNTPHC	Lipids and lipid-like molecules	Glycerophospholipids	Glycerophosphoethanolamines	Glycerophospholipids	Glycerophosphoethanolamines	Fatty acids
U85x008491	85	Ascentis ESI neg.	8491	804.555	3.22528	True	CCMSLIB00005737105	Massbank:LQB00226 PE 41:6	M-H	804.552	0	1	N/A	N/A	CCCCCCCCCCCCCCCCCCC(=O)OCC(COP(O)(=O)OCCN)OC(=O)CC\C=C/C\C=C/C\C=C/C\C=C/C\C=C/C\C=C/CC	1S/C46H80NO8P/c1-3-5-7-9-11-13-15-17-19-21-22-23-25-27-29-31-33-35-37-39-46(49)55-44(43-54-56(50,51)53-41-40-47)42-52-45(48)38-36-34-32-30-28-26-24-20-18-16-14-12-10-8-6-4-2/h5,7,11,13,17,19,22-23,27,29,33,35,44H,3-4,6,8-10,12,14-16,18,20-21,24-26,28,30-32,34,36-43,47H2,1-2H3,(H,50,51)/b7-5-,13-11-,19-17-,23-22-,29-27-,35-33-	Bronze	0.667026	MASSBANK	2245	193.517	3.33794	10	0.00268555	804.552	804.555	-1	PITVJCPCBXGCHJ-MXQGKLILSA-N	PITVJCPCBXGCHJ	Lipids and lipid-like molecules	Glycerophospholipids	Glycerophosphoethanolamines	Glycerophospholipids	Glycerophosphoethanolamines	Fatty acids
U85x008494	85	Ascentis ESI neg.	8494	846.617	3.24246
U85x008502	85	Ascentis ESI neg.	8502	861.538	3.17858
U85x008507	85	Ascentis ESI neg.	8507	844.541	3.22241
U85x008512	85	Ascentis ESI neg.	8512	829.528	3.22824
U85x008513	85	Ascentis ESI neg.	8513	813.542	3.23384
U85x008522	85	Ascentis ESI neg.	8522	744.552	3.22739	True	CCMSLIB00010059192	PE(18:0/18:1); [M-H]- C41H79N1O8P1	M-H	744.554	0	1	N/A	N/A	N/A	N/A	Gold	0.918668	PNNL-LIPIDS-NEGATIVE	23694	193.643	3.27902	9	0.00244141	744.554	744.552	-1	N/A	N/A	N/A	N/A	N/A	N/A	N/A	N/A
U85x008533	85	Ascentis ESI neg.	8533	908.631	3.2827
U85x008542	85	Ascentis ESI neg.	8542	812.539	3.23565	Analog	CCMSLIB00005737473	Massbank:LQB00195 PE 36:1	M-H	744.553	0	1	N/A	N/A	CCCCCCCCCCCCCCCCCC(=O)OCC(COP(O)(=O)OCCN)OC(=O)CCCCCCC\C=C/CCCCCCCC	1S/C41H80NO8P/c1-3-5-7-9-11-13-15-17-19-21-23-25-27-29-31-33-40(43)47-37-39(38-49-51(45,46)48-36-35-42)50-41(44)34-32-30-28-26-24-22-20-18-16-14-12-10-8-6-4-2/h18,20,39H,3-17,19,21-38,42H2,1-2H3,(H,45,46)/b20-18-	Bronze	0.900912	MASSBANK	5982	194.139	91311.2	8	67.986	744.553	812.539	-1	JQKOHRZNEOQNJE-ZZEZOPTASA-N	JQKOHRZNEOQNJE	Lipids and lipid-like molecules	Glycerophospholipids	Glycerophosphoethanolamines	Glycerophospholipids	Glycerophosphoethanolamines	Fatty acids
U85x008548	85	Ascentis ESI neg.	8548	880.526	3.2343
U85x008563	85	Ascentis ESI neg.	8563	596.522	3.23031
U85x008565	85	Ascentis ESI neg.	8565	907.622	3.22943
U85x008595	85	Ascentis ESI neg.	8595	801.562	3.25073
U85x008605	85	Ascentis ESI neg.	8605	871.685	3.30375
U85x008620	85	Ascentis ESI neg.	8620	932.634	3.29492
U85x008625	85	Ascentis ESI neg.	8625	788.556	3.32185
U85x008629	85	Ascentis ESI neg.	8629	728.556	3.32248
U85x008636	85	Ascentis ESI neg.	8636	862.653	3.29662
U85x008639	85	Ascentis ESI neg.	8639	880.565	3.27825
U85x008649	85	Ascentis ESI neg.	8649	770.566	3.27987
U85x008650	85	Ascentis ESI neg.	8650	812.578	3.28259	Analog	CCMSLIB00010059701	PE(18:0/18:1); [M-H]- C41H79N1O8P1	M-H	744.554	0	1	N/A	N/A	N/A	N/A	Gold	0.966029	PNNL-LIPIDS-NEGATIVE	33248	196.955	91362	9	68.024	744.554	812.578	-1	N/A	N/A	N/A	N/A	N/A	N/A	N/A	N/A
U85x008655	85	Ascentis ESI neg.	8655	845.669	3.30893
U85x008665	85	Ascentis ESI neg.	8665	637.513	3.28783
U85x008667	85	Ascentis ESI neg.	8667	834.618	3.31753
U85x008681	85	Ascentis ESI neg.	8681	610.493	3.28964
U85x008683	85	Ascentis ESI neg.	8683	620.523	3.2912
U85x008710	85	Ascentis ESI neg.	8710	877.692	3.34012
U85x008714	85	Ascentis ESI neg.	8714	838.592	3.31358
U85x008733	85	Ascentis ESI neg.	8733	903.712	3.34903
U85x008756	85	Ascentis ESI neg.	8756	797.585	3.37605
U85x008758	85	Ascentis ESI neg.	8758	800.614	3.36563	True	CCMSLIB00010074098	PE(18:1/22:0); [M-H]- C45H87N1O8P1	M-H	800.617	0	1	N/A	N/A	N/A	N/A	Gold	0.646088	PNNL-LIPIDS-NEGATIVE	5054	201.938	4.04046	5	0.00323486	800.617	800.614	-1	N/A	N/A	N/A	N/A	N/A	N/A	N/A	N/A
U85x008760	85	Ascentis ESI neg.	8760	860.636	3.36522	Analog	CCMSLIB00010068147	PE(18:0/20:1); [M-H]- C43H83N1O8P1	M-H	772.586	0	1	N/A	N/A	N/A	N/A	Gold	0.741214	PNNL-LIPIDS-NEGATIVE	21419	201.913	113969	8	88.0507	772.586	860.636	-1	N/A	N/A	N/A	N/A	N/A	N/A	N/A	N/A
U85x008765	85	Ascentis ESI neg.	8765	819.57	3.34532
U85x008769	85	Ascentis ESI neg.	8769	820.576	3.34412
U85x008771	85	Ascentis ESI neg.	8771	818.568	3.34551	Analog	CCMSLIB00000477986	PE(18:1/22:6)	M-H	788.522	0	1					Bronze	0.91123	GNPS-LIBRARY	5750	200.73	38104.1	10	30.0459	788.522	818.568	-1	N/A	N/A	N/A	N/A	N/A	N/A	N/A	N/A
U85x008780	85	Ascentis ESI neg.	8780	886.553	3.31109
U85x008782	85	Ascentis ESI neg.	8782	844.647	3.34666
U85x008793	85	Ascentis ESI neg.	8793	872.682	3.35483
U85x008800	85	Ascentis ESI neg.	8800	844.583	3.36669
U85x008805	85	Ascentis ESI neg.	8805	678.525	3.37285
U85x008806	85	Ascentis ESI neg.	8806	600.509	3.37615
U85x008807	85	Ascentis ESI neg.	8807	627.528	3.37602
U85x008813	85	Ascentis ESI neg.	8813	778.568	3.37067
U85x008819	85	Ascentis ESI neg.	8819	796.582	3.37854	Analog	CCMSLIB00010069317	PE(P-18:0/20:4); [M-H]- C43H77N1O7P1	M-H	750.544	0	1	N/A	N/A	N/A	N/A	Gold	0.888939	PNNL-LIPIDS-NEGATIVE	5871	202.713	61339.3	3	46.0378	750.544	796.582	-1	N/A	N/A	N/A	N/A	N/A	N/A	N/A	N/A
U85x008822	85	Ascentis ESI neg.	8822	610.538	3.37779
U85x008825	85	Ascentis ESI neg.	8825	886.65	3.40568
U85x008849	85	Ascentis ESI neg.	8849	799.666	3.42175
U85x008851	85	Ascentis ESI neg.	8851	859.687	3.42227
U85x008852	85	Ascentis ESI neg.	8852	773.586	3.44376
U85x008863	85	Ascentis ESI neg.	8863	885.702	3.429
U85x008865	85	Ascentis ESI neg.	8865	805.583	3.45065
U85x008880	85	Ascentis ESI neg.	8880	828.653	3.42285
U85x008881	85	Ascentis ESI neg.	8881	782.647	3.41959
U85x008892	85	Ascentis ESI neg.	8892	846.668	3.3305
U85x008897	85	Ascentis ESI neg.	8897	870.559	3.43789	Analog	CCMSLIB00010074083	PE(P-20:0/22:6); [M-H]- C47H81N1O7P1	M-H	802.575	0	1	N/A	N/A	N/A	N/A	Gold	0.700523	PNNL-LIPIDS-NEGATIVE	1629	206.273	84707.1	4	67.9838	802.575	870.559	-1	N/A	N/A	N/A	N/A	N/A	N/A	N/A	N/A
U85x008900	85	Ascentis ESI neg.	8900	802.572	3.43898	True	CCMSLIB00010074083	PE(P-20:0/22:6); [M-H]- C47H81N1O7P1	M-H	802.575	0	1	N/A	N/A	N/A	N/A	Gold	0.722887	PNNL-LIPIDS-NEGATIVE	12093	206.339	3.19406	5	0.00256348	802.575	802.573	-1	N/A	N/A	N/A	N/A	N/A	N/A	N/A	N/A
U85x008906	85	Ascentis ESI neg.	8906	854.668	3.43814
U85x008922	85	Ascentis ESI neg.	8922	772.582	3.44418	True	CCMSLIB00010075236	PE(18:0/20:1); [M-H]- C43H83N1O8P1	M-H	772.586	0	1	N/A	N/A	N/A	N/A	Gold	0.846228	PNNL-LIPIDS-NEGATIVE	2996	206.651	4.34506	5	0.00335693	772.586	772.582	-1	N/A	N/A	N/A	N/A	N/A	N/A	N/A	N/A
U85x008961	85	Ascentis ESI neg.	8961	873.698	3.52465
U85x008964	85	Ascentis ESI neg.	8964	890.689	3.49195
U85x009014	85	Ascentis ESI neg.	9014	824.614	3.58758
U85x009048	85	Ascentis ESI neg.	9048	856.684	3.63741
U85x009062	85	Ascentis ESI neg.	9062	887.717	3.63191
U85x009084	85	Ascentis ESI neg.	9084	638.569	3.62518	Analog	CCMSLIB00010073730	Cer(d18:1/20:0); [M-H]- C38H74N1O3	M-H	592.567	0	1	N/A	N/A	N/A	N/A	Gold	0.644311	PNNL-LIPIDS-NEGATIVE	1225	217.511	77632.8	8	46.0026	592.567	638.57	-1	N/A	N/A	N/A	N/A	N/A	N/A	N/A	N/A
U85x009161	85	Ascentis ESI neg.	9161	664.585	3.65714
U85x009215	85	Ascentis ESI neg.	9215	686.528	3.68973
U85x009231	85	Ascentis ESI neg.	9231	685.524	3.68971
U85x009279	85	Ascentis ESI neg.	9279	678.6	3.72992
U85x009348	85	Ascentis ESI neg.	9348	702.6	3.78798
U85x009356	85	Ascentis ESI neg.	9356	656.572	3.84969
U85x009371	85	Ascentis ESI neg.	9371	709.606	3.8613
U85x009410	85	Ascentis ESI neg.	9410	666.601	3.85118
U85x009463	85	Ascentis ESI neg.	9463	682.587	3.86656
U85x009471	85	Ascentis ESI neg.	9471	692.616	3.86645	Analog	CCMSLIB00010067742	Cer(d18:1/24:1); [M-H]- C42H80N1O3	M-H	646.614	0	1	N/A	N/A	N/A	N/A	Gold	0.605669	PNNL-LIPIDS-NEGATIVE	4275	231.987	71144	7	46.0027	646.614	692.617	-1	N/A	N/A	N/A	N/A	N/A	N/A	N/A	N/A
U85x009517	85	Ascentis ESI neg.	9517	705.525	3.97105
U85x009532	85	Ascentis ESI neg.	9532	714.56	3.91852
U85x009535	85	Ascentis ESI neg.	9535	713.556	3.92149
U85x009593	85	Ascentis ESI neg.	9593	712.642	3.94861	Analog	CCMSLIB00005737321	Massbank:LQB00406 Cer[NP] t42:0	M+CH3COOH-H	726.659	0	1	N/A	N/A	CCCCCCCCCCCCCCCCCCCCCCCC(=O)NC(CO)C(O)C(O)CCCCCCCCCCCCCC	1S/C42H85NO4/c1-3-5-7-9-11-13-15-17-18-19-20-21-22-23-24-25-27-29-31-33-35-37-41(46)43-39(38-44)42(47)40(45)36-34-32-30-28-26-16-14-12-10-8-6-4-2/h39-40,42,44-45,47H,3-38H2,1-2H3,(H,43,46)	Bronze	0.960853	MASSBANK	1645	236.917	19289.5	11	14.0169	726.659	712.642	-1	ZESJDNWGTANZCC-UHFFFAOYSA-N	ZESJDNWGTANZCC	Lipids and lipid-like molecules	Sphingolipids	Ceramides	Sphingolipids	Ceramides	Fatty acids
U85x009601	85	Ascentis ESI neg.	9601	680.616	3.94874
U85x009602	85	Ascentis ESI neg.	9602	706.631	3.93801
U85x009639	85	Ascentis ESI neg.	9639	703.526	3.96936
U85x009648	85	Ascentis ESI neg.	9648	715.563	3.92003
U85x009659	85	Ascentis ESI neg.	9659	572.429	3.98486
U85x009686	85	Ascentis ESI neg.	9686	741.587	4.16714
U85x009699	85	Ascentis ESI neg.	9699	694.632	4.06133	Analog	CCMSLIB00010064307	Cer(d18:1/24:0); [M-H]- C42H82N1O3	M-H	648.629	0	1	N/A	N/A	N/A	N/A	Gold	0.622872	PNNL-LIPIDS-NEGATIVE	4972	243.68	70923	9	46.0027	648.629	694.632	-1	N/A	N/A	N/A	N/A	N/A	N/A	N/A	N/A
U85x009703	85	Ascentis ESI neg.	9703	684.603	4.05945
U85x009705	85	Ascentis ESI neg.	9705	711.622	4.05805
U85x009713	85	Ascentis ESI neg.	9713	720.647	4.06692
U85x009850	85	Ascentis ESI neg.	9850	708.647	4.14869
U85x009862	85	Ascentis ESI neg.	9862	743.594	4.17104
U85x009892	85	Ascentis ESI neg.	9892	731.558	4.17869
U85x009903	85	Ascentis ESI neg.	9903	742.591	4.16706
U85x009953	85	Ascentis ESI neg.	9953	722.663	4.25268	Analog	CCMSLIB00005737444	Massbank:LQB00453 Cer[NS] d44:1	M+CH3COOH-H	736.678	0	1	N/A	N/A	CCCCCCCCCCCCCCCCCCCCCCCC(=O)NC(CO)C(O)\C=C\CCCCCCCCCCCCCCC	1S/C44H87NO3/c1-3-5-7-9-11-13-15-17-19-20-21-22-23-24-26-28-30-32-34-36-38-40-44(48)45-42(41-46)43(47)39-37-35-33-31-29-27-25-18-16-14-12-10-8-6-4-2/h37,39,42-43,46-47H,3-36,38,40-41H2,1-2H3,(H,45,48)/b39-37+	Bronze	0.681032	MASSBANK	1963	255.161	19024.1	8	14.0146	736.678	722.663	-1	FRWWCDHJRWYDOU-NHFVQZBWSA-N	FRWWCDHJRWYDOU	Organic oxygen compounds	Organooxygen compounds	Alcohols and polyols	Sphingolipids	Ceramides	Fatty acids
U85x009956	85	Ascentis ESI neg.	9956	748.679	4.2522
U85x010042	85	Ascentis ESI neg.	10042	750.694	4.4301
U85x010285	85	Ascentis ESI neg.	10285	969.795	4.8649
U85x010290	85	Ascentis ESI neg.	10290	862.681	4.86763
U85x010451	85	Ascentis ESI neg.	10451	923.754	5.10558
U85x010558	85	Ascentis ESI neg.	10558	951.784	5.23197
U85x010638	85	Ascentis ESI neg.	10638	979.816	5.34019
U85x010700	85	Ascentis ESI neg.	10700	1007.85	5.44531
U86x000787	86	HILIC ESI pos.	787	914.721	0.419814
U86x000791	86	HILIC ESI pos.	791	964.737	0.418761
U86x000801	86	HILIC ESI pos.	801	954.757	0.420659
U86x000852	86	HILIC ESI pos.	852	982.784	0.421118
U86x000864	86	HILIC ESI pos.	864	965.742	0.418509
U86x000985	86	HILIC ESI pos.	985	996.797	0.420951	Analog	CCMSLIB00006112501	TG(22:6_18:1_16:1)	M+NH4	920.769	0	1					Bronze	0.686155	GNPS-LIBRARY	3710	25.257	82569.9	7	76.0278	920.769	996.797	1	N/A	N/A	N/A	N/A	N/A	N/A	N/A	N/A
U86x001097	86	HILIC ESI pos.	1097	994.782	0.419496	True	CCMSLIB00010096938	TG(18:1/22:6/22:6); [M+NH4]+ C65H104N1O6	M+NH4	994.786	0	1	N/A	N/A	N/A	N/A	Gold	0.66385	PNNL-LIPIDS-POSITIVE	6355	25.17	3.98808	4	0.00396729	994.786	994.782	1	N/A	N/A	N/A	N/A	N/A	N/A	N/A	N/A
U86x001100	86	HILIC ESI pos.	1100	968.768	0.420147	True	CCMSLIB00006678190	TAG (16:0/22:6/22:6)	M+NH4	968.769	968.767	1	N/A	N/A	N/A	N/A	Bronze	0.658004	GNPS-LIBRARY	12588	25.209	1.44906	13	0.00140381	968.769	968.768	1	N/A	N/A	N/A	N/A	N/A	N/A	N/A	N/A
U86x001267	86	HILIC ESI pos.	1267	992.766	0.418806
U86x001344	86	HILIC ESI pos.	1344	997.801	0.421234
U86x001584	86	HILIC ESI pos.	1584	269.225	0.43229	True	CCMSLIB00003136528	Spectral Match to Retinol from NIST14	M+H-H2O	269.226	0	1	68268	N/A	N/A	N/A	Bronze	0.689183	GNPS-NIST14-MATCHES	2026	25.937	5.21424	9	0.00140381	269.226	269.225	1	N/A	N/A	N/A	N/A	N/A	N/A	N/A	N/A
U86x002098	86	HILIC ESI pos.	2098	430.377	0.450701
U86x002531	86	HILIC ESI pos.	2531	864.699	0.42668
U86x002849	86	HILIC ESI pos.	2849	429.371	0.453174	Analog	CCMSLIB00005777366	Massbank:MSJ00167 alpha-Tocopherol|Vitamin E	M+H	431.388	0	1	N/A	N/A	CC1=C(C2=C(CC[C@@](O2)(C)CCC[C@H](C)CCC[C@H](C)CCCC(C)C)C(=C1O)C)C	1S/C29H50O2/c1-20(2)12-9-13-21(3)14-10-15-22(4)16-11-18-29(8)19-17-26-25(7)27(30)23(5)24(6)28(26)31-29/h20-22,30H,9-19H2,1-8H3/t21-,22-,29-/m1/s1	Bronze	0.713875	MASSBANK	13824	27.19	4675.81	6	2.01709	431.388	429.371	1	GVJHHUAWPYXKBD-IEOSBIPESA-N	GVJHHUAWPYXKBD	Lipids and lipid-like molecules	Prenol lipids	Quinone and hydroquinone lipids	Meroterpenoids	Prenyl quinone meroterpenoids	Terpenoids
U86x002886	86	HILIC ESI pos.	2886	445.365	0.454862	Analog	CCMSLIB00003136772	Spectral Match to Cyclohexasiloxane, dodecamethyl- from NIST14	M+H	445.121	444.113	1	540976	N/A	C[Si]1(O[Si](O[Si](O[Si](O[Si](O[Si](O1)(C)C)(C)C)(C)C)(C)C)(C)C)C	InChI=1S/C12H36O6Si6/c1-19(2)13-20(3,4)15-22(7,8)17-24(11,12)18-23(9,10)16-21(5,6)14-19/h1-12H3	Bronze	0.93709	GNPS-NIST14-MATCHES	45016	27.292	548.824	12	0.244293	445.121	445.365	1	IUMSDRXLFWAGNT-UHFFFAOYSA-N	IUMSDRXLFWAGNT	Organometallic compounds	Organometalloid compounds	Organosilicon compounds	Fatty acyls		Fatty acids
U86x004455	86	HILIC ESI pos.	4455	565.401	0.461047
U86x004538	86	HILIC ESI pos.	4538	538.517	0.504092	True	CCMSLIB00000223895	Ceramide (18:1/16:0)	M+H	538.52	537.512	1		7850623			Bronze	0.823056	GNPS-LIBRARY	45147	30.246	4.87356	6	0.00262451	538.52	538.517	1	N/A	N/A	N/A	N/A	N/A	N/A	N/A	N/A
U86x004586	86	HILIC ESI pos.	4586	520.506	0.503551	True	CCMSLIB00006112532	N-[1,3-dihydroxyoctadec-4-en-2-yl]hexadecanamide	M-H2O-H	520.509	537.512	1					Bronze	0.901525	GNPS-LIBRARY	86116	30.213	4.80768	6	0.00250244	520.509	520.506	1	N/A	N/A	N/A	N/A	N/A	N/A	N/A	N/A
U86x005764	86	HILIC ESI pos.	5764	534.521	0.50215
U86x005804	86	HILIC ESI pos.	5804	602.583	0.502015
U86x005873	86	HILIC ESI pos.	5873	616.599	0.503083
U86x005888	86	HILIC ESI pos.	5888	506.49	0.500562
U86x005891	86	HILIC ESI pos.	5891	642.614	0.500481
U86x005920	86	HILIC ESI pos.	5920	644.631	0.502906
U86x005933	86	HILIC ESI pos.	5933	576.568	0.503366
U86x005951	86	HILIC ESI pos.	5951	594.584	0.498624
U86x005952	86	HILIC ESI pos.	5952	492.475	0.499546
U86x005972	86	HILIC ESI pos.	5972	630.616	0.503064	True	CCMSLIB00005436375	N-[1,3-dihydroxyoctadec-4-en-2-yl]tetracos-15-enamide	M+H-H2O	630.618	647.622	1	54164-50-0				Bronze	0.84107	GNPS-LIBRARY	20592	30.184	3.77466	8	0.00238037	630.618	630.616	1	N/A	N/A	N/A	N/A	N/A	N/A	N/A	N/A
U86x006027	86	HILIC ESI pos.	6027	658.646	0.503592
U86x006693	86	HILIC ESI pos.	6693	540.531	0.504012
U86x006895	86	HILIC ESI pos.	6895	604.6	0.503086	Analog	CCMSLIB00010096909	Cer(d18:1/26:1); [M+H]+ C44H86N1O3	M+H	676.661	0	1	N/A	N/A	N/A	N/A	Gold	0.739758	PNNL-LIPIDS-POSITIVE	2624	30.185	106495	6	72.0607	676.661	604.6	1	N/A	N/A	N/A	N/A	N/A	N/A	N/A	N/A
U86x007147	86	HILIC ESI pos.	7147	431.381	0.452382
U86x007179	86	HILIC ESI pos.	7179	548.537	0.503254	True	CCMSLIB00006112531	N-[1,3-dihydroxyoctadec-4-en-2-yl]octadecanamide	M-H2O-H	548.541	565.543	1					Bronze	0.803585	GNPS-LIBRARY	24168	30.195	7.45497	6	0.00408936	548.541	548.537	1	N/A	N/A	N/A	N/A	N/A	N/A	N/A	N/A
U86x009115	86	HILIC ESI pos.	9115	558.522	0.503431
U86x009457	86	HILIC ESI pos.	9457	557.531	0.638718
U86x009462	86	HILIC ESI pos.	9462	556.528	0.638464
U86x010009	86	HILIC ESI pos.	10009	313.272	0.782348
U86x012873	86	HILIC ESI pos.	12873	812.693	1.17943	True	CCMSLIB00010077723	GalCer(d18:0/24:1); [M+H]+ C48H94N1O8	M+H	812.698	0	1	N/A	N/A	N/A	N/A	Gold	0.636081	PNNL-LIPIDS-POSITIVE	1354	70.766	5.85795	3	0.00476074	812.698	812.693	1	N/A	N/A	N/A	N/A	N/A	N/A	N/A	N/A
U86x012938	86	HILIC ESI pos.	12938	420.314	1.17491
U86x012970	86	HILIC ESI pos.	12970	795.687	1.17895
U86x012997	86	HILIC ESI pos.	12997	822.713	1.17691
U86x013003	86	HILIC ESI pos.	13003	820.699	1.17714
U86x013006	86	HILIC ESI pos.	13006	436.25	1.17632
U86x013102	86	HILIC ESI pos.	13102	632.631	1.17875
U86x013126	86	HILIC ESI pos.	13126	630.616	1.17944	True	CCMSLIB00005436375	N-[1,3-dihydroxyoctadec-4-en-2-yl]tetracos-15-enamide	M+H-H2O	630.618	647.622	1	54164-50-0				Bronze	0.778604	GNPS-LIBRARY	844	70.767	3.58109	3	0.0022583	630.618	630.616	1	N/A	N/A	N/A	N/A	N/A	N/A	N/A	N/A
U86x013130	86	HILIC ESI pos.	13130	410.234	1.17958
U86x013141	86	HILIC ESI pos.	13141	780.667	1.17994
U86x013152	86	HILIC ESI pos.	13152	813.697	1.17923
U86x013164	86	HILIC ESI pos.	13164	794.683	1.17875	Analog	CCMSLIB00010098955	GalCer(d18:1/20:1); [M+H]+ C44H84N1O8	M+H	754.62	0	1	N/A	N/A	N/A	N/A	Gold	0.809566	PNNL-LIPIDS-POSITIVE	6747	70.725	53090.9	8	40.0634	754.62	794.683	1	N/A	N/A	N/A	N/A	N/A	N/A	N/A	N/A
U86x013188	86	HILIC ESI pos.	13188	604.6	1.1811	Analog	CCMSLIB00010055884	GalCer(d18:1/16:1); [M+H]+ C40H76N1O8	M+H	698.557	0	1	N/A	N/A	N/A	N/A	Gold	0.87706	PNNL-LIPIDS-POSITIVE	4077	70.866	134501	3	93.9568	698.557	604.6	1	N/A	N/A	N/A	N/A	N/A	N/A	N/A	N/A
U86x013189	86	HILIC ESI pos.	13189	792.668	1.17948	Analog	CCMSLIB00010098115	GalCer(d18:1/20:1); [M+H]+ C44H84N1O8	M+H	754.62	0	1	N/A	N/A	N/A	N/A	Gold	0.806089	PNNL-LIPIDS-POSITIVE	10558	70.769	50420.9	8	38.0486	754.62	792.668	1	N/A	N/A	N/A	N/A	N/A	N/A	N/A	N/A
U86x013199	86	HILIC ESI pos.	13199	364.25	1.18061
U86x013206	86	HILIC ESI pos.	13206	334.203	1.18205	Analog	CCMSLIB00003137284	Spectral Match to N-Oleoyltaurine from NIST14	M+H	390.267	389.26	1	52514042	N/A	CCCCCCCC/C=C\CCCCCCCC(=O)NCCS(=O)(=O)O	InChI=1S/C20H39NO4S/c1-2-3-4-5-6-7-8-9-10-11-12-13-14-15-16-17-20(22)21-18-19-26(23,24)25/h9-10H,2-8,11-19H2,1H3,(H,21,22)(H,23,24,25)/b10-9-	Bronze	0.668276	GNPS-NIST14-MATCHES	1105	70.923	143656	4	56.0641	390.267	334.203	1	KOGRJTUIKPMZEJ-KTKRTIGZSA-N	KOGRJTUIKPMZEJ	Lipids and lipid-like molecules	Fatty Acyls	Fatty amides	Fatty amides	N-acyl amines	Fatty acids
U86x013230	86	HILIC ESI pos.	13230	798.678	1.18084
U86x013233	86	HILIC ESI pos.	13233	785.667	1.18228
U86x013299	86	HILIC ESI pos.	13299	622.61	1.1816
U86x013340	86	HILIC ESI pos.	13340	764.637	1.18155
U86x013343	86	HILIC ESI pos.	13343	752.637	1.18241
U86x013344	86	HILIC ESI pos.	13344	766.653	1.18153	Analog	CCMSLIB00010098955	GalCer(d18:1/20:1); [M+H]+ C44H84N1O8	M+H	754.62	0	1	N/A	N/A	N/A	N/A	Gold	0.864147	PNNL-LIPIDS-POSITIVE	8023	70.892	15946.6	9	12.0336	754.62	766.653	1	N/A	N/A	N/A	N/A	N/A	N/A	N/A	N/A
U86x013357	86	HILIC ESI pos.	13357	784.663	1.18229	Analog	CCMSLIB00010055883	GalCer(d18:1/16:1); [M+H]+ C40H76N1O8	M+H	698.557	0	1	N/A	N/A	N/A	N/A	Gold	0.747427	PNNL-LIPIDS-POSITIVE	10206	70.937	123263	5	86.106	698.557	784.663	1	N/A	N/A	N/A	N/A	N/A	N/A	N/A	N/A
U86x013377	86	HILIC ESI pos.	13377	738.622	1.18426	Analog	CCMSLIB00010101219	GalCer(d18:1/18:1); [M+H]+ C42H80N1O8	M+H	726.588	0	1	N/A	N/A	N/A	N/A	Gold	0.758226	PNNL-LIPIDS-POSITIVE	7798	71.056	16561.2	8	12.0332	726.588	738.622	1	N/A	N/A	N/A	N/A	N/A	N/A	N/A	N/A
U86x013379	86	HILIC ESI pos.	13379	790.652	1.18101
U86x013407	86	HILIC ESI pos.	13407	346.167	1.18377
U86x013408	86	HILIC ESI pos.	13408	703.586	1.18729
U86x013415	86	HILIC ESI pos.	13415	576.569	1.18374
U86x013426	86	HILIC ESI pos.	13426	756.631	1.18471
U86x013427	86	HILIC ESI pos.	13427	540.532	1.18607
U86x013428	86	HILIC ESI pos.	13428	702.581	1.18866
U86x013443	86	HILIC ESI pos.	13443	332.152	1.18502
U86x013516	86	HILIC ESI pos.	13516	710.591	1.18676	True	CCMSLIB00006112529	N-[3-hydroxy-1-{[3,4,5-trihydroxy-6-(hydroxymethyl)oxan-2-yl]oxy}octadec-4-en-2-yl]octadecanamide	M+H-H2O	710.594	727.596	1					Bronze	0.774012	GNPS-LIBRARY	4092	71.206	4.89591	6	0.003479	710.594	710.591	1	N/A	N/A	N/A	N/A	N/A	N/A	N/A	N/A
U86x013562	86	HILIC ESI pos.	13562	728.6	1.18731
U86x013621	86	HILIC ESI pos.	13621	758.625	1.18969	Analog	CCMSLIB00010093623	GalCer(d18:1/16:0); [M+H]+ C40H78N1O8	M+H	700.573	0	1	N/A	N/A	N/A	N/A	Gold	0.616241	PNNL-LIPIDS-POSITIVE	3019	71.381	82863.7	6	58.0521	700.573	758.625	1	N/A	N/A	N/A	N/A	N/A	N/A	N/A	N/A
U86x013623	86	HILIC ESI pos.	13623	714.585	1.18871
U86x013637	86	HILIC ESI pos.	13637	520.507	1.18998	True	CCMSLIB00006112532	N-[1,3-dihydroxyoctadec-4-en-2-yl]hexadecanamide	M-H2O-H	520.509	537.512	1					Bronze	0.898092	GNPS-LIBRARY	33431	71.399	4.33864	5	0.0022583	520.509	520.507	1	N/A	N/A	N/A	N/A	N/A	N/A	N/A	N/A
U86x013641	86	HILIC ESI pos.	13641	682.56	1.19006	Analog	CCMSLIB00010098771	GalCer(d18:1/20:1); [M+H]+ C44H84N1O8	M+H	754.62	0	1	N/A	N/A	N/A	N/A	Gold	0.933693	PNNL-LIPIDS-POSITIVE	73970	71.404	95491	13	72.0594	754.62	682.56	1	N/A	N/A	N/A	N/A	N/A	N/A	N/A	N/A
U86x013741	86	HILIC ESI pos.	13741	538.517	1.19061	True	CCMSLIB00000223895	Ceramide (18:1/16:0)	M+H	538.52	537.512	1		7850623			Bronze	0.856141	GNPS-LIBRARY	5307	71.437	6.12029	5	0.0032959	538.52	538.517	1	N/A	N/A	N/A	N/A	N/A	N/A	N/A	N/A
U86x013742	86	HILIC ESI pos.	13742	700.57	1.19066	True	CCMSLIB00010092985	GalCer(d18:1/16:0); [M+H]+ C40H78N1O8	M+H	700.573	0	1	N/A	N/A	N/A	N/A	Gold	0.651498	PNNL-LIPIDS-POSITIVE	75271	71.44	3.65912	6	0.00256348	700.573	700.57	1	N/A	N/A	N/A	N/A	N/A	N/A	N/A	N/A
U86x013759	86	HILIC ESI pos.	13759	502.496	1.18975
U86x013781	86	HILIC ESI pos.	13781	686.557	1.19094
U86x013907	86	HILIC ESI pos.	13907	624.445	1.19779
U86x013978	86	HILIC ESI pos.	13978	534.344	1.19989
U86x014016	86	HILIC ESI pos.	14016	406.201	1.2105
U86x014079	86	HILIC ESI pos.	14079	830.704	1.20926
U86x014101	86	HILIC ESI pos.	14101	838.709	1.20919
U86x014108	86	HILIC ESI pos.	14108	810.679	1.20923	Analog	CCMSLIB00010101744	GalCer(d18:1/18:1); [M+H]+ C42H80N1O8	M+H	726.588	0	1	N/A	N/A	N/A	N/A	Gold	0.744717	PNNL-LIPIDS-POSITIVE	7426	72.554	115734	5	84.0907	726.588	810.679	1	N/A	N/A	N/A	N/A	N/A	N/A	N/A	N/A
U86x014109	86	HILIC ESI pos.	14109	828.69	1.20893	Analog	CCMSLIB00000210061	ReSpect:PM007912 Ginsenoside F2	[M+H]	785.498	0	1	62025-49-4	18550132	N/A	N/A	Bronze	0.860231	RESPECT	6609	72.536	54986.6	3	43.1919	785.498	828.69	1	N/A	N/A	N/A	N/A	N/A	N/A	N/A	N/A
U86x014110	86	HILIC ESI pos.	14110	666.637	1.20677	True	CCMSLIB00010056066	Cer(d18:1/24:0(2OH)); [M+H]+ C42H84N1O4	M+H	666.64	0	1	N/A	N/A	N/A	N/A	Gold	0.645307	PNNL-LIPIDS-POSITIVE	1079	72.406	4.66938	5	0.00311279	666.64	666.637	1	N/A	N/A	N/A	N/A	N/A	N/A	N/A	N/A
U86x014115	86	HILIC ESI pos.	14115	856.721	1.20754
U86x014118	86	HILIC ESI pos.	14118	668.652	1.209	Analog	CCMSLIB00010058923	Cer(d18:1/24:0(2OH)); [M+H]+ C42H84N1O4	M+H	666.64	0	1	N/A	N/A	N/A	N/A	Gold	0.755547	PNNL-LIPIDS-POSITIVE	1539	72.54	3017.97	7	2.0119	666.64	668.652	1	N/A	N/A	N/A	N/A	N/A	N/A	N/A	N/A
U86x014119	86	HILIC ESI pos.	14119	831.708	1.20832
U86x014126	86	HILIC ESI pos.	14126	858.731	1.20874
U86x014127	86	HILIC ESI pos.	14127	648.626	1.21073
U86x014128	86	HILIC ESI pos.	14128	640.621	1.21114	Analog	CCMSLIB00010075437	Cer(d18:1/22:0); [M+H]+ C40H80N1O3	M+H	622.614	0	1	N/A	N/A	N/A	N/A	Gold	0.601852	PNNL-LIPIDS-POSITIVE	965	72.669	28922.7	4	18.0077	622.614	640.622	1	N/A	N/A	N/A	N/A	N/A	N/A	N/A	N/A
U86x014131	86	HILIC ESI pos.	14131	802.674	1.21108	Analog	CCMSLIB00000210061	ReSpect:PM007912 Ginsenoside F2	[M+H]	785.498	0	1	62025-49-4	18550132	N/A	N/A	Bronze	0.773032	RESPECT	19566	72.665	21866.2	3	17.1758	785.498	802.674	1	N/A	N/A	N/A	N/A	N/A	N/A	N/A	N/A
U86x014134	86	HILIC ESI pos.	14134	808.66	1.21177	Analog	CCMSLIB00010101744	GalCer(d18:1/18:1); [M+H]+ C42H80N1O8	M+H	726.588	0	1	N/A	N/A	N/A	N/A	Gold	0.736228	PNNL-LIPIDS-POSITIVE	5368	72.706	112955	5	82.0721	726.588	808.661	1	N/A	N/A	N/A	N/A	N/A	N/A	N/A	N/A
U86x014140	86	HILIC ESI pos.	14140	824.693	1.2106
U86x014141	86	HILIC ESI pos.	14141	836.694	1.20935
U86x014144	86	HILIC ESI pos.	14144	796.665	1.21284	Analog	CCMSLIB00010055883	GalCer(d18:1/16:1); [M+H]+ C40H76N1O8	M+H	698.557	0	1	N/A	N/A	N/A	N/A	Gold	0.702544	PNNL-LIPIDS-POSITIVE	3465	72.77	140444	6	98.108	698.557	796.665	1	N/A	N/A	N/A	N/A	N/A	N/A	N/A	N/A
U86x014146	86	HILIC ESI pos.	14146	720.586	1.21904
U86x014148	86	HILIC ESI pos.	14148	816.689	1.21011
U86x014149	86	HILIC ESI pos.	14149	782.648	1.21365	True	CCMSLIB00010099759	GalCer(d18:1/22:1); [M+H]+ C46H88N1O8	M+H	782.651	0	1	N/A	N/A	N/A	N/A	Gold	0.694905	PNNL-LIPIDS-POSITIVE	7684	72.819	3.58732	10	0.00280762	782.651	782.648	1	N/A	N/A	N/A	N/A	N/A	N/A	N/A	N/A
U86x014168	86	HILIC ESI pos.	14168	868.518	1.21775
U86x014175	86	HILIC ESI pos.	14175	826.675	1.21074
U86x014176	86	HILIC ESI pos.	14176	667.64	1.20803
U86x014177	86	HILIC ESI pos.	14177	654.637	1.21037
U86x014182	86	HILIC ESI pos.	14182	800.659	1.21321
U86x014186	86	HILIC ESI pos.	14186	641.625	1.21124
U86x014201	86	HILIC ESI pos.	14201	620.595	1.21334
U86x014211	86	HILIC ESI pos.	14211	768.633	1.21446
U86x014215	86	HILIC ESI pos.	14215	385.272	1.21789	Analog	CCMSLIB00005721258	NCGC00095546-02!2,4-dihydroxyheptadec-16-enyl acetate [IIN-based on: CCMSLIB00000848387]	[M-H2O+H]+	311.26	328.264	1	N/A	N/A	CC(=O)OCC(O)CC(O)CCCCCCCCCCCC=C	InChI=1S/C19H36O4/c1-3-4-5-6-7-8-9-10-11-12-13-14-18(21)15-19(22)16-23-17(2)20/h3,18-19,21-22H,1,4-16H2,2H3	Bronze	0.636945	GNPS-NIH-NATURALPRODUCTSLIBRARY_ROUND2_POSITIVE	1023	73.073	237780	5	74.0114	311.26	385.272	1	NLBYRERHXBTBBR-UHFFFAOYSA-N	NLBYRERHXBTBBR	Lipids and lipid-like molecules	Fatty Acyls	Fatty alcohols	Fatty acyls	Fatty alcohols	Fatty acids
U86x014233	86	HILIC ESI pos.	14233	755.618	1.21655
U86x014246	86	HILIC ESI pos.	14246	867.515	1.21799
U86x014258	86	HILIC ESI pos.	14258	754.614	1.2171
U86x014263	86	HILIC ESI pos.	14263	849.504	1.21803
U86x014264	86	HILIC ESI pos.	14264	718.58	1.2196	Analog	CCMSLIB00006678058	Glycosylceramide (d22:0/16:0)	M+H	758.647	758.632	1	N/A	N/A	N/A	N/A	Bronze	0.820364	GNPS-LIBRARY	36803	73.176	52813.6	6	40.0669	758.647	718.58	1	N/A	N/A	N/A	N/A	N/A	N/A	N/A	N/A
U86x014265	86	HILIC ESI pos.	14265	556.528	1.21936
U86x014282	86	HILIC ESI pos.	14282	737.573	1.22032
U86x014342	86	HILIC ESI pos.	14342	698.555	1.22462	True	CCMSLIB00010055883	GalCer(d18:1/16:1); [M+H]+ C40H76N1O8	M+H	698.557	0	1	N/A	N/A	N/A	N/A	Gold	0.921415	PNNL-LIPIDS-POSITIVE	37813	73.477	3.49493	11	0.00244141	698.557	698.555	1	N/A	N/A	N/A	N/A	N/A	N/A	N/A	N/A
U86x014344	86	HILIC ESI pos.	14344	716.564	1.22476	Analog	CCMSLIB00000210061	ReSpect:PM007912 Ginsenoside F2	[M+H]	785.498	0	1	62025-49-4	18550132	N/A	N/A	Bronze	0.751645	RESPECT	10348	73.486	87757.7	3	68.9335	785.498	716.565	1	N/A	N/A	N/A	N/A	N/A	N/A	N/A	N/A
U86x014346	86	HILIC ESI pos.	14346	712.57	1.22275	Analog	CCMSLIB00010055419	GalCer(d18:2/16:1); [M+H]+ C40H74N1O8	M+H	696.541	0	1	N/A	N/A	N/A	N/A	Gold	0.822014	PNNL-LIPIDS-POSITIVE	4263	73.365	23011.4	6	16.0284	696.541	712.57	1	N/A	N/A	N/A	N/A	N/A	N/A	N/A	N/A
U86x014354	86	HILIC ESI pos.	14354	730.58	1.22276
U86x014355	86	HILIC ESI pos.	14355	732.594	1.21908
U86x014370	86	HILIC ESI pos.	14370	536.501	1.22467	True	CCMSLIB00010058727	Cer(d18:1/16:1); [M+H]+ C34H66N1O3	M+H	536.504	0	1	N/A	N/A	N/A	N/A	Gold	0.909319	PNNL-LIPIDS-POSITIVE	4285	73.48	5.1194	8	0.00274658	536.504	536.502	1	N/A	N/A	N/A	N/A	N/A	N/A	N/A	N/A
U86x014389	86	HILIC ESI pos.	14389	684.539	1.22519
U86x014404	86	HILIC ESI pos.	14404	497.29	1.2149
U86x014436	86	HILIC ESI pos.	14436	670.523	1.22807
U86x014491	86	HILIC ESI pos.	14491	605.547	1.30756	Analog	CCMSLIB00006678151	AEG(o-18:3/18:1)	M+H	603.534	603.534	1	N/A	N/A	N/A	N/A	Bronze	0.692869	GNPS-LIBRARY	1426	78.454	3335.05	11	2.01282	603.534	605.547	1	N/A	N/A	N/A	N/A	N/A	N/A	N/A	N/A
U86x014509	86	HILIC ESI pos.	14509	684.647	1.24363	Analog	CCMSLIB00010055917	Cer(d18:1/24:0(2OH)); [M+H]+ C42H84N1O4	M+H	666.64	0	1	N/A	N/A	N/A	N/A	Gold	0.686985	PNNL-LIPIDS-POSITIVE	2839	74.618	27012	8	18.0073	666.64	684.647	1	N/A	N/A	N/A	N/A	N/A	N/A	N/A	N/A
U86x014528	86	HILIC ESI pos.	14528	846.7	1.24446	Analog	CCMSLIB00006678058	Glycosylceramide (d22:0/16:0)	M+H	758.647	758.632	1	N/A	N/A	N/A	N/A	Bronze	0.747685	GNPS-LIBRARY	19211	74.668	116066	3	88.0531	758.647	846.7	1	N/A	N/A	N/A	N/A	N/A	N/A	N/A	N/A
U86x014530	86	HILIC ESI pos.	14530	844.685	1.24356	Analog	CCMSLIB00006678058	Glycosylceramide (d22:0/16:0)	M+H	758.647	758.632	1	N/A	N/A	N/A	N/A	Bronze	0.670795	GNPS-LIBRARY	4159	74.614	113409	3	86.0377	758.647	844.685	1	N/A	N/A	N/A	N/A	N/A	N/A	N/A	N/A
U86x014534	86	HILIC ESI pos.	14534	656.616	1.24708	Analog	CCMSLIB00010096293	Cer(d18:1/24:0(2OH)); [M+H]+ C42H84N1O4	M+H	666.64	0	1	N/A	N/A	N/A	N/A	Gold	0.719132	PNNL-LIPIDS-POSITIVE	5412	74.825	15035.8	9	10.0235	666.64	656.617	1	N/A	N/A	N/A	N/A	N/A	N/A	N/A	N/A
U86x014535	86	HILIC ESI pos.	14535	818.67	1.24742	Analog	CCMSLIB00006678058	Glycosylceramide (d22:0/16:0)	M+H	758.647	758.632	1	N/A	N/A	N/A	N/A	Bronze	0.758862	GNPS-LIBRARY	34897	74.845	79118.3	3	60.0228	758.647	818.67	1	N/A	N/A	N/A	N/A	N/A	N/A	N/A	N/A
U86x014536	86	HILIC ESI pos.	14536	832.685	1.24517	Analog	CCMSLIB00006678058	Glycosylceramide (d22:0/16:0)	M+H	758.647	758.632	1	N/A	N/A	N/A	N/A	Bronze	0.75641	GNPS-LIBRARY	14804	74.711	97592.4	3	74.0381	758.647	832.685	1	N/A	N/A	N/A	N/A	N/A	N/A	N/A	N/A
U86x014541	86	HILIC ESI pos.	14541	682.632	1.24328
U86x014544	86	HILIC ESI pos.	14544	670.632	1.24528
U86x014551	86	HILIC ESI pos.	14551	643.604	1.24931
U86x014570	86	HILIC ESI pos.	14570	628.585	1.25063	Analog	CCMSLIB00010060015	Cer(d18:1/26:0(2OH)); [M+H]+ C44H88N1O4	M+H	694.671	0	1	N/A	N/A	N/A	N/A	Gold	0.654182	PNNL-LIPIDS-POSITIVE	2274	75.038	95133.4	10	66.0864	694.671	628.585	1	N/A	N/A	N/A	N/A	N/A	N/A	N/A	N/A
U86x014572	86	HILIC ESI pos.	14572	804.654	1.24923	Analog	CCMSLIB00006445142	Specnuezhenide	[M+Na]+	709.23	686.242	1	N/A	N/A	O=C(OC)C1=COC(OC2OC(CO)C(O)C(O)C2O)C(=CC)C1CC(=O)OCC3OC(OCCC4=CC=C(O)C=C4)C(O)C(O)C3O	InChI=1S/C31H42O17/c1-3-16-17(18(28(41)42-2)12-45-29(16)48-31-27(40)24(37)22(35)19(11-32)46-31)10-21(34)44-13-20-23(36)25(38)26(39)30(47-20)43-9-8-14-4-6-15(33)7-5-14/h3-7,12,17,19-20,22-27,29-33,35-40H,8-11,13H2,1-2H3	Gold	0.820978	BMDMS-NP	16731	74.954	134546	3	95.4238	709.23	804.654	1	STKUCSFEBXPTAY-UHFFFAOYSA-N	STKUCSFEBXPTAY	N/A	N/A	N/A	Monoterpenoids	Secoiridoid monoterpenoids	Terpenoids
U86x014580	86	HILIC ESI pos.	14580	642.601	1.24909
U86x014582	86	HILIC ESI pos.	14582	790.638	1.2514	Analog	CCMSLIB00010089532	GalCer(d18:1/18:1); [M+H]+ C42H80N1O8	M+H	726.588	0	1	N/A	N/A	N/A	N/A	Gold	0.732845	PNNL-LIPIDS-POSITIVE	14294	75.084	88150.5	3	64.0491	726.588	790.638	1	N/A	N/A	N/A	N/A	N/A	N/A	N/A	N/A
U86x014589	86	HILIC ESI pos.	14589	791.64	1.25127
U86x014593	86	HILIC ESI pos.	14593	577.517	1.27588	True	CCMSLIB00003139834	Spectral Match to 1-Palmitoyl-2-oleoyl-sn-glycerol from NIST14	M+H-H2O	577.517	594.522	1	29541660	N/A	CCCCCCCCCCCCCCCC(=O)OC[C@H](CO)OC(=O)CCCCCCC/C=C\CCCCCCCC	InChI=1S/C37H70O5/c1-3-5-7-9-11-13-15-17-18-20-22-24-26-28-30-32-37(40)42-35(33-38)34-41-36(39)31-29-27-25-23-21-19-16-14-12-10-8-6-4-2/h17-18,35,38H,3-16,19-34H2,1-2H3/b18-17-/t35-/m0/s1	Bronze	0.632176	GNPS-NIST14-MATCHES	4573	76.553	0.105685	10	6.10352e-05	577.517	577.517	1	YEJYLHKQOBOSCP-OZKTZCCCSA-N	YEJYLHKQOBOSCP	Lipids and lipid-like molecules	Glycerolipids	Diradylglycerols	Glycerolipids	Diacylglycerols	Fatty acids
U86x014613	86	HILIC ESI pos.	14613	606.551	1.30679
U86x014614	86	HILIC ESI pos.	14614	692.52	1.26377
U86x014631	86	HILIC ESI pos.	14631	734.576	1.26048
U86x014636	86	HILIC ESI pos.	14636	572.523	1.25985	Analog	CCMSLIB00010055330	Cer(d18:1/24:0(2OH)); [M+H]+ C42H84N1O4	M+H	666.64	0	1	N/A	N/A	N/A	N/A	Gold	0.773865	PNNL-LIPIDS-POSITIVE	21723	75.591	141181	13	94.1171	666.64	572.523	1	N/A	N/A	N/A	N/A	N/A	N/A	N/A	N/A
U86x014650	86	HILIC ESI pos.	14650	762.606	1.2559
U86x014656	86	HILIC ESI pos.	14656	735.579	1.26066
U86x014659	86	HILIC ESI pos.	14659	748.591	1.25838
U86x014662	86	HILIC ESI pos.	14662	551.501	1.28179
U86x014670	86	HILIC ESI pos.	14670	586.538	1.25809
U86x014672	86	HILIC ESI pos.	14672	794.586	1.25431
U86x014675	86	HILIC ESI pos.	14675	792.634	1.25711
U86x014677	86	HILIC ESI pos.	14677	578.52	1.27447
U86x014678	86	HILIC ESI pos.	14678	807.583	1.25408
U86x014707	86	HILIC ESI pos.	14707	773.528	1.25624
U86x014720	86	HILIC ESI pos.	14720	554.512	1.26048
U86x014736	86	HILIC ESI pos.	14736	736.574	1.23115
U86x014743	86	HILIC ESI pos.	14743	220.117	1.27173	True	CCMSLIB00006120814	D-PANTOTHENIC ACID - 40.0 eV	M+H	220.118	0	1		N/A	CC(C)(CO)[C@H](C(=O)NCCC(=O)O)O	N/A	Gold	0.832753	BIRMINGHAM-UHPLC-MS-POS	1047	76.304	4.15926	8	0.000915527	220.118	220.117	1	GHOKWGTUZJEAQD-ZETCQYMHSA-N	GHOKWGTUZJEAQD	Organic oxygen compounds	Organooxygen compounds	Alcohols and polyols	Small peptides	Dipeptides	Amino acids and Peptides
U86x014827	86	HILIC ESI pos.	14827	925.563	1.2656
U86x014834	86	HILIC ESI pos.	14834	671.5	1.29482	Analog	CCMSLIB00010064969	PE(18:0/20:4); [M+H]+ C43H79N1O8P1	M+H	768.554	0	1	N/A	N/A	N/A	N/A	Gold	0.74364	PNNL-LIPIDS-POSITIVE	2162	77.689	126281	7	97.0538	768.554	671.5	1	N/A	N/A	N/A	N/A	N/A	N/A	N/A	N/A
U86x014838	86	HILIC ESI pos.	14838	677.548	1.29517
U86x014843	86	HILIC ESI pos.	14843	679.562	1.29584
U86x014844	86	HILIC ESI pos.	14844	675.531	1.29641
U86x014845	86	HILIC ESI pos.	14845	665.547	1.29681
U86x014846	86	HILIC ESI pos.	14846	673.516	1.29675
U86x014861	86	HILIC ESI pos.	14861	649.517	1.29771
U86x014863	86	HILIC ESI pos.	14863	946.618	1.30144
U86x014864	86	HILIC ESI pos.	14864	651.533	1.29805	Analog	CCMSLIB00010097327	DG(18:0/22:6/0:0); [M+NH4]+ C43H76N1O5	M+NH4	686.572	0	1	N/A	N/A	N/A	N/A	Gold	0.649131	PNNL-LIPIDS-POSITIVE	10841	77.883	51034.7	12	35.039	686.572	651.533	1	N/A	N/A	N/A	N/A	N/A	N/A	N/A	N/A
U86x014865	86	HILIC ESI pos.	14865	669.485	1.29346
U86x014867	86	HILIC ESI pos.	14867	911.562	1.29874	Analog	CCMSLIB00010096842	PS(18:0/22:6); [M+H]+ C46H79N1O10P1	M+H	836.544	0	1	N/A	N/A	N/A	N/A	Gold	0.901985	PNNL-LIPIDS-POSITIVE	62431	77.924	89675.5	3	75.0175	836.544	911.562	1	N/A	N/A	N/A	N/A	N/A	N/A	N/A	N/A
U86x014870	86	HILIC ESI pos.	14870	969.614	1.29977
U86x014872	86	HILIC ESI pos.	14872	656.566	1.29944
U86x014873	86	HILIC ESI pos.	14873	645.486	1.29949
U86x014876	86	HILIC ESI pos.	14876	663.532	1.29636
U86x014877	86	HILIC ESI pos.	14877	647.501	1.29986
U86x014878	86	HILIC ESI pos.	14878	637.517	1.29989
U86x014879	86	HILIC ESI pos.	14879	639.531	1.29998
U86x014880	86	HILIC ESI pos.	14880	918.594	1.3031
U86x014882	86	HILIC ESI pos.	14882	654.551	1.29938
U86x014883	86	HILIC ESI pos.	14883	583.322	1.30018
U86x014884	86	HILIC ESI pos.	14884	655.56	1.29951
U86x014885	86	HILIC ESI pos.	14885	627.534	1.30034	Analog	CCMSLIB00010056533	DG(18:0/20:4/0:0); [M+NH4]+ C41H76N1O5	M+NH4	662.572	0	1	N/A	N/A	N/A	N/A	Gold	0.791533	PNNL-LIPIDS-POSITIVE	63391	78.021	52882.7	12	35.0386	662.572	627.534	1	N/A	N/A	N/A	N/A	N/A	N/A	N/A	N/A
U86x014886	86	HILIC ESI pos.	14886	641.547	1.29995
U86x014888	86	HILIC ESI pos.	14888	625.518	1.30047	Analog	CCMSLIB00010056064	DG(18:0/18:1/0:0); [M+NH4]+ C39H78N1O5	M+NH4	640.588	0	1	N/A	N/A	N/A	N/A	Gold	0.744692	PNNL-LIPIDS-POSITIVE	48908	78.028	23524.7	7	15.0696	640.588	625.518	1	N/A	N/A	N/A	N/A	N/A	N/A	N/A	N/A
U86x014889	86	HILIC ESI pos.	14889	943.599	1.30117
U86x014891	86	HILIC ESI pos.	14891	869.551	1.30127
U86x014892	86	HILIC ESI pos.	14892	883.531	1.30318	Analog	CCMSLIB00006112524	[2,3-bis(hexadecanoyloxy)propoxy]({[2,3,4,5,6-pentahydroxycyclohexyl]oxy})phosphinic acid	M+H	811.534	810.526	1			[H][C@@](COC(=O)CCCCCCCCCCCCCCC)(COP(O)(=O)O[C@H]1C(O)C(O)C(O)[C@@H](O)C1O)OC(=O)CCCCCCCCCCCCCCC		Bronze	0.796272	GNPS-LIBRARY	31372	78.191	88716.8	4	71.9967	811.534	883.531	1	IBUKXRINTKQBRQ-NBURIUCMSA-N	IBUKXRINTKQBRQ	Lipids and lipid-like molecules	Glycerophospholipids	Glycerophosphoinositols	Glycerophospholipids	Glycerophosphoinositols	Fatty acids
U86x014894	86	HILIC ESI pos.	14894	887.562	1.30108	Analog	CCMSLIB00006112524	[2,3-bis(hexadecanoyloxy)propoxy]({[2,3,4,5,6-pentahydroxycyclohexyl]oxy})phosphinic acid	M+H	811.534	810.526	1			[H][C@@](COC(=O)CCCCCCCCCCCCCCC)(COP(O)(=O)O[C@H]1C(O)C(O)C(O)[C@@H](O)C1O)OC(=O)CCCCCCCCCCCCCCC		Bronze	0.761475	GNPS-LIBRARY	30524	78.065	93684	3	76.0277	811.534	887.562	1	IBUKXRINTKQBRQ-NBURIUCMSA-N	IBUKXRINTKQBRQ	Lipids and lipid-like molecules	Glycerophospholipids	Glycerophosphoinositols	Glycerophospholipids	Glycerophosphoinositols	Fatty acids
U86x014898	86	HILIC ESI pos.	14898	623.502	1.30107	Analog	CCMSLIB00010058599	DG(18:1/20:5/0:0); [M+NH4]+ C41H72N1O5	M+NH4	658.541	0	1	N/A	N/A	N/A	N/A	Gold	0.745099	PNNL-LIPIDS-POSITIVE	13721	78.064	53206.8	13	35.0389	658.541	623.502	1	N/A	N/A	N/A	N/A	N/A	N/A	N/A	N/A
U86x014899	86	HILIC ESI pos.	14899	609.521	1.30058
U86x014902	86	HILIC ESI pos.	14902	885.547	1.30135
U86x014911	86	HILIC ESI pos.	14911	581.306	1.30037
U86x014912	86	HILIC ESI pos.	14912	621.485	1.30203
U86x014913	86	HILIC ESI pos.	14913	630.551	1.30415
U86x014914	86	HILIC ESI pos.	14914	947.626	1.30313
U86x014915	86	HILIC ESI pos.	14915	613.516	1.30231
U86x014920	86	HILIC ESI pos.	14920	611.501	1.30301
U86x014921	86	HILIC ESI pos.	14921	967.6	1.30012
U86x014922	86	HILIC ESI pos.	14922	941.585	1.30165
U86x014923	86	HILIC ESI pos.	14923	889.574	1.30398
U86x014927	86	HILIC ESI pos.	14927	629.547	1.3035
U86x014928	86	HILIC ESI pos.	14928	945.614	1.30139
U86x014930	86	HILIC ESI pos.	14930	635.536	1.29727
U86x014934	86	HILIC ESI pos.	14934	657.574	1.30016
U86x014935	86	HILIC ESI pos.	14935	917.585	1.30441
U86x014937	86	HILIC ESI pos.	14937	597.486	1.30505	Analog	CCMSLIB00010057177	DG(16:0/22:6/0:0); [M+NH4]+ C41H72N1O5	M+NH4	658.541	0	1	N/A	N/A	N/A	N/A	Gold	0.792518	PNNL-LIPIDS-POSITIVE	7732	78.303	92712.8	12	61.0552	658.541	597.486	1	N/A	N/A	N/A	N/A	N/A	N/A	N/A	N/A
U86x014939	86	HILIC ESI pos.	14939	599.501	1.30505	Analog	CCMSLIB00010100645	DG(16:0/22:6/0:0); [M+NH4]+ C41H72N1O5	M+NH4	658.541	0	1	N/A	N/A	N/A	N/A	Gold	0.723785	PNNL-LIPIDS-POSITIVE	10015	78.303	89652.9	10	59.0401	658.541	599.501	1	N/A	N/A	N/A	N/A	N/A	N/A	N/A	N/A
U86x014940	86	HILIC ESI pos.	14940	632.565	1.30479
U86x014942	86	HILIC ESI pos.	14942	615.531	1.30542
U86x014943	86	HILIC ESI pos.	14943	603.29	1.29983
U86x014944	86	HILIC ESI pos.	14944	674.519	1.29673
U86x014948	86	HILIC ESI pos.	14948	666.551	1.29639
U86x014953	86	HILIC ESI pos.	14953	633.576	1.30598
U86x014954	86	HILIC ESI pos.	14954	857.515	1.3062	Analog	CCMSLIB00006112524	[2,3-bis(hexadecanoyloxy)propoxy]({[2,3,4,5,6-pentahydroxycyclohexyl]oxy})phosphinic acid	M+H	811.534	810.526	1			[H][C@@](COC(=O)CCCCCCCCCCCCCCC)(COP(O)(=O)O[C@H]1C(O)C(O)C(O)[C@@H](O)C1O)OC(=O)CCCCCCCCCCCCCCC		Bronze	0.762419	GNPS-LIBRARY	15987	78.372	56659.8	3	45.9814	811.534	857.515	1	IBUKXRINTKQBRQ-NBURIUCMSA-N	IBUKXRINTKQBRQ	Lipids and lipid-like molecules	Glycerophospholipids	Glycerophosphoinositols	Glycerophospholipids	Glycerophosphoinositols	Fatty acids
U86x014958	86	HILIC ESI pos.	14958	859.53	1.30643	Analog	CCMSLIB00010095512	PS(16:0/20:4); [M+H]+ C42H75N1O10P1	M+H	784.513	0	1	N/A	N/A	N/A	N/A	Gold	0.866282	PNNL-LIPIDS-POSITIVE	9587	78.386	95622.2	5	75.0168	784.513	859.53	1	N/A	N/A	N/A	N/A	N/A	N/A	N/A	N/A
U86x014961	86	HILIC ESI pos.	14961	631.56	1.3052
U86x014965	86	HILIC ESI pos.	14965	876.557	1.30638
U86x014967	86	HILIC ESI pos.	14967	863.561	1.30934
U86x014968	86	HILIC ESI pos.	14968	888.565	1.30133
U86x014969	86	HILIC ESI pos.	14969	601.517	1.3085	Analog	CCMSLIB00003139339	Spectral Match to 1-Palmitoyl-2-oleoyl-sn-glycerol from NIST14	M+H	595.534	0	1	29541660	N/A	N/A	N/A	Bronze	0.658117	GNPS-NIST14-MATCHES	6575	78.51	10046.3	14	5.98291	595.534	601.517	1	N/A	N/A	N/A	N/A	N/A	N/A	N/A	N/A
U86x014970	86	HILIC ESI pos.	14970	603.532	1.30855	True	CCMSLIB00006678151	AEG(o-18:3/18:1)	M+H	603.534	603.534	1	N/A	N/A	N/A	N/A	Bronze	0.632517	GNPS-LIBRARY	4678	78.513	2.83163	11	0.00170898	603.534	603.532	1	N/A	N/A	N/A	N/A	N/A	N/A	N/A	N/A
U86x014972	86	HILIC ESI pos.	14972	892.589	1.30631
U86x014975	86	HILIC ESI pos.	14975	919.599	1.30698
U86x014978	86	HILIC ESI pos.	14978	861.545	1.30875	Analog	CCMSLIB00006112524	[2,3-bis(hexadecanoyloxy)propoxy]({[2,3,4,5,6-pentahydroxycyclohexyl]oxy})phosphinic acid	M+H	811.534	810.526	1			[H][C@@](COC(=O)CCCCCCCCCCCCCCC)(COP(O)(=O)O[C@H]1C(O)C(O)C(O)[C@@H](O)C1O)OC(=O)CCCCCCCCCCCCCCC		Bronze	0.78229	GNPS-LIBRARY	14789	78.525	61625.2	5	50.0109	811.534	861.545	1	IBUKXRINTKQBRQ-NBURIUCMSA-N	IBUKXRINTKQBRQ	Lipids and lipid-like molecules	Glycerophospholipids	Glycerophosphoinositols	Glycerophospholipids	Glycerophosphoinositols	Fatty acids
U86x014983	86	HILIC ESI pos.	14983	617.546	1.30735
U86x014993	86	HILIC ESI pos.	14993	870.554	1.30065
U86x014999	86	HILIC ESI pos.	14999	575.501	1.31176	Analog	CCMSLIB00006678162	AEG(o-14:1/16:2)	M+H	521.456	521.455	1	N/A	N/A	N/A	N/A	Bronze	0.693621	GNPS-LIBRARY	1659	78.705	103643	12	54.0452	521.456	575.501	1	N/A	N/A	N/A	N/A	N/A	N/A	N/A	N/A
U86x015004	86	HILIC ESI pos.	15004	573.485	1.31223
U86x015005	86	HILIC ESI pos.	15005	591.532	1.30936
U86x015006	86	HILIC ESI pos.	15006	921.614	1.3074
U86x015013	86	HILIC ESI pos.	15013	580.533	1.29977
U86x015042	86	HILIC ESI pos.	15042	579.526	1.2895
U86x015202	86	HILIC ESI pos.	15202	697.514	1.41092
U86x015204	86	HILIC ESI pos.	15204	880.511	1.3826	True	CCMSLIB00010101710	PS(22:6/22:6); [M+H]+ C50H75N1O10P1	M+H	880.513	0	1	N/A	N/A	N/A	N/A	Gold	0.88681	PNNL-LIPIDS-POSITIVE	205948	82.956	1.80226	3	0.00158691	880.513	880.511	1	N/A	N/A	N/A	N/A	N/A	N/A	N/A	N/A
U86x015226	86	HILIC ESI pos.	15226	854.495	1.39129	Analog	CCMSLIB00010086614	PS(18:0/22:6); [M+H]+ C46H79N1O10P1	M+H	836.544	0	1	N/A	N/A	N/A	N/A	Gold	0.808209	PNNL-LIPIDS-POSITIVE	17367	83.478	21458.5	4	17.951	836.544	854.495	1	N/A	N/A	N/A	N/A	N/A	N/A	N/A	N/A
U86x015238	86	HILIC ESI pos.	15238	822.526	1.39771	Analog	CCMSLIB00010096824	PS(18:1/22:6); [M+H]+ C46H77N1O10P1	M+H	834.529	0	1	N/A	N/A	N/A	N/A	Gold	0.91387	PNNL-LIPIDS-POSITIVE	25924	83.863	14382.2	4	12.0023	834.529	822.526	1	N/A	N/A	N/A	N/A	N/A	N/A	N/A	N/A
U86x015239	86	HILIC ESI pos.	15239	850.556	1.39789	Analog	CCMSLIB00010086614	PS(18:0/22:6); [M+H]+ C46H79N1O10P1	M+H	836.544	0	1	N/A	N/A	N/A	N/A	Gold	0.849595	PNNL-LIPIDS-POSITIVE	24592	83.873	16750	3	14.0121	836.544	850.556	1	N/A	N/A	N/A	N/A	N/A	N/A	N/A	N/A
U86x015246	86	HILIC ESI pos.	15246	808.511	1.39939	True	CCMSLIB00010095669	PS(16:0/22:6); [M+H]+ C44H75N1O10P1	M+H	808.513	0	1	N/A	N/A	N/A	N/A	Gold	0.644288	PNNL-LIPIDS-POSITIVE	107103	83.963	1.81178	10	0.00146484	808.513	808.511	1	N/A	N/A	N/A	N/A	N/A	N/A	N/A	N/A
U86x015251	86	HILIC ESI pos.	15251	782.494	1.40362	Analog	CCMSLIB00005436314	2-amino-3-({[3-(hexadecanoyloxy)-2-[octadeca-9,12-dienoyloxy]propoxy](hydroxy)phosphoryl}oxy)propanoic acid	M+H	760.512	759.505	1	384833-20-9				Bronze	0.765946	GNPS-LIBRARY	5804	84.217	28904.4	4	21.9822	760.512	782.494	1	N/A	N/A	N/A	N/A	N/A	N/A	N/A	N/A
U86x015258	86	HILIC ESI pos.	15258	653.546	1.30576
U86x015261	86	HILIC ESI pos.	15261	834.526	1.39478	True	CCMSLIB00010096824	PS(18:1/22:6); [M+H]+ C46H77N1O10P1	M+H	834.529	0	1	N/A	N/A	N/A	N/A	Gold	0.91125	PNNL-LIPIDS-POSITIVE	42242	83.687	2.85235	3	0.00238037	834.529	834.526	1	N/A	N/A	N/A	N/A	N/A	N/A	N/A	N/A
U86x015262	86	HILIC ESI pos.	15262	814.554	1.40517
U86x015263	86	HILIC ESI pos.	15263	746.53	1.40544	Analog	CCMSLIB00010092295	PE(P-18:0/18:1); [M+H]+ C41H81N1O7P1	M+H	730.575	0	1	N/A	N/A	N/A	N/A	Gold	0.878299	PNNL-LIPIDS-POSITIVE	20126	84.326	21838.7	8	15.9548	730.575	746.53	1	N/A	N/A	N/A	N/A	N/A	N/A	N/A	N/A
U86x015267	86	HILIC ESI pos.	15267	788.541	1.40979
U86x015281	86	HILIC ESI pos.	15281	836.538	1.41218
U86x015295	86	HILIC ESI pos.	15295	813.543	1.40537
U86x015297	86	HILIC ESI pos.	15297	833.946	1.3995
U86x015298	86	HILIC ESI pos.	15298	696.504	1.42199
U86x015318	86	HILIC ESI pos.	15318	864.566	1.42071	Analog	CCMSLIB00010100498	PS(22:4/22:6); [M+H]+ C50H79N1O10P1	M+H	884.544	0	1	N/A	N/A	N/A	N/A	Gold	0.875696	PNNL-LIPIDS-POSITIVE	21479	85.243	22586.3	4	19.9786	884.544	864.566	1	N/A	N/A	N/A	N/A	N/A	N/A	N/A	N/A
U86x015326	86	HILIC ESI pos.	15326	695.501	1.42285
U86x015330	86	HILIC ESI pos.	15330	837.545	1.40354
U86x015331	86	HILIC ESI pos.	15331	866.569	1.43356
U86x015346	86	HILIC ESI pos.	15346	810.51	1.43702
U86x015361	86	HILIC ESI pos.	15361	802.57	1.43834	Analog	CCMSLIB00010096842	PS(18:0/22:6); [M+H]+ C46H79N1O10P1	M+H	836.544	0	1	N/A	N/A	N/A	N/A	Gold	0.910843	PNNL-LIPIDS-POSITIVE	27882	86.301	40613	3	33.9746	836.544	802.57	1	N/A	N/A	N/A	N/A	N/A	N/A	N/A	N/A
U86x015364	86	HILIC ESI pos.	15364	817.554	1.44484
U86x015365	86	HILIC ESI pos.	15365	812.521	1.43857	Analog	CCMSLIB00010090072	PE(16:0/20:4); [M+H]+ C41H75N1O8P1	M+H	740.523	0	1	N/A	N/A	N/A	N/A	Gold	0.93215	PNNL-LIPIDS-POSITIVE	32080	86.314	97225.9	3	71.998	740.523	812.521	1	N/A	N/A	N/A	N/A	N/A	N/A	N/A	N/A
U86x015366	86	HILIC ESI pos.	15366	774.542	1.43785	True	CCMSLIB00010101514	PE(P-18:1/22:6); [M+H]+ C45H77N1O7P1	M+H	774.544	0	1	N/A	N/A	N/A	N/A	Gold	0.6782	PNNL-LIPIDS-POSITIVE	42935	86.271	2.44284	3	0.00189209	774.544	774.542	1	N/A	N/A	N/A	N/A	N/A	N/A	N/A	N/A
U86x015368	86	HILIC ESI pos.	15368	772.525	1.43928	Analog	CCMSLIB00010086634	PE(16:0/22:6); [M+H]+ C43H75N1O8P1	M+H	764.523	0	1	N/A	N/A	N/A	N/A	Gold	0.898409	PNNL-LIPIDS-POSITIVE	26829	86.357	10467.2	3	8.00238	764.523	772.525	1	N/A	N/A	N/A	N/A	N/A	N/A	N/A	N/A
U86x015370	86	HILIC ESI pos.	15370	896.587	1.43562
U86x015374	86	HILIC ESI pos.	15374	838.546	1.42233
U86x015382	86	HILIC ESI pos.	15382	776.556	1.44192	True	CCMSLIB00005436332	(2-aminoethoxy)[2-[docosa-4,7,10,13,16,19-hexaenoyloxy]-3-[octadec-1-en-1-yloxy]propoxy]phosphinic acid	M+H	776.559	775.552	1					Bronze	0.659632	GNPS-LIBRARY	102681	86.515	3.37967	12	0.00262451	776.559	776.556	1	N/A	N/A	N/A	N/A	N/A	N/A	N/A	N/A
U86x015383	86	HILIC ESI pos.	15383	815.539	1.44494
U86x015384	86	HILIC ESI pos.	15384	814.536	1.44468	Analog	CCMSLIB00010100864	PE(18:1/22:6); [M+H]+ C45H77N1O8P1	M+H	790.539	0	1	N/A	N/A	N/A	N/A	Gold	0.878172	PNNL-LIPIDS-POSITIVE	28197	86.681	30355.9	4	23.9975	790.539	814.536	1	N/A	N/A	N/A	N/A	N/A	N/A	N/A	N/A
U86x015385	86	HILIC ESI pos.	15385	868.57	1.43583
U86x015386	86	HILIC ESI pos.	15386	804.586	1.44259	Analog	CCMSLIB00010088954	PE(18:0/22:6); [M+H]+ C45H79N1O8P1	M+H	792.554	0	1	N/A	N/A	N/A	N/A	Gold	0.761224	PNNL-LIPIDS-POSITIVE	48211	86.556	15181	3	12.0318	792.554	804.586	1	N/A	N/A	N/A	N/A	N/A	N/A	N/A	N/A
U86x015388	86	HILIC ESI pos.	15388	858.562	1.44323	Analog	CCMSLIB00003140042	Spectral Match to 1,2-Di(4Z,7Z,10Z,13Z,16Z,19Z-docosahexaenoyl)-sn-glycero-3-phosphoethanolamine from NIST14	M+H	836.527	0	1	123284811	N/A	N/A	N/A	Bronze	0.828522	GNPS-NIST14-MATCHES	11598	86.594	26340.7	3	22.0347	836.527	858.562	1	N/A	N/A	N/A	N/A	N/A	N/A	N/A	N/A
U86x015393	86	HILIC ESI pos.	15393	748.528	1.44376	True	CCMSLIB00010062826	PE(P-16:0/22:6); [M+H]+ C43H75N1O7P1	M+H	748.528	0	1	N/A	N/A	N/A	N/A	Gold	0.771234	PNNL-LIPIDS-POSITIVE	268653	86.626	0.570782	11	0.000427246	748.528	748.528	1	N/A	N/A	N/A	N/A	N/A	N/A	N/A	N/A
U86x015397	86	HILIC ESI pos.	15397	669.485	1.43801
U86x015401	86	HILIC ESI pos.	15401	816.551	1.44515	Analog	CCMSLIB00010100356	PE(18:0/22:4); [M+H]+ C45H83N1O8P1	M+H	796.586	0	1	N/A	N/A	N/A	N/A	Gold	0.89369	PNNL-LIPIDS-POSITIVE	13024	86.709	25063.7	3	19.9654	796.586	816.551	1	N/A	N/A	N/A	N/A	N/A	N/A	N/A	N/A
U86x015403	86	HILIC ESI pos.	15403	762.531	1.44609	Analog	CCMSLIB00010088932	PE(18:1/18:2); [M+H]+ C41H77N1O8P1	M+H	742.539	0	1	N/A	N/A	N/A	N/A	Gold	0.609957	PNNL-LIPIDS-POSITIVE	31122	86.765	26924.7	3	19.9926	742.539	762.531	1	N/A	N/A	N/A	N/A	N/A	N/A	N/A	N/A
U86x015409	86	HILIC ESI pos.	15409	734.509	1.44781
U86x015411	86	HILIC ESI pos.	15411	790.539	1.44816	True	CCMSLIB00010100865	PE(18:1/22:6); [M+H]+ C45H77N1O8P1	M+H	790.539	0	1	N/A	N/A	N/A	N/A	Gold	0.721445	PNNL-LIPIDS-POSITIVE	288279	86.889	0	10	0	790.539	790.539	1	N/A	N/A	N/A	N/A	N/A	N/A	N/A	N/A
U86x015415	86	HILIC ESI pos.	15415	746.207	1.44459
U86x015416	86	HILIC ESI pos.	15416	788.522	1.4489	True	CCMSLIB00003135455	Spectral Match to 1,2-Diarachidonoyl-sn-glycero-3-phosphoethanolamine from NIST14	M+H	788.52	0	1	5634866	N/A	N/A	N/A	Bronze	0.894696	GNPS-NIST14-MATCHES	54786	86.934	2.24474	3	0.00177002	788.52	788.522	1	N/A	N/A	N/A	N/A	N/A	N/A	N/A	N/A
U86x015420	86	HILIC ESI pos.	15420	722.51	1.45074	True	CCMSLIB00010056357	PE(P-16:0/20:5); [M+H]+ C41H73N1O7P1	M+H	722.512	0	1	N/A	N/A	N/A	N/A	Gold	0.639279	PNNL-LIPIDS-POSITIVE	19544	87.044	3.37905	10	0.00244141	722.512	722.51	1	N/A	N/A	N/A	N/A	N/A	N/A	N/A	N/A
U86x015431	86	HILIC ESI pos.	15431	725.528	1.45164
U86x015435	86	HILIC ESI pos.	15435	792.554	1.45278	True	CCMSLIB00010101866	PE(18:0/22:6); [M+H]+ C45H79N1O8P1	M+H	792.554	0	1	N/A	N/A	N/A	N/A	Gold	0.937788	PNNL-LIPIDS-POSITIVE	868765	87.167	0.539075	3	0.000427246	792.554	792.554	1	N/A	N/A	N/A	N/A	N/A	N/A	N/A	N/A
U86x015437	86	HILIC ESI pos.	15437	724.524	1.45203	Analog	CCMSLIB00010056355	PE(P-16:0/18:3); [M+H]+ C39H73N1O7P1	M+H	698.512	0	1	N/A	N/A	N/A	N/A	Gold	0.639044	PNNL-LIPIDS-POSITIVE	4891	87.122	37238.2	5	26.0114	698.512	724.524	1	N/A	N/A	N/A	N/A	N/A	N/A	N/A	N/A
U86x015438	86	HILIC ESI pos.	15438	790.095	1.45329	Analog	CCMSLIB00010100865	PE(18:1/22:6); [M+H]+ C45H77N1O8P1	M+H	790.539	0	1	N/A	N/A	N/A	N/A	Gold	0.700564	PNNL-LIPIDS-POSITIVE	95836	87.197	560.986	8	0.443481	790.539	790.095	1	N/A	N/A	N/A	N/A	N/A	N/A	N/A	N/A
U86x015443	86	HILIC ESI pos.	15443	778.546	1.45411	True	CCMSLIB00010101841	PE(17:0/22:6); [M+H]+ C44H77N1O8P1	M+H	778.539	0	1	N/A	N/A	N/A	N/A	Gold	0.687283	PNNL-LIPIDS-POSITIVE	87202	87.246	9.79963	9	0.00762939	778.539	778.546	1	N/A	N/A	N/A	N/A	N/A	N/A	N/A	N/A
U86x015454	86	HILIC ESI pos.	15454	764.523	1.45675	True	CCMSLIB00010100874	PE(16:0/22:6); [M+H]+ C43H75N1O8P1	M+H	764.523	0	1	N/A	N/A	N/A	N/A	Gold	0.812638	PNNL-LIPIDS-POSITIVE	618908	87.405	0.399171	3	0.000305176	764.523	764.523	1	N/A	N/A	N/A	N/A	N/A	N/A	N/A	N/A
U86x015456	86	HILIC ESI pos.	15456	762.152	1.45701
U86x015457	86	HILIC ESI pos.	15457	818.567	1.44544
U86x015459	86	HILIC ESI pos.	15459	720.494	1.45071
U86x015468	86	HILIC ESI pos.	15468	752.55	1.45828
U86x015475	86	HILIC ESI pos.	15475	753.554	1.4583
U86x015476	86	HILIC ESI pos.	15476	768.55	1.46207	True	CCMSLIB00010087142	PE(18:0/20:4); [M+H]+ C43H79N1O8P1	M+H	768.554	0	1	N/A	N/A	N/A	N/A	Gold	0.864023	PNNL-LIPIDS-POSITIVE	49822	87.724	5.24143	3	0.00402832	768.554	768.55	1	N/A	N/A	N/A	N/A	N/A	N/A	N/A	N/A
U86x015479	86	HILIC ESI pos.	15479	726.535	1.46173
U86x015481	86	HILIC ESI pos.	15481	738.506	1.46279	True	CCMSLIB00010101430	PE(16:1/20:4); [M+H]+ C41H73N1O8P1	M+H	738.507	0	1	N/A	N/A	N/A	N/A	Gold	0.914233	PNNL-LIPIDS-POSITIVE	66991	87.767	2.39675	3	0.00177002	738.507	738.506	1	N/A	N/A	N/A	N/A	N/A	N/A	N/A	N/A
U86x015493	86	HILIC ESI pos.	15493	741.523	1.46429
U86x015495	86	HILIC ESI pos.	15495	740.519	1.46413	True	CCMSLIB00005724094	(2-aminoethoxy)[3-(hexadecanoyloxy)-2-[icosa-5.8.11.14-tetraenoyloxy]propoxy]phosphinic acid	M+H	740.523	739.515	1	70812-59-8	N/A	[H][C@@](COC(=O)CCCCCCCCCCCCCCC)(COP(O)(=O)OCCN)OC(=O)CCC\C=C/C\C=C/C\C=C/C\C=C/CCCCC	N/A	Bronze	0.785399	GNPS-IOBA-NHC	40413	87.848	5.11014	17	0.00378418	740.523	740.519	1	DRIVXEVMDWCWLI-CAQMIEAISA-N	DRIVXEVMDWCWLI	Lipids and lipid-like molecules	Glycerophospholipids	Glycerophosphoethanolamines	Glycerophospholipids	Glycerophosphoethanolamines	Fatty acids
U86x015513	86	HILIC ESI pos.	15513	742.535	1.47128	True	CCMSLIB00010057457	PE(18:1/18:2); [M+H]+ C41H77N1O8P1	M+H	742.539	0	1	N/A	N/A	N/A	N/A	Gold	0.75472	PNNL-LIPIDS-POSITIVE	31101	88.277	4.68528	6	0.003479	742.539	742.535	1	N/A	N/A	N/A	N/A	N/A	N/A	N/A	N/A
U86x015529	86	HILIC ESI pos.	15529	702.541	1.47457	True	CCMSLIB00010056475	PE(P-16:0/18:1); [M+H]+ C39H77N1O7P1	M+H	702.544	0	1	N/A	N/A	N/A	N/A	Gold	0.753699	PNNL-LIPIDS-POSITIVE	7520	88.474	4.34387	7	0.00305176	702.544	702.541	1	N/A	N/A	N/A	N/A	N/A	N/A	N/A	N/A
U86x015530	86	HILIC ESI pos.	15530	770.566	1.46973	Analog	CCMSLIB00010100528	PE(16:1/22:6); [M+H]+ C43H73N1O8P1	M+H	762.507	0	1	N/A	N/A	N/A	N/A	Gold	0.833425	PNNL-LIPIDS-POSITIVE	34217	88.184	10568.1	3	8.05823	762.507	770.566	1	N/A	N/A	N/A	N/A	N/A	N/A	N/A	N/A
U86x015534	86	HILIC ESI pos.	15534	797.582	1.46467
U86x015540	86	HILIC ESI pos.	15540	714.505	1.47656	True	CCMSLIB00010076074	PE(16:0/18:3); [M+H]+ C39H73N1O8P1	M+H	714.507	0	1	N/A	N/A	N/A	N/A	Gold	0.726338	PNNL-LIPIDS-POSITIVE	5804	88.593	3.92944	3	0.00280762	714.507	714.505	1	N/A	N/A	N/A	N/A	N/A	N/A	N/A	N/A
U86x015541	86	HILIC ESI pos.	15541	786.562	1.47712	Analog	CCMSLIB00010090072	PE(16:0/20:4); [M+H]+ C41H75N1O8P1	M+H	740.523	0	1	N/A	N/A	N/A	N/A	Gold	0.67714	PNNL-LIPIDS-POSITIVE	47554	88.627	62170.7	3	46.0388	740.523	786.562	1	N/A	N/A	N/A	N/A	N/A	N/A	N/A	N/A
U86x015542	86	HILIC ESI pos.	15542	716.52	1.47748	True	CCMSLIB00010055297	PE(16:1/18:1); [M+H]+ C39H75N1O8P1	M+H	716.523	0	1	N/A	N/A	N/A	N/A	Gold	0.968989	PNNL-LIPIDS-POSITIVE	26516	88.649	3.49248	3	0.00250244	716.523	716.521	1	N/A	N/A	N/A	N/A	N/A	N/A	N/A	N/A
U86x015554	86	HILIC ESI pos.	15554	814.592	1.47861	Analog	CCMSLIB00010089852	PE(18:0/22:6); [M+H]+ C45H79N1O8P1	M+H	792.554	0	1	N/A	N/A	N/A	N/A	Gold	0.88125	PNNL-LIPIDS-POSITIVE	34374	88.717	27806.4	3	22.0381	792.554	814.592	1	N/A	N/A	N/A	N/A	N/A	N/A	N/A	N/A
U86x015555	86	HILIC ESI pos.	15555	745.555	1.47568
U86x015559	86	HILIC ESI pos.	15559	744.552	1.47551	True	CCMSLIB00010088372	PE(18:1/18:1); [M+H]+ C41H79N1O8P1	M+H	744.554	0	1	N/A	N/A	N/A	N/A	Gold	0.852007	PNNL-LIPIDS-POSITIVE	38277	88.53	3.77087	6	0.00280762	744.554	744.552	1	N/A	N/A	N/A	N/A	N/A	N/A	N/A	N/A
U86x015560	86	HILIC ESI pos.	15560	718.537	1.48119	True	CCMSLIB00005724089	PE(16:0_18:1) - (2-aminoethoxy)[3-(hexadecanoyloxy)-2-[octadec-9-enoyloxy]propoxy]phosphinic acid	M+H	718.54	717.531	1	26662-94-2	N/A	[H][C@@](COC(=O)CCCCCCCCCCCCCCC)(COP(O)(=O)OCCN)OC(=O)CCCCCCC\C=C/CCCCCCCC	N/A	Bronze	0.873416	GNPS-IOBA-NHC	99220	88.871	4.24717	13	0.00305176	718.54	718.537	1	FHQVHHIBKUMWTI-OTMQOFQLSA-N	FHQVHHIBKUMWTI	Lipids and lipid-like molecules	Glycerophospholipids	Glycerophosphoethanolamines	Glycerophospholipids	Glycerophosphoethanolamines	Fatty acids
U86x015563	86	HILIC ESI pos.	15563	690.505	1.48208	True	CCMSLIB00006678082	PE-DAG (16:0/16:1)	M+H	690.506	690.508	1	N/A	N/A	N/A	N/A	Bronze	0.844212	GNPS-LIBRARY	25995	88.925	1.59105	7	0.00109863	690.506	690.505	1	N/A	N/A	N/A	N/A	N/A	N/A	N/A	N/A
U86x015581	86	HILIC ESI pos.	15581	758.534	1.47976	Analog	CCMSLIB00006678082	PE-DAG (16:0/16:1)	M+H	690.506	690.508	1	N/A	N/A	N/A	N/A	Bronze	0.781955	GNPS-LIBRARY	5140	88.786	98518.8	3	68.0278	690.506	758.534	1	N/A	N/A	N/A	N/A	N/A	N/A	N/A	N/A
U86x015598	86	HILIC ESI pos.	15598	692.519	1.48883	True	CCMSLIB00005724108	PE(16:0_16:0) - (2-aminoethoxy)[2.3-bis(hexadecanoyloxy)propoxy]phosphinic acid	M+H	692.518	691.515	1	923-61-5	N/A	[H][C@@](COC(=O)CCCCCCCCCCCCCCC)(COP(O)(=O)OCCN)OC(=O)CCCCCCCCCCCCCCC	N/A	Bronze	0.835663	GNPS-IOBA-NHC	9652	89.33	2.11524	5	0.00146484	692.518	692.519	1	SLKDGVPOSSLUAI-PGUFJCEWSA-N	SLKDGVPOSSLUAI	Lipids and lipid-like molecules	Glycerophospholipids	Glycerophosphoethanolamines	Glycerophospholipids	Glycerophosphoethanolamines	Fatty acids
U86x015635	86	HILIC ESI pos.	15635	296.099	1.50611	Analog	CCMSLIB00000205383	Massbank:BML01709 11-alpha-Acetoxyprogesterone	[M+H]+	373.237	0	1	2268-98-6	N/A	CC(=O)C1CCC2C1(CC(C3C2CCC4=CC(=O)CCC34C)OC(=O)C)C	1S/C23H32O4/c1-13(24)18-7-8-19-17-6-5-15-11-16(26)9-10-22(15,3)21(17)20(27-14(2)25)12-23(18,19)4/h11,17-21H,5-10,12H2,1-4H3	Bronze	0.685581	MASSBANK	158512	90.367	206674	3	77.1382	373.237	296.099	1	IWRPVTXREVYBHT-UHFFFAOYSA-N	IWRPVTXREVYBHT	Lipids and lipid-like molecules	Steroids and steroid derivatives	Pregnane steroids	Steroids	Pregnane steroids	Terpenoids
U86x015636	86	HILIC ESI pos.	15636	236.078	1.50614	Analog	CCMSLIB00006681341	4-ACETAMIDOPHENOL	M+H	152.071	0	1	N/A	N/A	C/C(=N/C1=CC=C(C=C1)O)/O	"InChI=1S/C8H9NO2/c1-6(10)9-7-2-4-8(11)5-3-7/h2-5,11H,1H3,(H,9,10)"	Bronze	0.703428	MONA	22374	90.368	552421	5	84.0072	152.071	236.078	1	RZVAJINKPMORJF-UHFFFAOYSA-N	RZVAJINKPMORJF	Benzenoids	Phenols	1-hydroxy-2-unsubstituted benzenoids	Phenolic acids (C6-C1)	Simple phenolic acids	Shikimates and Phenylpropanoids
U86x015637	86	HILIC ESI pos.	15637	218.066	1.50619	Analog	CCMSLIB00006680529	2-PHENYLACETAMIDE	M+H	136.076	0	1	N/A	N/A	C1=CC=C(C=C1)CC(=N)O	"InChI=1S/C8H9NO/c9-8(10)6-7-4-2-1-3-5-7/h1-5H,6H2,(H2,9,10)"	Bronze	0.806558	MONA	622	90.371	602533	3	81.9903	136.076	218.066	1	LSBDFXRDZJMBSC-UHFFFAOYSA-N	LSBDFXRDZJMBSC	Benzenoids	Benzene and substituted derivatives	Phenylacetamides			Shikimates and Phenylpropanoids
U86x015638	86	HILIC ESI pos.	15638	278.088	1.5063	Analog	CCMSLIB00010007958	piceatannol	M-H	243.066	244.074	1	10083-24-6	N/A	C1=CC(=C(C=C1/C=C/C2=CC(=CC(=C2)O)O)O)O	"1S/C14H12O4/c15-11-5-10(6-12(16)8-11)2-1-9-3-4-13(17)14(18)7-9/h1-8,15-18H/b2-1+"	Gold	0.840974	GNPS-SAM-SIK-KANG-LEGACY-LIBRARY	20580	90.378	144086	4	35.0223	243.066	278.088	1	CDRPUGZCRXZLFL-OWOJBTEDSA-N	CDRPUGZCRXZLFL	N/A	N/A	N/A	Stilbenoids	Monomeric stilbenes	Shikimates and Phenylpropanoids
U86x015642	86	HILIC ESI pos.	15642	208.082	1.5064	Analog	CCMSLIB00003137603	Spectral Match to Val-Leu from NIST14	M+H-H2O	213.16	0	1	3989977	N/A	N/A	N/A	Bronze	0.679835	GNPS-NIST14-MATCHES	540	90.384	23822.5	3	5.078	213.16	208.082	1	N/A	N/A	N/A	N/A	N/A	N/A	N/A	N/A
U86x015645	86	HILIC ESI pos.	15645	354.151	1.50515
U86x015646	86	HILIC ESI pos.	15646	591.189	1.50715
U86x015651	86	HILIC ESI pos.	15651	238.082	1.50593
U86x015746	86	HILIC ESI pos.	15746	194.066	1.51175
U86x015769	86	HILIC ESI pos.	15769	220.082	1.60861
U86x015771	86	HILIC ESI pos.	15771	192.087	1.61
U86x015772	86	HILIC ESI pos.	15772	238.093	1.61009	True	CCMSLIB00005727160	Massbank:AC000277 Viridicatin|3-hydroxy-4-phenyl-1H-quinolin-2-one	M+H	238.086	0	1	129-24-8	N/A	C1=CC=C(C=C1)C2=C(C(=O)NC3=CC=CC=C32)O	1S/C15H11NO2/c17-14-13(10-6-2-1-3-7-10)11-8-4-5-9-12(11)16-15(14)18/h1-9,17H,(H,16,18)	Bronze	0.694748	MASSBANK	7665	96.605	29.417	3	0.00700378	238.086	238.093	1	QSRVMXWVVMILDI-UHFFFAOYSA-N	QSRVMXWVVMILDI	Organoheterocyclic compounds	Quinolines and derivatives	Phenylquinolines	Tryptophan alkaloids|Anthranilic acid alkaloids	Quinoline alkaloids	Alkaloids
U86x015773	86	HILIC ESI pos.	15773	260.074	1.61037
U86x015790	86	HILIC ESI pos.	15790	438.296	1.62315
U86x015794	86	HILIC ESI pos.	15794	273.083	1.62688
U86x015796	86	HILIC ESI pos.	15796	526.291	1.6275	True	CCMSLIB00010056593	PE(22:6/0:0); [M+H]+ C27H45N1O7P1	M+H	526.293	0	1	N/A	N/A	N/A	N/A	Gold	0.848774	PNNL-LIPIDS-POSITIVE	6841	97.65	4.40693	7	0.00231934	526.293	526.291	1	N/A	N/A	N/A	N/A	N/A	N/A	N/A	N/A
U86x015799	86	HILIC ESI pos.	15799	137.046	1.62787	True	CCMSLIB00000214298	Massbank:FIO00458 Allopurinol	[M+H]+	137.046	0	1	315-30-0	N/A	Oc(n2)c(n1)c(nc2)cn1	1S/C5H4N4O/c10-5-4-3(1-8-9-4)6-2-7-5/h1-2H,(H,8,9)(H,6,7,10)	Bronze	0.782439	MASSBANK	10039	97.672	3.0062	3	0.000411987	137.046	137.046	1	N/A	N/A	N/A	N/A	N/A	N/A	N/A	N/A
U86x015819	86	HILIC ESI pos.	15819	482.323	1.64052	True	CCMSLIB00010100779	PE(18:0/0:0); [M+H]+ C23H49N1O7P1	M+H	482.325	0	1	N/A	N/A	N/A	N/A	Gold	0.95626	PNNL-LIPIDS-POSITIVE	12002	98.431	4.11267	12	0.00198364	482.325	482.323	1	N/A	N/A	N/A	N/A	N/A	N/A	N/A	N/A
U86x015820	86	HILIC ESI pos.	15820	908.611	1.64787
U86x015824	86	HILIC ESI pos.	15824	867.572	1.64927
U86x015825	86	HILIC ESI pos.	15825	878.57	1.64447	True	CCMSLIB00010096619	PC(22:6/22:6); [M+H]+ C52H81N1O8P1	M+H	878.57	0	1	N/A	N/A	N/A	N/A	Gold	0.961283	PNNL-LIPIDS-POSITIVE	87527	98.668	0.208413	6	0.000183105	878.57	878.57	1	N/A	N/A	N/A	N/A	N/A	N/A	N/A	N/A
U86x015826	86	HILIC ESI pos.	15826	906.599	1.64434	Analog	CCMSLIB00010057499	PC(P-18:0/22:6); [M+H]+ C48H85N1O7P1	M+H	818.606	0	1	N/A	N/A	N/A	N/A	Gold	0.810215	PNNL-LIPIDS-POSITIVE	6571	98.66	107490	4	87.9922	818.606	906.599	1	N/A	N/A	N/A	N/A	N/A	N/A	N/A	N/A
U86x015832	86	HILIC ESI pos.	15832	875.842	1.64415
U86x015835	86	HILIC ESI pos.	15835	910.613	1.65175
U86x015836	86	HILIC ESI pos.	15836	907.602	1.64446
U86x015840	86	HILIC ESI pos.	15840	852.553	1.65022	True	CCMSLIB00010057985	PC(20:5/22:6); [M+H]+ C50H79N1O8P1	M+H	852.554	0	1	N/A	N/A	N/A	N/A	Gold	0.95434	PNNL-LIPIDS-POSITIVE	49506	99.013	0.930682	8	0.000793457	852.554	852.554	1	N/A	N/A	N/A	N/A	N/A	N/A	N/A	N/A
U86x015842	86	HILIC ESI pos.	15842	882.594	1.65021
U86x015863	86	HILIC ESI pos.	15863	856.582	1.65738	True	CCMSLIB00010097903	PC(20:3/22:6); [M+H]+ C50H83N1O8P1	M+H	856.586	0	1	N/A	N/A	N/A	N/A	Gold	0.90405	PNNL-LIPIDS-POSITIVE	13027	99.443	4.489	4	0.00384521	856.586	856.582	1	N/A	N/A	N/A	N/A	N/A	N/A	N/A	N/A
U86x015885	86	HILIC ESI pos.	15885	854.567	1.6526
U86x015896	86	HILIC ESI pos.	15896	877.613	1.6683
U86x015902	86	HILIC ESI pos.	15902	876.607	1.66864
U86x015926	86	HILIC ESI pos.	15926	806.57	1.67534	True	CCMSLIB00010065778	PC(16:0/22:6); [M+H]+ C46H81N1O8P1	M+H	806.57	0	1	N/A	N/A	N/A	N/A	Gold	0.966071	PNNL-LIPIDS-POSITIVE	512376	100.52	0.151345	9	0.00012207	806.57	806.57	1	N/A	N/A	N/A	N/A	N/A	N/A	N/A	N/A
U86x015940	86	HILIC ESI pos.	15940	790.573	1.67299	True	CCMSLIB00010056763	PC(P-16:0/22:6); [M+H]+ C46H81N1O7P1	M+H	790.575	0	1	N/A	N/A	N/A	N/A	Gold	0.935894	PNNL-LIPIDS-POSITIVE	13664	100.379	2.62492	8	0.0020752	790.575	790.573	1	N/A	N/A	N/A	N/A	N/A	N/A	N/A	N/A
U86x015956	86	HILIC ESI pos.	15956	780.553	1.68201	True	CCMSLIB00010094525	PC(16:0/20:5); [M+H]+ C44H79N1O8P1	M+H	780.554	0	1	N/A	N/A	N/A	N/A	Gold	0.97067	PNNL-LIPIDS-POSITIVE	98531	100.92	1.17292	9	0.000915527	780.554	780.553	1	N/A	N/A	N/A	N/A	N/A	N/A	N/A	N/A
U86x015957	86	HILIC ESI pos.	15957	792.587	1.68176	True	CCMSLIB00010061602	PC(O-16:0/22:6); [M+H]+ C46H83N1O7P1	M+H	792.591	0	1	N/A	N/A	N/A	N/A	Gold	0.945549	PNNL-LIPIDS-POSITIVE	36688	100.906	4.92846	5	0.00390625	792.591	792.587	1	N/A	N/A	N/A	N/A	N/A	N/A	N/A	N/A
U86x015966	86	HILIC ESI pos.	15966	807.573	1.67599
U86x015970	86	HILIC ESI pos.	15970	764.557	1.68226	True	CCMSLIB00010065788	PC(P-16:0/20:5); [M+H]+ C44H79N1O7P1	M+H	764.559	0	1	N/A	N/A	N/A	N/A	Gold	0.902712	PNNL-LIPIDS-POSITIVE	6011	100.935	3.75203	6	0.00286865	764.559	764.557	1	N/A	N/A	N/A	N/A	N/A	N/A	N/A	N/A
U86x015984	86	HILIC ESI pos.	15984	808.581	1.67889
U86x016024	86	HILIC ESI pos.	16024	729.523	1.70449
U86x016039	86	HILIC ESI pos.	16039	736.574	1.74048
U86x016070	86	HILIC ESI pos.	16070	815.631	1.73973
U86x016100	86	HILIC ESI pos.	16100	735.572	1.74011
U86x016111	86	HILIC ESI pos.	16111	847.669	1.76046
U86x016112	86	HILIC ESI pos.	16112	803.631	1.74919
U86x016115	86	HILIC ESI pos.	16115	762.591	1.73426
U86x016122	86	HILIC ESI pos.	16122	690.54	1.72475
U86x016126	86	HILIC ESI pos.	16126	846.665	1.75536
U86x016127	86	HILIC ESI pos.	16127	746.569	1.72666	True	CCMSLIB00010095053	PC(15:0/18:1); [M+H]+ C41H81N1O8P1	M+H	746.57	0	1	N/A	N/A	N/A	N/A	Gold	0.960025	PNNL-LIPIDS-POSITIVE	19919	103.6	1.22631	4	0.000915527	746.57	746.569	1	N/A	N/A	N/A	N/A	N/A	N/A	N/A	N/A
U86x016129	86	HILIC ESI pos.	16129	784.16	1.72391
U86x016138	86	HILIC ESI pos.	16138	706.536	1.72857	True	CCMSLIB00010097051	PC(14:0/16:0); [M+H]+ C38H77N1O8P1	M+H	706.539	0	1	N/A	N/A	N/A	N/A	Gold	0.959121	PNNL-LIPIDS-POSITIVE	15868	103.714	3.7146	5	0.00262451	706.539	706.536	1	N/A	N/A	N/A	N/A	N/A	N/A	N/A	N/A
U86x016142	86	HILIC ESI pos.	16142	763.594	1.73561
U86x016154	86	HILIC ESI pos.	16154	758.225	1.73183	Analog	CCMSLIB00010055513	PC(16:0/18:1); [M+H]+ C42H83N1O8P1	M+H	760.586	0	1	N/A	N/A	N/A	N/A	Gold	0.974269	PNNL-LIPIDS-POSITIVE	96030	103.91	3104.14	7	2.36096	760.586	758.225	1	N/A	N/A	N/A	N/A	N/A	N/A	N/A	N/A
U86x016162	86	HILIC ESI pos.	16162	720.553	1.73377	True	CCMSLIB00010095381	PC(15:0/16:0); [M+H]+ C39H79N1O8P1	M+H	720.554	0	1	N/A	N/A	N/A	N/A	Gold	0.966278	PNNL-LIPIDS-POSITIVE	9876	104.026	1.27059	6	0.000915527	720.554	720.553	1	N/A	N/A	N/A	N/A	N/A	N/A	N/A	N/A
U86x016164	86	HILIC ESI pos.	16164	774.598	1.7362
U86x016165	86	HILIC ESI pos.	16165	761.589	1.73264
U86x016180	86	HILIC ESI pos.	16180	777.61	1.74134
U86x016181	86	HILIC ESI pos.	16181	749.585	1.74156
U86x016186	86	HILIC ESI pos.	16186	734.568	1.7392	True	CCMSLIB00010078086	PC(16:0/16:0); [M+H]+ C40H81N1O8P1	M+H	734.57	0	1	N/A	N/A	N/A	N/A	Gold	0.975142	PNNL-LIPIDS-POSITIVE	74687	104.352	2.49269	9	0.00183105	734.57	734.568	1	N/A	N/A	N/A	N/A	N/A	N/A	N/A	N/A
U86x016188	86	HILIC ESI pos.	16188	760.585	1.73223
U86x016190	86	HILIC ESI pos.	16190	732.291	1.73752	Analog	CCMSLIB00010056021	PC(16:0/16:1); [M+H]+ C40H79N1O8P1	M+H	732.554	0	1	N/A	N/A	N/A	N/A	Gold	0.976436	PNNL-LIPIDS-POSITIVE	35454	104.251	359.602	6	0.263428	732.554	732.291	1	N/A	N/A	N/A	N/A	N/A	N/A	N/A	N/A
U86x016200	86	HILIC ESI pos.	16200	814.628	1.73758
U86x016208	86	HILIC ESI pos.	16208	790.619	1.7373
U86x016217	86	HILIC ESI pos.	16217	750.591	1.74584
U86x016218	86	HILIC ESI pos.	16218	718.579	1.77719	True	CCMSLIB00010093345	PC(O-16:0/16:1); [M+H]+ C40H81N1O7P1	M+H	718.575	0	1	N/A	N/A	N/A	N/A	Gold	0.768405	PNNL-LIPIDS-POSITIVE	5167	106.632	5.77586	4	0.00415039	718.575	718.579	1	N/A	N/A	N/A	N/A	N/A	N/A	N/A	N/A
U86x016224	86	HILIC ESI pos.	16224	775.602	1.73778
U86x016253	86	HILIC ESI pos.	16253	722.558	1.73473
U86x016280	86	HILIC ESI pos.	16280	737.576	1.742
U86x016316	86	HILIC ESI pos.	16316	788.614	1.74458
U86x016447	86	HILIC ESI pos.	16447	701.556	1.7933
U86x016453	86	HILIC ESI pos.	16453	797.648	1.79667
U86x016463	86	HILIC ESI pos.	16463	717.588	1.80076	Analog	CCMSLIB00010055514	PC(16:0/18:1); [M+H]+ C42H83N1O8P1	M+H	760.586	0	1	N/A	N/A	N/A	N/A	Gold	0.962273	PNNL-LIPIDS-POSITIVE	5074	108.046	56532.7	3	42.9979	760.586	717.588	1	N/A	N/A	N/A	N/A	N/A	N/A	N/A	N/A
U86x016466	86	HILIC ESI pos.	16466	689.557	1.80157	True	CCMSLIB00010084363	SM(d18:1/15:0); [M+H]+ C38H78N2O6P1	M+H	689.56	0	1	N/A	N/A	N/A	N/A	Gold	0.978166	PNNL-LIPIDS-POSITIVE	6116	108.094	3.9831	3	0.00274658	689.56	689.557	1	N/A	N/A	N/A	N/A	N/A	N/A	N/A	N/A
U86x016476	86	HILIC ESI pos.	16476	731.604	1.80381	Analog	CCMSLIB00003136583	Spectral Match to 1-Hexadecanoyl-2-(9Z-octadecenoyl)-sn-glycero-3-phosphocholine from NIST14	M+H	760.586	0	1	26853316	N/A	N/A	N/A	Bronze	0.942715	GNPS-NIST14-MATCHES	5123	108.229	38105.5	3	28.9825	760.586	731.604	1	N/A	N/A	N/A	N/A	N/A	N/A	N/A	N/A
U86x016477	86	HILIC ESI pos.	16477	675.541	1.8038	True	CCMSLIB00010080985	SM(d16:1/16:0); [M+H]+ C37H76N2O6P1	M+H	675.544	0	1	N/A	N/A	N/A	N/A	Gold	0.977613	PNNL-LIPIDS-POSITIVE	6535	108.228	4.06573	4	0.00274658	675.544	675.541	1	N/A	N/A	N/A	N/A	N/A	N/A	N/A	N/A
U86x016529	86	HILIC ESI pos.	16529	814.683	1.83568
U86x016537	86	HILIC ESI pos.	16537	759.633	1.82138
U86x016546	86	HILIC ESI pos.	16546	785.649	1.80736
U86x016606	86	HILIC ESI pos.	16606	799.665	1.80917
U86x016611	86	HILIC ESI pos.	16611	571.354	1.84458
U86x016612	86	HILIC ESI pos.	16612	552.399	1.84307
U86x016618	86	HILIC ESI pos.	16618	568.339	1.84493	True	CCMSLIB00010083547	PC(22:6/0:0); [M+H]+ C30H51N1O7P1	M+H	568.34	0	1	N/A	N/A	N/A	N/A	Gold	0.944348	PNNL-LIPIDS-POSITIVE	56435	110.696	2.89958	8	0.00164795	568.34	568.339	1	N/A	N/A	N/A	N/A	N/A	N/A	N/A	N/A
U86x016620	86	HILIC ESI pos.	16620	550.384	1.84567	Analog	CCMSLIB00010067534	PC(20:5/0:0); [M+H]+ C28H49N1O7P1	M+H	542.325	0	1	N/A	N/A	N/A	N/A	Gold	0.91146	PNNL-LIPIDS-POSITIVE	2608	110.74	14860.9	3	8.05945	542.325	550.384	1	N/A	N/A	N/A	N/A	N/A	N/A	N/A	N/A
U86x016621	86	HILIC ESI pos.	16621	572.363	1.84398
U86x016637	86	HILIC ESI pos.	16637	590.378	1.84991
U86x016639	86	HILIC ESI pos.	16639	570.349	1.84471
U86x016648	86	HILIC ESI pos.	16648	542.322	1.85161	True	CCMSLIB00010067534	PC(20:5/0:0); [M+H]+ C28H49N1O7P1	M+H	542.325	0	1	N/A	N/A	N/A	N/A	Gold	0.90957	PNNL-LIPIDS-POSITIVE	5113	111.097	4.83937	4	0.00262451	542.325	542.322	1	N/A	N/A	N/A	N/A	N/A	N/A	N/A	N/A
U86x016654	86	HILIC ESI pos.	16654	544.336	1.85472	True	CCMSLIB00010067558	PC(0:0/20:4); [M+H]+ C28H51N1O7P1	M+H	544.34	0	1	N/A	N/A	N/A	N/A	Gold	0.823291	PNNL-LIPIDS-POSITIVE	1371	111.283	8.29739	5	0.0045166	544.34	544.336	1	N/A	N/A	N/A	N/A	N/A	N/A	N/A	N/A
U86x016663	86	HILIC ESI pos.	16663	524.369	1.85703	True	CCMSLIB00010056154	PC(0:0/18:0); [M+H]+ C26H55N1O7P1	M+H	524.372	0	1	N/A	N/A	N/A	N/A	Gold	0.937003	PNNL-LIPIDS-POSITIVE	17137	111.422	4.42308	8	0.00231934	524.372	524.369	1	N/A	N/A	N/A	N/A	N/A	N/A	N/A	N/A
U86x016666	86	HILIC ESI pos.	16666	522.354	1.85825	True	CCMSLIB00010093437	PC(0:0/18:1); [M+H]+ C26H53N1O7P1	M+H	522.356	0	1	N/A	N/A	N/A	N/A	Gold	0.957586	PNNL-LIPIDS-POSITIVE	29226	111.495	3.73907	8	0.00195312	522.356	522.354	1	N/A	N/A	N/A	N/A	N/A	N/A	N/A	N/A
U86x016677	86	HILIC ESI pos.	16677	520.337	1.86425	True	CCMSLIB00010093117	PC(18:2/0:0); [M+H]+ C26H51N1O7P1	M+H	520.34	0	1	N/A	N/A	N/A	N/A	Gold	0.939515	PNNL-LIPIDS-POSITIVE	7327	111.855	6.45142	8	0.00335693	520.34	520.337	1	N/A	N/A	N/A	N/A	N/A	N/A	N/A	N/A
U86x016686	86	HILIC ESI pos.	16686	510.353	1.8655	True	CCMSLIB00010057963	PC(17:0/0:0); [M+H]+ C25H53N1O7P1	M+H	510.356	0	1	N/A	N/A	N/A	N/A	Gold	0.93674	PNNL-LIPIDS-POSITIVE	2813	111.93	5.02292	5	0.00256348	510.356	510.353	1	N/A	N/A	N/A	N/A	N/A	N/A	N/A	N/A
U86x016687	86	HILIC ESI pos.	16687	180.051	1.86629	True	CCMSLIB00004717289	Xanthopterin	[M+H]+	180.052	0	1	N/A	N/A	N/A	InChI=1S/C6H5N5O2/c7-6-10-4-3(5(13)11-6)9-2(12)1-8-4/h1H,(H,9,12)(H3,7,8,10,11,13)	Bronze	0.640124	MONA	1335	111.977	7.20346	4	0.001297	180.052	180.051	1	VURKRJGMSKJIQX-UHFFFAOYSA-N	VURKRJGMSKJIQX	Organoheterocyclic compounds	Pteridines and derivatives	Pterins and derivatives	N/A	N/A	N/A
U86x016690	86	HILIC ESI pos.	16690	508.337	1.86771	True	CCMSLIB00010056244	PC(17:1/0:0); [M+H]+ C25H51N1O7P1	M+H	508.34	0	1	N/A	N/A	N/A	N/A	Gold	0.782088	PNNL-LIPIDS-POSITIVE	965	112.062	5.88331	4	0.00299072	508.34	508.337	1	N/A	N/A	N/A	N/A	N/A	N/A	N/A	N/A
U86x016698	86	HILIC ESI pos.	16698	472.34	1.86948	Analog	CCMSLIB00006429128	(6aR,8aS)-11-(3-acetamido-2-methylpropyl)-6a,8a,9-trimethyl-10-oxo-1,3,4,5,6,6a,6b,7,8,8a,8b,9,10,12,12a,12b-hexadecahydropentaleno[2,1-a]phenanthren-4-yl acetate	[M+H]+	496.34	495.335	1	N/A	N/A	O=C(OC1CC2=CCC3C4CC5=C(C(=O)C(C)C5C4(C)CCC3C2(C)CC1)CC(C)CNC(=O)C)C	InChI=1S/C31H45NO4/c1-17(16-32-19(3)33)13-25-24-15-27-23-8-7-21-14-22(36-20(4)34)9-11-30(21,5)26(23)10-12-31(27,6)28(24)18(2)29(25)35/h7,17-18,22-23,26-28H,8-16H2,1-6H3,(H,32,33)	Gold	0.634286	BMDMS-NP	372	112.169	48354.1	6	24.0001	496.34	472.34	1	KESBUZBXJMXUNA-UHFFFAOYSA-N	KESBUZBXJMXUNA	N/A	N/A	N/A	Steroids		Terpenoids
U86x016703	86	HILIC ESI pos.	16703	496.339	1.87327	True	CCMSLIB00010055772	PC(0:0/16:0); [M+H]+ C24H51N1O7P1	M+H	496.34	0	1	N/A	N/A	N/A	N/A	Gold	0.954652	PNNL-LIPIDS-POSITIVE	62698	112.396	1.84456	8	0.000915527	496.34	496.339	1	N/A	N/A	N/A	N/A	N/A	N/A	N/A	N/A
U86x016704	86	HILIC ESI pos.	16704	554.39	1.87183
U86x016713	86	HILIC ESI pos.	16713	494.322	1.8774	True	CCMSLIB00010055578	PC(16:1/0:0); [M+H]+ C24H49N1O7P1	M+H	494.325	0	1	N/A	N/A	N/A	N/A	Gold	0.955259	PNNL-LIPIDS-POSITIVE	2080	112.644	5.61797	4	0.0027771	494.325	494.322	1	N/A	N/A	N/A	N/A	N/A	N/A	N/A	N/A
U86x016714	86	HILIC ESI pos.	16714	427.36	1.88226
U86x016717	86	HILIC ESI pos.	16717	495.325	1.87726
U86x016720	86	HILIC ESI pos.	16720	450.355	1.87713
U86x016721	86	HILIC ESI pos.	16721	482.322	1.88123
U86x016728	86	HILIC ESI pos.	16728	426.356	1.88235	True	CCMSLIB00003139164	Spectral Match to Oleoyl L-carnitine from NIST14	M+H	426.357	0	1	13962055	N/A	N/A	N/A	Bronze	0.807282	GNPS-NIST14-MATCHES	581	112.941	3.00626	5	0.00128174	426.357	426.356	1	N/A	N/A	N/A	N/A	N/A	N/A	N/A	N/A
U86x016740	86	HILIC ESI pos.	16740	446.324	1.88269
U86x016770	86	HILIC ESI pos.	16770	424.34	1.88908	Analog	CCMSLIB00005884389	LAUROYLCARNITINE - 20.0 eV	M+H	344.28	0	1	25518-54-1	N/A	CCCCCCCCCCCC(=O)O[C@H](CC([O-])=O)C[N+](C)(C)C	N/A	Gold	0.62253	GNPS-LIBRARY	144	113.345	232544	3	80.0601	344.28	424.34	1	FUJLYHJROOYKRA-QGZVFWFLSA-N	FUJLYHJROOYKRA	Lipids and lipid-like molecules	Fatty Acyls	Fatty acid esters	N/A	N/A	N/A
U86x016779	86	HILIC ESI pos.	16779	400.341	1.89365	True	CCMSLIB00005738748	Massbank:RP025002 Palmitoyl-L-Carnitine|L-Palmitoylcarnitine|(3R)-3-hexadecanoyloxy-4-(trimethylazaniumyl)butanoate	M+H	400.342	0	1	1935-18-8	N/A	CCCCCCCCCCCCCCCC(=O)O[C@H](CC(=O)[O-])C[N+](C)(C)C	1S/C23H45NO4/c1-5-6-7-8-9-10-11-12-13-14-15-16-17-18-23(27)28-21(19-22(25)26)20-24(2,3)4/h21H,5-20H2,1-4H3/t21-/m1/s1	Bronze	0.674043	MASSBANK	3214	113.619	2.05818	5	0.000823975	400.342	400.341	1	XOMRRQXKHMYMOC-OAQYLSRUSA-N	XOMRRQXKHMYMOC	Lipids and lipid-like molecules	Fatty Acyls	Fatty acid esters	N/A	N/A	N/A
U86x016782	86	HILIC ESI pos.	16782	482.358	1.89531
U86x016791	86	HILIC ESI pos.	16791	398.325	1.8977
U86x016917	86	HILIC ESI pos.	16917	806.567	1.87975
U86x016932	86	HILIC ESI pos.	16932	419.165	1.9698	Analog	CCMSLIB00006718075	Ochratoxin A	M+H	370.129	0	1	4825-86-9	20966	CC1CC2=C(C(=C(C=C2)C(=O)NC(CC3=CC=CC=C3)C(=O)O)O)C(=O)O1	InChI=1S/C20H19NO6/c1-11-9-13-7-8-14(17(22)16(13)20(26)27-11)18(23)21-15(19(24)25)10-12-5-3-2-4-6-12/h2-8,11,15,22H,9-10H2,1H3,(H,21,23)(H,24,25)/t11-,15+/m1/s1	Bronze	0.62342	GNPS-LIBRARY	9002	118.188	132484	4	49.0363	370.129	419.165	1	DAEYIVCTQUFNTM-UHFFFAOYSA-N	DAEYIVCTQUFNTM	N/A	N/A	N/A	Coumarins	Isocoumarins	Shikimates and Phenylpropanoids
U86x016934	86	HILIC ESI pos.	16934	254.087	1.97055	Analog	CCMSLIB00000224016	ethyl quinoxaline-2-carboxylate	M+H	191.08	190.074	1			O=C(OCC)C1=NC2=CC=CC=C2N=C1	InChI=1S/C11H10N2O2/c1-2-15-11(14)10-7-12-8-5-3-4-6-9(8)13-10/h3-7H,2H2,1H3	Bronze	0.773378	GNPS-LIBRARY	9450	118.233	329744	3	63.0074	191.08	254.087	1	HZMKSGSOBKQGJX-UHFFFAOYSA-N	HZMKSGSOBKQGJX	Organoheterocyclic compounds	Diazanaphthalenes	Benzodiazines	Anthranilic acid alkaloids	Phenazine alkaloids	Alkaloids
U86x016946	86	HILIC ESI pos.	16946	120.08	1.97252	True	CCMSLIB00003139938	Spectral Match to [4-(Aminomethyl)phenyl]methanamine from NIST14	M+H-NH3	120.077	0	1	539480	N/A	N/A	N/A	Bronze	0.63425	GNPS-NIST14-MATCHES	4384	118.351	27.4482	3	0.0032959	120.077	120.08	1	N/A	N/A	N/A	N/A	N/A	N/A	N/A	N/A
U86x016950	86	HILIC ESI pos.	16950	149.059	1.97073	True	CCMSLIB00006680965	CINNAMIC ACID	M+H	149.06	0	1	N/A	N/A	C1=CC=C(C=C1)/C=C/C(=O)O	"InChI=1S/C9H8O2/c10-9(11)7-6-8-4-2-1-3-5-8/h1-7H,(H,10,11)/b7-6+"	Bronze	0.736351	MONA	800	118.244	7.98461	3	0.00119019	149.06	149.059	1	WBYWAXJHAXSJNI-VOTSOKGWSA-N	WBYWAXJHAXSJNI	Phenylpropanoids and polyketides	Cinnamic acids and derivatives	Cinnamic acids	Phenylpropanoids (C6-C3)	Cinnamic acids and derivatives	Shikimates and Phenylpropanoids
U86x016986	86	HILIC ESI pos.	16986	240.108	1.98824	Analog	CCMSLIB00006568542	karanjin	[M+H]+	293.08	292.074	1	N/A	N/A	O=C1C(OC)=C(OC=2C=3OC=CC3C=CC12)C=4C=CC=CC4	InChI=1S/C18H12O4/c1-20-18-14(19)13-8-7-12-9-10-21-15(12)17(13)22-16(18)11-5-3-2-4-6-11/h2-10H,1H3	Gold	0.715938	BMDMS-NP	1414	119.294	180743	4	52.9723	293.08	240.108	1	JANBLZHPNGBWAO-UHFFFAOYSA-N	JANBLZHPNGBWAO	Phenylpropanoids and polyketides	Flavonoids	Flavones	Flavonoids	Flavonols	Shikimates and Phenylpropanoids
U86x017041	86	HILIC ESI pos.	17041	169.035	2.01598	True	CCMSLIB00005883631	URATE - 50.0 eV	M+H	169.036	0	1	69-93-2	N/A	O=C1NC2=C(N1)C(=O)NC(=O)N2	N/A	Gold	0.721815	GNPS-LIBRARY	648	120.959	7.6729	4	0.001297	169.036	169.035	1	LEHOTFFKMJEONL-UHFFFAOYSA-N	LEHOTFFKMJEONL	Organoheterocyclic compounds	Imidazopyrimidines	Purines and purine derivatives	Pseudoalkaloids	Purine alkaloids	Alkaloids
U86x017077	86	HILIC ESI pos.	17077	132.101	2.11454
U86x017261	86	HILIC ESI pos.	17261	104.052	2.169
U86x017265	86	HILIC ESI pos.	17265	150.058	2.16735	True	CCMSLIB00005738336	Massbank:RP001901 L-Methionine|(2S)-2-amino-4-methylsulfanylbutanoic acid	M+H	150.058	0	1	63-68-3	N/A	CSCC[C@@H](C(=O)O)N	1S/C5H11NO2S/c1-9-3-2-4(6)5(7)8/h4H,2-3,6H2,1H3,(H,7,8)/t4-/m0/s1	Bronze	0.776193	MASSBANK	570	130.041	3.35564	4	0.00050354	150.058	150.057	1	FFEARJCKVFRZRR-BYPYZUCNSA-N	FFEARJCKVFRZRR	Organic acids and derivatives	Carboxylic acids and derivatives	Amino acids, peptides, and analogues	Small peptides	Aminoacids	Amino acids and Peptides
U86x017266	86	HILIC ESI pos.	17266	133.031	2.16842
U86x017286	86	HILIC ESI pos.	17286	266.137	2.1809	Analog	CCMSLIB00005738377	Massbank:RP025501 Hexanoyl-L-Carnitine|L-Hexanoylcarnitine|(3R)-3-hexanoyloxy-4-(trimethylazaniumyl)butanoate	M+H	260.186	0	1	N/A	N/A	CCCCCC(=O)O[C@H](CC(=O)[O-])C[N+](C)(C)C	1S/C13H25NO4/c1-5-6-7-8-13(17)18-11(9-12(15)16)10-14(2,3)4/h11H,5-10H2,1-4H3/t11-/m1/s1	Bronze	0.867968	MASSBANK	573	130.854	22874.1	3	5.95151	260.186	266.138	1	VVPRQWTYSNDTEA-LLVKDONJSA-N	VVPRQWTYSNDTEA	Lipids and lipid-like molecules	Fatty Acyls	Fatty acid esters	N/A	N/A	N/A
U86x017308	86	HILIC ESI pos.	17308	246.169	2.20697
U86x017486	86	HILIC ESI pos.	17486	235.164	2.43128
U86x017487	86	HILIC ESI pos.	17487	118.086	2.4328
U86x017494	86	HILIC ESI pos.	17494	120.09	2.43368
U86x017518	86	HILIC ESI pos.	17518	218.137	2.46638
U86x017540	86	HILIC ESI pos.	17540	251.036	2.49449
U86x017586	86	HILIC ESI pos.	17586	198.088	2.54063	Analog	CCMSLIB00010118736	N-Acetyl-L-phenylalanine CollisionEnergy:205060	M+H	208.097	0	1	N/A	N/A	CC(O)=NC(Cc1ccccc1)C(=O)O	"InChI=1S/C11H13NO3/c1-8(13)12-10(11(14)15)7-9-5-3-2-4-6-9/h2-6,10H,7H2,1H3,(H,12,13)(H,14,15)/t10-/m0/s1"	Bronze	0.946244	BERKELEY-LAB	152220	152.438	48099.7	5	10.0094	208.097	198.088	1	CBQJSKKFNMDLON-UHFFFAOYSA-N	CBQJSKKFNMDLON	Organic acids and derivatives	Carboxylic acids and derivatives	Amino acids, peptides, and analogues			Shikimates and Phenylpropanoids
U86x017587	86	HILIC ESI pos.	17587	180.076	2.54061	Analog	CCMSLIB00010118739	N-Acetyl-L-phenylalanine CollisionEnergy:205060	M+H-H2O	190.086	0	1	N/A	N/A	CC(O)=NC(Cc1ccccc1)C(=O)O	"InChI=1S/C11H13NO3/c1-8(13)12-10(11(14)15)7-9-5-3-2-4-6-9/h2-6,10H,7H2,1H3,(H,12,13)(H,14,15)/t10-/m0/s1"	Bronze	0.936483	BERKELEY-LAB	1091	152.436	52661.4	4	10.0102	190.086	180.076	1	CBQJSKKFNMDLON-UHFFFAOYSA-N	CBQJSKKFNMDLON	Organic acids and derivatives	Carboxylic acids and derivatives	Amino acids, peptides, and analogues			Shikimates and Phenylpropanoids
U86x017589	86	HILIC ESI pos.	17589	152.081	2.54106	Analog	CCMSLIB00000223146	Massbank:PR100321 L-Histidine|L-His|L-alpha-Amino-beta-imidazolepropionic Acid|Glyoxaline-5-alanine|(S)-2-Amino-3-(4-imidazolyl)propionic acid	[M+H]+	156.077	0	1	71-00-1	N/A	OC(=O)C(N)Cc(c1)ncn1	1S/C6H9N3O2/c7-5(6(10)11)1-4-2-8-3-9-4/h2-3,5H,1,7H2,(H,8,9)(H,10,11)/t5-/m0/s1	Bronze	0.948852	MASSBANK	1034	152.464	25602.8	3	3.996	156.077	152.081	1	N/A	N/A	N/A	N/A	N/A	N/A	N/A	N/A
U86x017590	86	HILIC ESI pos.	17590	200.091	2.54145	Analog	CCMSLIB00005884164	L-HISTIDINE - 50.0 eV	M+H	156.077	0	1	5934-29-2	N/A	N[C@@H](CC1=CNC=N1)C(O)=O	N/A	Gold	0.770722	GNPS-LIBRARY	1298	152.487	282002	4	44.0141	156.077	200.091	1	HNDVDQJCIGZPNO-YFKPBYRVSA-N	HNDVDQJCIGZPNO	Organic acids and derivatives	Carboxylic acids and derivatives	Amino acids, peptides, and analogues	Small peptides	Aminoacids	Amino acids and Peptides
U86x017593	86	HILIC ESI pos.	17593	197.482	2.54158	Analog	CCMSLIB00010011061	His-C4:0	M+H	226.119	225.111	1	N/A	N/A	CCCC(NC(CC1=NC=CN1)C(O)=O)=O	N/A	Silver	0.93222	ECG-ACYL-AMIDES-C4-C24-LIBRARY	8523	152.495	126647	6	28.6373	226.119	197.482	1	FUKPDBRVAJVMSL-UHFFFAOYSA-N	FUKPDBRVAJVMSL	Organic acids and derivatives	Carboxylic acids and derivatives	Amino acids, peptides, and analogues	Small peptides	Dipeptides	Amino acids and Peptides
U86x017671	86	HILIC ESI pos.	17671	204.122	2.63634	True	CCMSLIB00003139520	Spectral Match to Acetyl-L-carnitine from NIST14	M+H	204.123	203.116	1	3040388	N/A	CC(=O)O[C@H](CC(=O)[O-])C[N+](C)(C)C	InChI=1S/C9H17NO4/c1-7(11)14-8(5-9(12)13)6-10(2,3)4/h8H,5-6H2,1-4H3/t8-/m1/s1	Bronze	0.976259	GNPS-NIST14-MATCHES	4097	158.18	3.9619	4	0.000808716	204.123	204.122	1	RDHQFKQIGNGIED-MRVPVSSYSA-N	RDHQFKQIGNGIED	Lipids and lipid-like molecules	Fatty Acyls	Fatty acid esters	N/A	N/A	N/A
U86x017672	86	HILIC ESI pos.	17672	249.155	2.63693
U86x017674	86	HILIC ESI pos.	17674	263.146	2.63773
U86x017830	86	HILIC ESI pos.	17830	104.107	2.87666
U87x003598	87	HILIC ESI neg.	3598	408.219	1.18149
U87x003601	87	HILIC ESI neg.	3601	388.251	1.18174
U87x003613	87	HILIC ESI neg.	3613	352.135	1.18152
U87x003637	87	HILIC ESI neg.	3637	362.235	1.18222
U87x003661	87	HILIC ESI neg.	3661	360.22	1.18238
U87x003669	87	HILIC ESI neg.	3669	356.19	1.18245
U87x003699	87	HILIC ESI neg.	3699	511.272	1.18361
U87x003709	87	HILIC ESI neg.	3709	334.204	1.18315
U87x003711	87	HILIC ESI neg.	3711	358.204	1.18301
U87x003731	87	HILIC ESI neg.	3731	346.204	1.18311
U87x003738	87	HILIC ESI neg.	3738	344.188	1.18368
U87x003744	87	HILIC ESI neg.	3744	332.188	1.18407
U87x003748	87	HILIC ESI neg.	3748	354.173	1.18421
U87x003776	87	HILIC ESI neg.	3776	330.172	1.18453
U87x003779	87	HILIC ESI neg.	3779	320.188	1.18442
U87x003830	87	HILIC ESI neg.	3830	318.173	1.18489	Analog	CCMSLIB00004707347	[4-(1-acetyloxyprop-2-enyl)-2-methoxyphenyl] 2-methylpropanoate	[M-H]-	291.124	0	1	N/A	N/A	N/A	InChI=1S/C16H20O5/c1-6-13(20-11(4)17)12-7-8-14(15(9-12)19-5)21-16(18)10(2)3/h6-10,13H,1H2,2-5H3	Bronze	0.615183	MONA	1637	71.094	92912	3	27.0489	291.124	318.173	-1	AZEASYGWRLHADI-UHFFFAOYSA-N	AZEASYGWRLHADI	N/A	N/A	N/A	N/A	N/A	N/A
U87x003969	87	HILIC ESI neg.	3969	344.152	1.1868
U87x003975	87	HILIC ESI neg.	3975	306.173	1.18603
U87x003998	87	HILIC ESI neg.	3998	304.157	1.18684
U87x004031	87	HILIC ESI neg.	4031	292.157	1.18729
U87x004132	87	HILIC ESI neg.	4132	290.142	1.18872
U87x004178	87	HILIC ESI neg.	4178	278.142	1.18926	Analog	CCMSLIB00005759977	Massbank:LU135551 2,5-dihydroxybenzenesulfonate|2,5-dihydroxybenzenesulfonic acid	M-H	188.986	0	1	88-46-0	N/A	OC1=CC=C(O)C(=C1)S(O)(=O)=O	1S/C6H6O5S/c7-4-1-2-5(8)6(3-4)12(9,10)11/h1-3,7-8H,(H,9,10,11)	Bronze	0.632611	MASSBANK	1691	71.355	471760	4	89.1561	188.986	278.142	-1	IKQCSJBQLWJEPU-UHFFFAOYSA-N	IKQCSJBQLWJEPU	Benzenoids	Benzene and substituted derivatives	Benzenesulfonic acids and derivatives			Shikimates and Phenylpropanoids
U87x004203	87	HILIC ESI neg.	4203	276.126	1.19021
U87x004237	87	HILIC ESI neg.	4237	264.127	1.19144
U87x004312	87	HILIC ESI neg.	4312	250.111	1.19281
U87x004335	87	HILIC ESI neg.	4335	424.214	1.19295
U87x004339	87	HILIC ESI neg.	4339	262.111	1.1924
U87x004348	87	HILIC ESI neg.	4348	248.095	1.19472
U87x004390	87	HILIC ESI neg.	4390	400.178	1.19527
U87x004421	87	HILIC ESI neg.	4421	274.11	1.19309
U87x004457	87	HILIC ESI neg.	4457	529.282	1.2016
U87x004472	87	HILIC ESI neg.	4472	527.267	1.20096
U87x004553	87	HILIC ESI neg.	4553	515.303	1.20463
U87x004598	87	HILIC ESI neg.	4598	320.152	1.20365
U87x004614	87	HILIC ESI neg.	4614	517.305	1.20562
U87x004691	87	HILIC ESI neg.	4691	491.205	1.20593
U87x004766	87	HILIC ESI neg.	4766	356.152	1.21019
U87x004822	87	HILIC ESI neg.	4822	208.064	1.21967	Analog	CCMSLIB00006678375	TAURINE	M-H	124.007	0	1	N/A	N/A	C(CS(=O)(=O)O)N	"InChI=1S/C2H7NO3S/c3-1-2-7(4,5)6/h1-3H2,(H,4,5,6)"	Bronze	0.605342	MONA	2153	73.18	677841	3	84.057	124.007	208.064	-1	XOAAWQZATWQOTB-UHFFFAOYSA-N	XOAAWQZATWQOTB	Organic acids and derivatives	Organic sulfonic acids and derivatives	Organosulfonic acids and derivatives
U87x004827	87	HILIC ESI neg.	4827	228.033	1.22112	Analog	CCMSLIB00005764903	Massbank:LU135553 2,5-dihydroxybenzenesulfonate|2,5-dihydroxybenzenesulfonic acid	M-H	188.986	0	1	88-46-0	N/A	OC1=CC=C(O)C(=C1)S(O)(=O)=O	1S/C6H6O5S/c7-4-1-2-5(8)6(3-4)12(9,10)11/h1-3,7-8H,(H,9,10,11)	Bronze	0.759254	MASSBANK	39947	73.267	206613	4	39.0469	188.986	228.033	-1	IKQCSJBQLWJEPU-UHFFFAOYSA-N	IKQCSJBQLWJEPU	Benzenoids	Benzene and substituted derivatives	Benzenesulfonic acids and derivatives			Shikimates and Phenylpropanoids
U87x004838	87	HILIC ESI neg.	4838	384.147	1.20923
U87x004844	87	HILIC ESI neg.	4844	242.048	1.22273
U87x004927	87	HILIC ESI neg.	4927	534.301	1.23413
U87x004945	87	HILIC ESI neg.	4945	440.209	1.21261
U87x004993	87	HILIC ESI neg.	4993	531.299	1.23602
U87x005018	87	HILIC ESI neg.	5018	533.301	1.23556
U87x005033	87	HILIC ESI neg.	5033	395.206	1.23984	Analog	CCMSLIB00010123354	6160-80-1 CollisionEnergy:205060	M-H	351.072	0	1	N/A	N/A	Cc1cc(=O)oc2cc(OC3OC(C(=O)O)C(O)C(O)C3O)ccc12	"InChI=1S/C16H16O9/c1-6-4-10(17)24-9-5-7(2-3-8(6)9)23-16-13(20)11(18)12(19)14(25-16)15(21)22/h2-5,11-14,16,18-20H,1H3,(H,21,22)/t11-,12-,13+,14-,16+/m0/s1"	Bronze	0.861287	BERKELEY-LAB	2644	74.391	125711	6	44.1336	351.072	395.206	-1	ARQXEQLMMNGFDU-UHFFFAOYSA-N	ARQXEQLMMNGFDU	Phenylpropanoids and polyketides	Coumarins and derivatives	Coumarin glycosides	Coumarins	Simple coumarins	Shikimates and Phenylpropanoids
U87x005102	87	HILIC ESI neg.	5102	227.996	1.24571	Analog	CCMSLIB00003135982	Spectral Match to p-Tolyl Sulfate from METLIN	M-H	187.007	188.014	1	91978-69-7	N/A	CC1=CC=C(C=C1)OS(=O)(=O)O	InChI=1S/C7H8O4S/c1-6-2-4-7(5-3-6)11-12(8,9)10/h2-5H,1H3,(H,8,9,10)	Bronze	0.873613	GNPS-NIST14-MATCHES	30120	74.743	219187	3	40.9895	187.007	227.997	-1	WGNAKZGUSRVWRH-UHFFFAOYSA-N	WGNAKZGUSRVWRH	Organic acids and derivatives	Organic sulfuric acids and derivatives	Arylsulfates	Phenolic acids (C6-C1)	Simple phenolic acids	Shikimates and Phenylpropanoids
U87x005138	87	HILIC ESI neg.	5138	261.006	1.25614	True	CCMSLIB00006679430	HOMOVANILLIC ACID SULFATE	M-H	261.007	0	1	N/A	N/A	COC1=CC(=CC=C1OS(=O)(=O)O)CC(=O)O	"InChI=1S/C9H10O7S/c1-15-8-4-6(5-9(10)11)2-3-7(8)16-17(12,13)14/h2-4H,5H2,1H3,(H,10,11)(H,12,13,14)"	Bronze	0.874452	MONA	1401	75.369	4.20921	5	0.00109863	261.007	261.006	-1	IACOAKYXFIWAQN-UHFFFAOYSA-N	IACOAKYXFIWAQN	Organic acids and derivatives	Organic sulfuric acids and derivatives	Arylsulfates	Phenolic acids (C6-C1)	Simple phenolic acids	Shikimates and Phenylpropanoids
U87x005168	87	HILIC ESI neg.	5168	458.201	1.2452
U87x005188	87	HILIC ESI neg.	5188	719.466	1.26053
U87x005206	87	HILIC ESI neg.	5206	721.481	1.26135
U87x005215	87	HILIC ESI neg.	5215	879.653	1.25066
U87x005219	87	HILIC ESI neg.	5219	793.501	1.25322
U87x005225	87	HILIC ESI neg.	5225	776.552	1.25721
U87x005232	87	HILIC ESI neg.	5232	745.493	1.25828	True	CCMSLIB00010059444	PG(16:1/18:1); [M-H]- C40H74O10P1	M-H	745.502	0	1	N/A	N/A	N/A	N/A	Gold	0.686278	PNNL-LIPIDS-NEGATIVE	3578	75.497	12.0351	8	0.00897217	745.502	745.493	-1	N/A	N/A	N/A	N/A	N/A	N/A	N/A	N/A
U87x005235	87	HILIC ESI neg.	5235	771.518	1.25781	Analog	CCMSLIB00010059737	PG(16:0/18:2); [M-H]- C40H74O10P1	M-H	745.502	0	1	N/A	N/A	N/A	N/A	Gold	0.715333	PNNL-LIPIDS-NEGATIVE	2236	75.469	34897.5	7	26.0162	745.502	771.518	-1	N/A	N/A	N/A	N/A	N/A	N/A	N/A	N/A
U87x005237	87	HILIC ESI neg.	5237	693.449	1.26336	Analog	CCMSLIB00003135523	Spectral Match to 1-Palmitoyl-2-oleoyl-sn-glycero-3-phosphate from NIST14	M-H	673.483	674.489	1	62600811	N/A	CCCCCCCCCCCCCCCC(=O)OC[C@H](COP(=O)(O)O)OC(=O)CCCCCCC/C=C\CCCCCCCC	InChI=1S/C37H71O8P/c1-3-5-7-9-11-13-15-17-18-20-22-24-26-28-30-32-37(39)45-35(34-44-46(40,41)42)33-43-36(38)31-29-27-25-23-21-19-16-14-12-10-8-6-4-2/h17-18,35H,3-16,19-34H2,1-2H3,(H2,40,41,42)/b18-17-/t35-/m1/s1	Bronze	0.844552	GNPS-NIST14-MATCHES	2733	75.801	29646.7	6	19.9666	673.483	693.45	-1	OPVZUEPSMJNLOM-QEJMHMKOSA-N	OPVZUEPSMJNLOM	Lipids and lipid-like molecules	Glycerophospholipids	Glycerophosphates	Glycerophospholipids	Glycerophosphates	Fatty acids
U87x005238	87	HILIC ESI neg.	5238	851.621	1.25293
U87x005239	87	HILIC ESI neg.	5239	723.496	1.26213
U87x005240	87	HILIC ESI neg.	5240	795.559	1.25852
U87x005243	87	HILIC ESI neg.	5243	809.574	1.25791
U87x005244	87	HILIC ESI neg.	5244	722.486	1.26219
U87x005246	87	HILIC ESI neg.	5246	673.481	1.26761	True	CCMSLIB00003135523	Spectral Match to 1-Palmitoyl-2-oleoyl-sn-glycero-3-phosphate from NIST14	M-H	673.483	674.489	1	62600811	N/A	CCCCCCCCCCCCCCCC(=O)OC[C@H](COP(=O)(O)O)OC(=O)CCCCCCC/C=C\CCCCCCCC	InChI=1S/C37H71O8P/c1-3-5-7-9-11-13-15-17-18-20-22-24-26-28-30-32-37(39)45-35(34-44-46(40,41)42)33-43-36(38)31-29-27-25-23-21-19-16-14-12-10-8-6-4-2/h17-18,35H,3-16,19-34H2,1-2H3,(H2,40,41,42)/b18-17-/t35-/m1/s1	Bronze	0.8703	GNPS-NIST14-MATCHES	5265	76.057	3.35317	8	0.0022583	673.483	673.481	-1	OPVZUEPSMJNLOM-QEJMHMKOSA-N	OPVZUEPSMJNLOM	Lipids and lipid-like molecules	Glycerophospholipids	Glycerophosphates	Glycerophospholipids	Glycerophosphates	Fatty acids
U87x005274	87	HILIC ESI neg.	5274	547.293	1.2725
U87x005275	87	HILIC ESI neg.	5275	732.563	1.26539
U87x005292	87	HILIC ESI neg.	5292	281.098	1.26506
U87x005315	87	HILIC ESI neg.	5315	792.584	1.26545
U87x005322	87	HILIC ESI neg.	5322	647.465	1.27146
U87x005406	87	HILIC ESI neg.	5406	887.564	1.30675
U87x005408	87	HILIC ESI neg.	5408	935.565	1.29807
U87x005418	87	HILIC ESI neg.	5418	907.535	1.30087
U87x005434	87	HILIC ESI neg.	5434	905.519	1.30259	Analog	CCMSLIB00010070933	PI(18:0/20:4); [M-H]- C47H82O13P1	M-H	885.549	0	1	N/A	N/A	N/A	N/A	Gold	0.610303	PNNL-LIPIDS-NEGATIVE	3876	78.156	22550.2	6	19.9693	885.549	905.519	-1	N/A	N/A	N/A	N/A	N/A	N/A	N/A	N/A
U87x005435	87	HILIC ESI neg.	5435	927.503	1.29618
U87x005438	87	HILIC ESI neg.	5438	869.52	1.3066
U87x005439	87	HILIC ESI neg.	5439	895.535	1.30353	Analog	CCMSLIB00005737180	Massbank:LQB00694 PI 38:4	M-H	885.551	0	1	N/A	N/A	CCCCCCCCCCCCCCCCCC(=O)OCC(COP(O)(=O)OC1C(O)C(O)C(O)C(O)C1O)OC(=O)CCCCCC\C=C/C\C=C/C\C=C/C\C=C/CC	1S/C47H83O13P/c1-3-5-7-9-11-13-15-17-19-20-22-24-26-28-30-32-34-36-41(49)59-39(38-58-61(55,56)60-47-45(53)43(51)42(50)44(52)46(47)54)37-57-40(48)35-33-31-29-27-25-23-21-18-16-14-12-10-8-6-4-2/h5,7,11,13,17,19,22,24,39,42-47,50-54H,3-4,6,8-10,12,14-16,18,20-21,23,25-38H2,1-2H3,(H,55,56)/b7-5-,13-11-,19-17-,24-22-	Bronze	0.826577	MASSBANK	6803	78.212	11274.8	13	9.98438	885.551	895.535	-1	OJESNYFIPWSOPO-ZKVKLVECSA-N	OJESNYFIPWSOPO	Lipids and lipid-like molecules	Glycerophospholipids	Glycerophosphoinositols	Glycerophospholipids	Glycerophosphoinositols	Fatty acids
U87x005441	87	HILIC ESI neg.	5441	913.577	1.30299
U87x005443	87	HILIC ESI neg.	5443	867.538	1.30474
U87x005448	87	HILIC ESI neg.	5448	899.563	1.30421
U87x005450	87	HILIC ESI neg.	5450	881.521	1.30501	Analog	CCMSLIB00005736861	Massbank:LQB00294 PI 34:2	M-H	833.517	0	1	N/A	N/A	CCCCCCCCCCCCCCCC(=O)OCC(COP(O)(=O)OC1C(O)C(O)C(O)C(O)C1O)OC(=O)CCCCCCC\C=C/C\C=C/CCCCC	1S/C43H79O13P/c1-3-5-7-9-11-13-15-17-18-20-22-24-26-28-30-32-37(45)55-35(34-54-57(51,52)56-43-41(49)39(47)38(46)40(48)42(43)50)33-53-36(44)31-29-27-25-23-21-19-16-14-12-10-8-6-4-2/h11,13,17-18,35,38-43,46-50H,3-10,12,14-16,19-34H2,1-2H3,(H,51,52)/b13-11-,18-17-	Bronze	0.62776	MASSBANK	11362	78.3	57591.8	15	48.0038	833.517	881.521	-1	BSNJSZUDOMPYIR-BCTRXSSUSA-N	BSNJSZUDOMPYIR	Lipids and lipid-like molecules	Glycerophospholipids	Glycerophosphoinositols	Glycerophospholipids	Glycerophosphoinositols	Fatty acids
U87x005463	87	HILIC ESI neg.	5463	886.556	1.30432
U87x005465	87	HILIC ESI neg.	5465	880.775	1.30523
U87x005474	87	HILIC ESI neg.	5474	857.519	1.30929	True	CCMSLIB00005724245	PI(16:0_20:4) - [3-(hexadecanoyloxy)-2-[icosa-5.8.11.14-tetraenoyloxy]propoxy]({[2.3.4.5.6-pentahydroxycyclohexyl]oxy})phosphinic acid	M-H	857.517	858.526	1	88587-97-7	N/A	CCCCCCCCCCCCCCCC(=O)OC[C@H](COP(O)(=O)O[C@H]1[C@H](O)[C@@H](O)[C@H](O)[C@@H](O)[C@H]1O)OC(=O)CCC\C=C/C\C=C/C\C=C/C\C=C/CCCCC	N/A	Bronze	0.625961	GNPS-IOBA-NHC	4524	78.557	2.42	10	0.0020752	857.517	857.519	-1	KIQYUSYSJTUGFZ-LSLODQAYSA-N	KIQYUSYSJTUGFZ	Lipids and lipid-like molecules	Glycerophospholipids	Glycerophosphoinositols	Glycerophospholipids	Glycerophosphoinositols	Fatty acids
U87x005475	87	HILIC ESI neg.	5475	859.534	1.31188	True	CCMSLIB00005737267	Massbank:LQB00700 PI 36:3	M-H	859.533	0	1	N/A	N/A	CCCCCCCC\C=C/CCCCCCCC(=O)OCC(COP(O)(=O)OC1C(O)C(O)C(O)C(O)C1O)OC(=O)CCCCCCC\C=C/C\C=C/CCCCC	1S/C45H81O13P/c1-3-5-7-9-11-13-15-17-19-21-23-25-27-29-31-33-38(46)55-35-37(36-56-59(53,54)58-45-43(51)41(49)40(48)42(50)44(45)52)57-39(47)34-32-30-28-26-24-22-20-18-16-14-12-10-8-6-4-2/h12,14,17-20,37,40-45,48-52H,3-11,13,15-16,21-36H2,1-2H3,(H,53,54)/b14-12-,19-17-,20-18-	Bronze	0.672956	MASSBANK	4185	78.713	1.4912	12	0.00128174	859.533	859.534	-1	MXJMOLQIXMJUEL-RQOIEFAZSA-N	MXJMOLQIXMJUEL	Lipids and lipid-like molecules	Glycerophospholipids	Glycerophosphoinositols	Glycerophospholipids	Glycerophosphoinositols	Fatty acids
U87x005480	87	HILIC ESI neg.	5480	855.504	1.30953	True	CCMSLIB00005737047	Massbank:LQB00684 PI 36:5	M-H	855.503	0	1	N/A	N/A	CCCCCCCCCCCCCCCC(=O)OCC(COP(O)(=O)OC1C(O)C(O)C(O)C(O)C1O)OC(=O)CCC\C=C/C\C=C/C\C=C/C\C=C/C\C=C/CC	1S/C45H77O13P/c1-3-5-7-9-11-13-15-17-18-19-20-22-24-26-28-30-32-34-39(47)57-37(36-56-59(53,54)58-45-43(51)41(49)40(48)42(50)44(45)52)35-55-38(46)33-31-29-27-25-23-21-16-14-12-10-8-6-4-2/h5,7,11,13,17-18,20,22,26,28,37,40-45,48-52H,3-4,6,8-10,12,14-16,19,21,23-25,27,29-36H2,1-2H3,(H,53,54)/b7-5-,13-11-,18-17-,22-20-,28-26-	Bronze	0.802676	MASSBANK	3857	78.572	1.42688	12	0.0012207	855.503	855.504	-1	FQGSWQFJOVVRRB-LPHKCNJWSA-N	FQGSWQFJOVVRRB	Lipids and lipid-like molecules	Glycerophospholipids	Glycerophosphoinositols	Glycerophospholipids	Glycerophosphoinositols	Fatty acids
U87x005491	87	HILIC ESI neg.	5491	889.575	1.30902
U87x005494	87	HILIC ESI neg.	5494	861.55	1.31249
U87x005508	87	HILIC ESI neg.	5508	860.538	1.31256
U87x005511	87	HILIC ESI neg.	5511	833.519	1.31878	True	CCMSLIB00005736861	Massbank:LQB00294 PI 34:2	M-H	833.517	0	1	N/A	N/A	CCCCCCCCCCCCCCCC(=O)OCC(COP(O)(=O)OC1C(O)C(O)C(O)C(O)C1O)OC(=O)CCCCCCC\C=C/C\C=C/CCCCC	1S/C43H79O13P/c1-3-5-7-9-11-13-15-17-18-20-22-24-26-28-30-32-37(45)55-35(34-54-57(51,52)56-43-41(49)39(47)38(46)40(48)42(43)50)33-53-36(44)31-29-27-25-23-21-19-16-14-12-10-8-6-4-2/h11,13,17-18,35,38-43,46-50H,3-10,12,14-16,19-34H2,1-2H3,(H,51,52)/b13-11-,18-17-	Bronze	0.671273	MASSBANK	2192	79.127	1.75743	13	0.00146484	833.517	833.518	-1	BSNJSZUDOMPYIR-BCTRXSSUSA-N	BSNJSZUDOMPYIR	Lipids and lipid-like molecules	Glycerophospholipids	Glycerophosphoinositols	Glycerophospholipids	Glycerophosphoinositols	Fatty acids
U87x005514	87	HILIC ESI neg.	5514	863.564	1.31301
U87x005524	87	HILIC ESI neg.	5524	875.561	1.31301
U87x005533	87	HILIC ESI neg.	5533	281.06	1.32115
U87x005534	87	HILIC ESI neg.	5534	849.548	1.3313	Analog	CCMSLIB00005737052	Massbank:LQB00706 PI 40:7	M-H	907.534	0	1	N/A	N/A	CCCCCCCC\C=C/CCCCCCCC(=O)OCC(COP(O)(=O)OC1C(O)C(O)C(O)C(O)C1O)OC(=O)CC\C=C/C\C=C/C\C=C/C\C=C/C\C=C/C\C=C/CC	1S/C49H81O13P/c1-3-5-7-9-11-13-15-17-19-20-21-22-24-26-28-30-32-34-36-38-43(51)61-41(40-60-63(57,58)62-49-47(55)45(53)44(52)46(54)48(49)56)39-59-42(50)37-35-33-31-29-27-25-23-18-16-14-12-10-8-6-4-2/h5,7,11,13,17-19,21-23,26,28,32,34,41,44-49,52-56H,3-4,6,8-10,12,14-16,20,24-25,27,29-31,33,35-40H2,1-2H3,(H,57,58)/b7-5-,13-11-,19-17-,22-21-,23-18-,28-26-,34-32-	Bronze	0.60487	MASSBANK	888	79.878	63893.6	7	57.9856	907.534	849.548	-1	QHPDGSFYNQHVMI-HILQMKNTSA-N	QHPDGSFYNQHVMI	Lipids and lipid-like molecules	Glycerophospholipids	Glycerophosphoinositols	Glycerophospholipids	Glycerophosphoinositols	Fatty acids
U87x005591	87	HILIC ESI neg.	5591	829.486	1.32772
U87x005718	87	HILIC ESI neg.	5718	493.242	1.35823
U87x005893	87	HILIC ESI neg.	5893	906.527	1.37309	Analog	CCMSLIB00010074201	PS(22:6/22:6); [M-H]- C50H73N1O10P1	M-H	878.497	0	1	N/A	N/A	N/A	N/A	Gold	0.739603	PNNL-LIPIDS-NEGATIVE	6537	82.385	31907	3	28.0302	878.497	906.527	-1	N/A	N/A	N/A	N/A	N/A	N/A	N/A	N/A
U87x005897	87	HILIC ESI neg.	5897	878.499	1.38419	True	CCMSLIB00010088103	PS(22:6/22:6); [M-H]- C50H73N1O10P1	M-H	878.497	0	1	N/A	N/A	N/A	N/A	Gold	0.860527	PNNL-LIPIDS-NEGATIVE	114595	83.051	2.0843	4	0.00183105	878.497	878.499	-1	N/A	N/A	N/A	N/A	N/A	N/A	N/A	N/A
U87x005944	87	HILIC ESI neg.	5944	852.482	1.39152	Analog	CCMSLIB00010065080	PS(18:0/22:6); [M-H]- C46H77N1O10P1	M-H	834.529	0	1	N/A	N/A	N/A	N/A	Gold	0.846601	PNNL-LIPIDS-NEGATIVE	28833	83.491	21513.7	4	17.9538	834.529	852.482	-1	N/A	N/A	N/A	N/A	N/A	N/A	N/A	N/A
U87x005964	87	HILIC ESI neg.	5964	832.514	1.39527	True	CCMSLIB00010087348	PS(18:1/22:6); [M-H]- C46H75N1O10P1	M-H	832.513	0	1	N/A	N/A	N/A	N/A	Gold	0.743753	PNNL-LIPIDS-NEGATIVE	40435	83.716	1.24634	4	0.0010376	832.513	832.514	-1	N/A	N/A	N/A	N/A	N/A	N/A	N/A	N/A
U87x005967	87	HILIC ESI neg.	5967	834.528	1.39784	True	CCMSLIB00010068702	PS(18:0/22:6); [M-H]- C46H77N1O10P1	M-H	834.529	0	1	N/A	N/A	N/A	N/A	Gold	0.78615	PNNL-LIPIDS-NEGATIVE	377250	83.87	0.877648	3	0.000732422	834.529	834.528	-1	N/A	N/A	N/A	N/A	N/A	N/A	N/A	N/A
U87x005969	87	HILIC ESI neg.	5969	811.531	1.40292
U87x005972	87	HILIC ESI neg.	5972	848.543	1.39792	Analog	CCMSLIB00010071263	PS(18:0/22:6); [M-H]- C46H77N1O10P1	M-H	834.529	0	1	N/A	N/A	N/A	N/A	Gold	0.719102	PNNL-LIPIDS-NEGATIVE	82624	83.875	16793.9	3	14.015	834.529	848.544	-1	N/A	N/A	N/A	N/A	N/A	N/A	N/A	N/A
U87x005975	87	HILIC ESI neg.	5975	820.514	1.39863	Analog	CCMSLIB00010074203	PS(22:6/22:6); [M-H]- C50H73N1O10P1	M-H	878.497	0	1	N/A	N/A	N/A	N/A	Gold	0.810896	PNNL-LIPIDS-NEGATIVE	24871	83.918	66002.7	5	57.9832	878.497	820.514	-1	N/A	N/A	N/A	N/A	N/A	N/A	N/A	N/A
U87x005977	87	HILIC ESI neg.	5977	792.515	1.40043
U87x005978	87	HILIC ESI neg.	5978	854.495	1.39352
U87x005979	87	HILIC ESI neg.	5979	830.497	1.39963
U87x005988	87	HILIC ESI neg.	5988	806.499	1.40047	True	CCMSLIB00010062949	PS(16:0/22:6); [M-H]- C44H73N1O10P1	M-H	806.497	0	1	N/A	N/A	N/A	N/A	Gold	0.819207	PNNL-LIPIDS-NEGATIVE	101968	84.028	2.11902	3	0.00170898	806.497	806.499	-1	N/A	N/A	N/A	N/A	N/A	N/A	N/A	N/A
U87x005997	87	HILIC ESI neg.	5997	835.534	1.39648	Analog	CCMSLIB00010064498	PI(16:0/20:3); [M-H]- C45H80O13P1	M-H	859.534	0	1	N/A	N/A	N/A	N/A	Gold	0.634328	PNNL-LIPIDS-NEGATIVE	1954	83.789	27922.3	7	24.0001	859.534	835.534	-1	N/A	N/A	N/A	N/A	N/A	N/A	N/A	N/A
U87x006005	87	HILIC ESI neg.	6005	780.482	1.40438	Analog	CCMSLIB00003136789	Spectral Match to 1-Hexadecanoyl-2-(9Z-octadecenoyl)-sn-glycero-3-phosphoserine from NIST14	M-H	760.516	761.521	1	40290446	N/A	CCCCCCCCCCCCCCCC(=O)OC[C@H](COP(=O)(O)OC[C@@H](C(=O)O)N)OC(=O)CCCCCCC/C=C\CCCCCCCC	InChI=1S/C40H76NO10P/c1-3-5-7-9-11-13-15-17-18-20-22-24-26-28-30-32-39(43)51-36(34-49-52(46,47)50-35-37(41)40(44)45)33-48-38(42)31-29-27-25-23-21-19-16-14-12-10-8-6-4-2/h17-18,36-37H,3-16,19-35,41H2,1-2H3,(H,44,45)(H,46,47)/b18-17-/t36-,37+/m1/s1	Bronze	0.704271	GNPS-NIST14-MATCHES	7803	84.263	26253.4	4	19.9661	760.516	780.482	-1	OIWCYIUQAVBPGV-DAQGAKHBSA-N	OIWCYIUQAVBPGV	Lipids and lipid-like molecules	Glycerophospholipids	Glycerophosphoserines	Glycerophospholipids	Glycerophosphoserines	Fatty acids
U87x006018	87	HILIC ESI neg.	6018	836.539	1.40129
U87x006019	87	HILIC ESI neg.	6019	810.527	1.40348
U87x006025	87	HILIC ESI neg.	6025	744.519	1.40629	Analog	CCMSLIB00003136789	Spectral Match to 1-Hexadecanoyl-2-(9Z-octadecenoyl)-sn-glycero-3-phosphoserine from NIST14	M-H	760.516	761.521	1	40290446	N/A	CCCCCCCCCCCCCCCC(=O)OC[C@H](COP(=O)(O)OC[C@@H](C(=O)O)N)OC(=O)CCCCCCC/C=C\CCCCCCCC	InChI=1S/C40H76NO10P/c1-3-5-7-9-11-13-15-17-18-20-22-24-26-28-30-32-39(43)51-36(34-49-52(46,47)50-35-37(41)40(44)45)33-48-38(42)31-29-27-25-23-21-19-16-14-12-10-8-6-4-2/h17-18,36-37H,3-16,19-35,41H2,1-2H3,(H,44,45)(H,46,47)/b18-17-/t36-,37+/m1/s1	Bronze	0.913287	GNPS-NIST14-MATCHES	33755	84.377	21035.1	4	15.9975	760.516	744.518	-1	OIWCYIUQAVBPGV-DAQGAKHBSA-N	OIWCYIUQAVBPGV	Lipids and lipid-like molecules	Glycerophospholipids	Glycerophosphoserines	Glycerophospholipids	Glycerophosphoserines	Fatty acids
U87x006047	87	HILIC ESI neg.	6047	787.532	1.41187
U87x006048	87	HILIC ESI neg.	6048	786.529	1.41067	True	CCMSLIB00003137921	Spectral Match to 1,2-Di-(9Z-octadecenoyl)-sn-glycero-3-phosphoserine from NIST14	M-H	786.534	0	1	70614141	N/A	N/A	N/A	Bronze	0.631336	GNPS-NIST14-MATCHES	10212	84.64	6.75121	6	0.00531006	786.534	786.529	-1	N/A	N/A	N/A	N/A	N/A	N/A	N/A	N/A
U87x006053	87	HILIC ESI neg.	6053	784.512	1.40991
U87x006054	87	HILIC ESI neg.	6054	759.536	1.40541
U87x006057	87	HILIC ESI neg.	6057	789.548	1.41304
U87x006065	87	HILIC ESI neg.	6065	785.516	1.40976
U87x006069	87	HILIC ESI neg.	6069	837.543	1.4053
U87x006086	87	HILIC ESI neg.	6086	788.544	1.42144	True	CCMSLIB00010071996	PS(18:0/18:1); [M-H]- C42H79N1O10P1	M-H	788.544	0	1	N/A	N/A	N/A	N/A	Gold	0.792965	PNNL-LIPIDS-NEGATIVE	15648	85.287	0.774023	3	0.000610352	788.544	788.544	-1	N/A	N/A	N/A	N/A	N/A	N/A	N/A	N/A
U87x006109	87	HILIC ESI neg.	6109	782.494	1.41013	Analog	CCMSLIB00010073959	PS(16:0/18:1); [M-H]- C40H75N1O10P1	M-H	760.513	0	1	N/A	N/A	N/A	N/A	Gold	0.604024	PNNL-LIPIDS-NEGATIVE	4313	84.608	28903.5	3	21.9815	760.513	782.494	-1	N/A	N/A	N/A	N/A	N/A	N/A	N/A	N/A
U87x006112	87	HILIC ESI neg.	6112	803.578	1.44158
U87x006124	87	HILIC ESI neg.	6124	808.501	1.43521
U87x006127	87	HILIC ESI neg.	6127	645.302	1.42868
U87x006135	87	HILIC ESI neg.	6135	623.316	1.43017
U87x006139	87	HILIC ESI neg.	6139	617.273	1.43172	Analog	CCMSLIB00003136330	Spectral Match to 1-Hexadecanoyl-sn-glycero-3-phospho-(1'-myo-inositol) from NIST14	M-H	571.294	572.296	1	106182201	N/A	CCCCCCCCCCCCCCCC(=O)OC[C@H](COP(=O)(O)OC1[C@@H]([C@H](C([C@H]([C@H]1O)O)O)O)O)O	InChI=1S/C25H49O12P/c1-2-3-4-5-6-7-8-9-10-11-12-13-14-15-19(27)35-16-18(26)17-36-38(33,34)37-25-23(31)21(29)20(28)22(30)24(25)32/h18,20-26,28-32H,2-17H2,1H3,(H,33,34)/t18-,20?,21-,22+,23-,24-,25?/m1/s1	Bronze	0.814249	GNPS-NIST14-MATCHES	6058	85.903	80481.5	6	45.9786	571.294	617.273	-1	UOXRPRZMAROFPH-IESLQMLBSA-N	UOXRPRZMAROFPH	Lipids and lipid-like molecules	Glycerophospholipids	Glycerophosphoinositols	Glycerophospholipids	Glycerophosphoinositols	Fatty acids
U87x006140	87	HILIC ESI neg.	6140	839.542	1.43697
U87x006150	87	HILIC ESI neg.	6150	758.512	1.43641
U87x006153	87	HILIC ESI neg.	6153	864.556	1.4332
U87x006163	87	HILIC ESI neg.	6163	800.559	1.43747
U87x006168	87	HILIC ESI neg.	6168	865.559	1.43456
U87x006200	87	HILIC ESI neg.	6200	796.516	1.44707
U87x006201	87	HILIC ESI neg.	6201	774.544	1.44286	True	CCMSLIB00010066594	PE(P-18:0/22:6); [M-H]- C45H77N1O7P1	M-H	774.544	0	1	N/A	N/A	N/A	N/A	Gold	0.819793	PNNL-LIPIDS-NEGATIVE	43928	86.571	0.0788014	7	6.10352e-05	774.544	774.544	-1	N/A	N/A	N/A	N/A	N/A	N/A	N/A	N/A
U87x006205	87	HILIC ESI neg.	6205	770.513	1.43919
U87x006206	87	HILIC ESI neg.	6206	772.529	1.43873	True	CCMSLIB00010069508	PE(P-18:1/22:6); [M-H]- C45H75N1O7P1	M-H	772.528	0	1	N/A	N/A	N/A	N/A	Gold	0.8269	PNNL-LIPIDS-NEGATIVE	27962	86.324	1.34312	7	0.0010376	772.528	772.529	-1	N/A	N/A	N/A	N/A	N/A	N/A	N/A	N/A
U87x006214	87	HILIC ESI neg.	6214	744.186	1.44483
U87x006218	87	HILIC ESI neg.	6218	746.515	1.44516	True	CCMSLIB00010087496	PE(P-16:0/22:6); [M-H]- C43H73N1O7P1	M-H	746.512	0	1	N/A	N/A	N/A	N/A	Gold	0.944315	PNNL-LIPIDS-NEGATIVE	151170	86.709	3.67922	9	0.00274658	746.512	746.515	-1	N/A	N/A	N/A	N/A	N/A	N/A	N/A	N/A
U87x006219	87	HILIC ESI neg.	6219	802.574	1.44274	True	CCMSLIB00010064261	PE(P-20:0/22:6); [M-H]- C47H81N1O7P1	M-H	802.575	0	1	N/A	N/A	N/A	N/A	Gold	0.658169	PNNL-LIPIDS-NEGATIVE	31286	86.564	1.67308	3	0.00134277	802.575	802.574	-1	N/A	N/A	N/A	N/A	N/A	N/A	N/A	N/A
U87x006222	87	HILIC ESI neg.	6222	760.519	1.44581	Analog	CCMSLIB00003140104	Spectral Match to 1,2-Di(4Z,7Z,10Z,13Z,16Z,19Z-docosahexaenoyl)-sn-glycero-3-phosphoethanolamine from NIST14	M-H	834.512	835.515	1	123284811	N/A	CC/C=C\C/C=C\C/C=C\C/C=C\C/C=C\C/C=C\CCC(=O)OC[C@H](COP(=O)([O-])OCC[NH3+])OC(=O)CC/C=C\C/C=C\C/C=C\C/C=C\C/C=C\C/C=C\CC	InChI=1S/C49H74NO8P/c1-3-5-7-9-11-13-15-17-19-21-23-25-27-29-31-33-35-37-39-41-48(51)55-45-47(46-57-59(53,54)56-44-43-50)58-49(52)42-40-38-36-34-32-30-28-26-24-22-20-18-16-14-12-10-8-6-4-2/h5-8,11-14,17-20,23-26,29-32,35-38,47H,3-4,9-10,15-16,21-22,27-28,33-34,39-46,50H2,1-2H3,(H,53,54)/b7-5-,8-6-,13-11-,14-12-,19-17-,20-18-,25-23-,26-24-,31-29-,32-30-,37-35-,38-36-/t47-/m1/s1	Bronze	0.701763	GNPS-NIST14-MATCHES	17619	86.749	88666.7	5	73.9934	834.512	760.519	-1	RBDNSJMXMWTPCS-NYUVKXDYSA-N	RBDNSJMXMWTPCS	Lipids and lipid-like molecules	Glycerophospholipids	Glycerophosphoethanolamines	N/A	N/A	N/A
U87x006233	87	HILIC ESI neg.	6233	732.494	1.44836
U87x006245	87	HILIC ESI neg.	6245	723.515	1.45327
U87x006256	87	HILIC ESI neg.	6256	720.497	1.45172	True	CCMSLIB00010087462	PE(P-16:0/20:5); [M-H]- C41H71N1O7P1	M-H	720.497	0	1	N/A	N/A	N/A	N/A	Gold	0.917179	PNNL-LIPIDS-NEGATIVE	10121	87.103	0.931839	5	0.000671387	720.497	720.497	-1	N/A	N/A	N/A	N/A	N/A	N/A	N/A	N/A
U87x006271	87	HILIC ESI neg.	6271	718.481	1.45174
U87x006277	87	HILIC ESI neg.	6277	751.544	1.457
U87x006287	87	HILIC ESI neg.	6287	170.02	1.45607
U87x006292	87	HILIC ESI neg.	6292	733.499	1.44842
U87x006300	87	HILIC ESI neg.	6300	762.511	1.45823	True	CCMSLIB00005737239	Massbank:LQB00184 PE 38:6	M-H	762.502	0	1	N/A	N/A	CCCCCCCCCCCCCCCC(=O)OCC(COP(O)(=O)OCCN)OC(=O)CC\C=C/C\C=C/C\C=C/C\C=C/C\C=C/C\C=C/CC	1S/C43H74NO8P/c1-3-5-7-9-11-13-15-17-18-19-20-21-22-24-26-28-30-32-34-36-43(46)52-41(40-51-53(47,48)50-38-37-44)39-49-42(45)35-33-31-29-27-25-23-16-14-12-10-8-6-4-2/h5,7,11,13,17-18,20-21,24,26,30,32,41H,3-4,6,8-10,12,14-16,19,22-23,25,27-29,31,33-40,44H2,1-2H3,(H,47,48)/b7-5-,13-11-,18-17-,21-20-,26-24-,32-30-	Bronze	0.936076	MASSBANK	250516	87.494	11.7667	16	0.00897217	762.502	762.511	-1	MPWUZHVZZKSTPV-LGFBOSHVSA-N	MPWUZHVZZKSTPV	Lipids and lipid-like molecules	Glycerophospholipids	Glycerophosphoethanolamines	Glycerophospholipids	Glycerophosphoethanolamines	Fatty acids
U87x006311	87	HILIC ESI neg.	6311	750.538	1.45864
U87x006325	87	HILIC ESI neg.	6325	734.51	1.44938
U87x006332	87	HILIC ESI neg.	6332	722.511	1.45264	Analog	CCMSLIB00010070087	PE(P-16:0/20:3); [M-H]- C41H75N1O7P1	M-H	724.528	0	1	N/A	N/A	N/A	N/A	Gold	0.754059	PNNL-LIPIDS-NEGATIVE	1658	87.158	2784.17	7	2.01721	724.528	722.511	-1	N/A	N/A	N/A	N/A	N/A	N/A	N/A	N/A
U87x006365	87	HILIC ESI neg.	6365	742.539	1.47716	True	CCMSLIB00010087065	PE(18:1/18:1); [M-H]- C41H77N1O8P1	M-H	742.539	0	1	N/A	N/A	N/A	N/A	Gold	0.855361	PNNL-LIPIDS-NEGATIVE	7253	88.629	0.575386	6	0.000427246	742.539	742.539	-1	N/A	N/A	N/A	N/A	N/A	N/A	N/A	N/A
U87x006369	87	HILIC ESI neg.	6369	292.068	1.46828	Analog	CCMSLIB00010124278	"methyl 5-bromo-2,6-dioxo-1,3-dihydropyrimidine-4-carboxylate CollisionEnergy:205060"	M+H	248.951	0	1	N/A	N/A	COC(=O)c1nc(O)nc(O)c1Br	"InChI=1S/C6H5BrN2O4/c1-13-5(11)3-2(7)4(10)9-6(12)8-3/h1H3,(H2,8,9,10,12)"	Bronze	0.775073	BERKELEY-LAB	7661	88.097	173193	3	43.1166	248.951	292.068	-1	UJCPEPQYSPRWGU-UHFFFAOYSA-N	UJCPEPQYSPRWGU	Organoheterocyclic compounds	Diazines	Pyrimidines and pyrimidine derivatives			Alkaloids
U87x006374	87	HILIC ESI neg.	6374	743.542	1.47736
U87x006378	87	HILIC ESI neg.	6378	698.512	1.47213
U87x006388	87	HILIC ESI neg.	6388	769.558	1.47284
U87x006400	87	HILIC ESI neg.	6400	740.523	1.47284	True	CCMSLIB00010071000	PE(18:1/18:2); [M-H]- C41H75N1O8P1	M-H	740.523	0	1	N/A	N/A	N/A	N/A	Gold	0.866475	PNNL-LIPIDS-NEGATIVE	10265	88.37	0.576952	10	0.000427246	740.523	740.523	-1	N/A	N/A	N/A	N/A	N/A	N/A	N/A	N/A
U87x006402	87	HILIC ESI neg.	6402	768.554	1.4718	Analog	CCMSLIB00010087504	PE(P-16:0/20:4); [M-H]- C41H73N1O7P1	M-H	722.512	0	1	N/A	N/A	N/A	N/A	Gold	0.625548	PNNL-LIPIDS-NEGATIVE	15302	88.308	63723.8	6	46.0413	722.512	768.554	-1	N/A	N/A	N/A	N/A	N/A	N/A	N/A	N/A
U87x006412	87	HILIC ESI neg.	6412	724.523	1.46145
U87x006414	87	HILIC ESI neg.	6414	796.583	1.47432
U87x006415	87	HILIC ESI neg.	6415	686.512	1.47394	Analog	CCMSLIB00010073685	PE(17:1/18:1); [M-H]- C40H75N1O8P1	M-H	728.523	0	1	N/A	N/A	N/A	N/A	Gold	0.836421	PNNL-LIPIDS-NEGATIVE	1387	88.436	57666.3	6	42.0112	728.523	686.512	-1	N/A	N/A	N/A	N/A	N/A	N/A	N/A	N/A
U87x006429	87	HILIC ESI neg.	6429	782.568	1.47443
U87x006433	87	HILIC ESI neg.	6433	728.524	1.47618	True	CCMSLIB00010059176	PE(17:1/18:1); [M-H]- C40H75N1O8P1	M-H	728.523	0	1	N/A	N/A	N/A	N/A	Gold	0.628401	PNNL-LIPIDS-NEGATIVE	1169	88.571	0.670235	4	0.000488281	728.523	728.523	-1	N/A	N/A	N/A	N/A	N/A	N/A	N/A	N/A
U87x006435	87	HILIC ESI neg.	6435	754.538	1.47253
U87x006436	87	HILIC ESI neg.	6436	700.528	1.47655	True	CCMSLIB00010079699	PE(P-16:0/18:1); [M-H]- C39H75N1O7P1	M-H	700.528	0	1	N/A	N/A	N/A	N/A	Gold	0.845324	PNNL-LIPIDS-NEGATIVE	5194	88.593	0.0871274	4	6.10352e-05	700.528	700.528	-1	N/A	N/A	N/A	N/A	N/A	N/A	N/A	N/A
U87x006440	87	HILIC ESI neg.	6440	712.492	1.47756	True	CCMSLIB00005736939	Massbank:LQB00177 PE 34:3	M-H	712.488	0	1	N/A	N/A	CCCCCCCCCCCCCCCC(=O)OCC(COP(O)(=O)OCCN)OC(=O)CCCCCCC\C=C/C\C=C/C\C=C/CC	1S/C39H72NO8P/c1-3-5-7-9-11-13-15-17-18-20-22-24-26-28-30-32-39(42)48-37(36-47-49(43,44)46-34-33-40)35-45-38(41)31-29-27-25-23-21-19-16-14-12-10-8-6-4-2/h5,7,11,13,17-18,37H,3-4,6,8-10,12,14-16,19-36,40H2,1-2H3,(H,43,44)/b7-5-,13-11-,18-17-	Bronze	0.772926	MASSBANK	2206	88.654	5.39688	5	0.00384521	712.488	712.492	-1	QONZHKTZKTUIMU-SVNQLWEDSA-N	QONZHKTZKTUIMU	Lipids and lipid-like molecules	Glycerophospholipids	Glycerophosphoethanolamines	Glycerophospholipids	Glycerophosphoethanolamines	Fatty acids
U87x006443	87	HILIC ESI neg.	6443	684.496	1.47526
U87x006445	87	HILIC ESI neg.	6445	714.508	1.47834	True	CCMSLIB00010078899	PE(16:0/18:2); [M-H]- C39H73N1O8P1	M-H	714.507	0	1	N/A	N/A	N/A	N/A	Gold	0.896576	PNNL-LIPIDS-NEGATIVE	14099	88.7	0.683382	7	0.000488281	714.507	714.508	-1	N/A	N/A	N/A	N/A	N/A	N/A	N/A	N/A
U87x006450	87	HILIC ESI neg.	6450	784.55	1.47919	Analog	CCMSLIB00005737019	Massbank:LQB00175 PE 34:1	M-H	716.524	0	1	N/A	N/A	CCCCCCCCCCCCCCCC(=O)OCC(COP(O)(=O)OCCN)OC(=O)CCCCCCC\C=C/CCCCCCCC	1S/C39H76NO8P/c1-3-5-7-9-11-13-15-17-18-20-22-24-26-28-30-32-39(42)48-37(36-47-49(43,44)46-34-33-40)35-45-38(41)31-29-27-25-23-21-19-16-14-12-10-8-6-4-2/h17-18,37H,3-16,19-36,40H2,1-2H3,(H,43,44)/b18-17-	Bronze	0.781454	MASSBANK	8171	88.751	94938.4	11	68.0256	716.524	784.55	-1	FHQVHHIBKUMWTI-ZCXUNETKSA-N	FHQVHHIBKUMWTI	Lipids and lipid-like molecules	Glycerophospholipids	Glycerophosphoethanolamines	Glycerophospholipids	Glycerophosphoethanolamines	Fatty acids
U87x006454	87	HILIC ESI neg.	6454	730.539	1.48293	True	CCMSLIB00010072958	PE(17:0/18:1); [M-H]- C40H77N1O8P1	M-H	730.539	0	1	N/A	N/A	N/A	N/A	Gold	0.824043	PNNL-LIPIDS-NEGATIVE	3525	88.976	0	7	0	730.539	730.539	-1	N/A	N/A	N/A	N/A	N/A	N/A	N/A	N/A
U87x006459	87	HILIC ESI neg.	6459	702.512	1.48182
U87x006460	87	HILIC ESI neg.	6460	812.581	1.48145	Analog	CCMSLIB00010059873	PE(18:0/18:1); [M-H]- C41H79N1O8P1	M-H	744.554	0	1	N/A	N/A	N/A	N/A	Gold	0.77763	PNNL-LIPIDS-NEGATIVE	10848	88.887	91365.4	8	68.0265	744.554	812.581	-1	N/A	N/A	N/A	N/A	N/A	N/A	N/A	N/A
U87x006461	87	HILIC ESI neg.	6461	728.557	1.48276
U87x006463	87	HILIC ESI neg.	6463	716.524	1.48231	True	CCMSLIB00010059488	PE(16:0/18:1); [M-H]- C39H75N1O8P1	M-H	716.523	0	1	N/A	N/A	N/A	N/A	Gold	0.97431	PNNL-LIPIDS-NEGATIVE	28351	88.938	1.61847	8	0.00115967	716.523	716.524	-1	N/A	N/A	N/A	N/A	N/A	N/A	N/A	N/A
U87x006470	87	HILIC ESI neg.	6470	688.492	1.48293	True	CCMSLIB00010059229	PE(16:0/16:1); [M-H]- C37H71N1O8P1	M-H	688.492	0	1	N/A	N/A	N/A	N/A	Gold	0.937392	PNNL-LIPIDS-NEGATIVE	8207	88.976	0.0886505	8	6.10352e-05	688.492	688.492	-1	N/A	N/A	N/A	N/A	N/A	N/A	N/A	N/A
U87x006471	87	HILIC ESI neg.	6471	756.519	1.48161
U87x006476	87	HILIC ESI neg.	6476	741.526	1.47348
U87x006482	87	HILIC ESI neg.	6482	701.531	1.47627
U87x006484	87	HILIC ESI neg.	6484	691.51	1.48994
U87x006497	87	HILIC ESI neg.	6497	690.507	1.48926	True	CCMSLIB00010059686	PE(16:0/16:0); [M-H]- C37H73N1O8P1	M-H	690.507	0	1	N/A	N/A	N/A	N/A	Gold	0.8968	PNNL-LIPIDS-NEGATIVE	4759	89.356	1.14909	3	0.000793457	690.507	690.507	-1	N/A	N/A	N/A	N/A	N/A	N/A	N/A	N/A
U87x006500	87	HILIC ESI neg.	6500	757.522	1.4812
U87x006505	87	HILIC ESI neg.	6505	770.566	1.47713
U87x006513	87	HILIC ESI neg.	6513	731.542	1.48279
U87x006553	87	HILIC ESI neg.	6553	846.587	1.48945
U87x006577	87	HILIC ESI neg.	6577	357.079	1.50373
U87x006579	87	HILIC ESI neg.	6579	296.088	1.50578	Analog	CCMSLIB00010105737	ST069303 CollisionEnergy:102040	M+acetate	351.171	0	1	N/A	N/A	CC=C1CN2CCC34C(=C(C=O)C1CC23)Nc1ccccc14	"InChI=1S/C19H20N2O/c1-2-12-10-21-8-7-19-15-5-3-4-6-16(15)20-18(19)14(11-22)13(12)9-17(19)21/h2-6,11,13,17,20H,7-10H2,1H3/b12-2-/t13-,17-,19+/m0/s1"	Bronze	0.708804	BERKELEY-LAB	3615	90.347	156856	3	55.0831	351.171	296.088	-1	VFUITWPFKLGEQA-UHFFFAOYSA-N	VFUITWPFKLGEQA	N/A	N/A	N/A	Tryptophan alkaloids	Corynanthe type	Alkaloids
U87x006587	87	HILIC ESI neg.	6587	589.176	1.50608
U87x006591	87	HILIC ESI neg.	6591	294.084	1.50587	Analog	CCMSLIB00005776358	Massbank:AU272506 N-Acetyl mesalazine|N-Acetyl-5-aminosalicylic acid|5-acetamido-2-hydroxybenzoic acid	M+H	196.06	0	1	51-59-2	N/A	CC(=O)NC1=CC=C(O)C(=C1)C(O)=O	1S/C9H9NO4/c1-5(11)10-6-2-3-8(12)7(4-6)9(13)14/h2-4,12H,1H3,(H,10,11)(H,13,14)	Bronze	0.754225	MASSBANK	144170	90.352	499972	3	98.0245	196.06	294.085	-1	GEFDRROBUCULOD-UHFFFAOYSA-N	GEFDRROBUCULOD	Benzenoids	Benzene and substituted derivatives	Benzoic acids and derivatives	Small peptides	Aminoacids	Amino acids and Peptides|Shikimates and Phenylpropanoids
U87x007068	87	HILIC ESI neg.	7068	236.078	1.61083	Analog	CCMSLIB00000221941	Massbank:PB000530 4-methoxy-1H-indole-3-carbaldehyde	[M+H]+	176.071	0	1	N/A	N/A	COC1=CC=CC2=C1C(=CN2)C=O	1S/C10H9NO2/c1-13-9-4-2-3-8-10(9)7(6-12)5-11-8/h2-6,11H,1H3	Bronze	0.649377	MASSBANK	4177	96.65	340813	3	60.0072	176.071	236.078	-1	GDVCEQRAPMIJBG-UHFFFAOYSA-N	GDVCEQRAPMIJBG	Organoheterocyclic compounds	Indoles and derivatives	Indoles	Tryptophan alkaloids	Simple indole alkaloids	Alkaloids
U87x007131	87	HILIC ESI neg.	7131	355.161	1.62304
U87x007135	87	HILIC ESI neg.	7135	436.281	1.62433	Analog	CCMSLIB00003139324	Spectral Match to 1-Palmitoyl-2-hydroxy-sn-glycero-3-phosphoethanolamine from NIST14	M-H	452.278	453.285	1	53862354	N/A	CCCCCCCCCCCCCCCC(=O)OC[C@H](COP(=O)(O)OCCN)O	InChI=1S/C21H44NO7P/c1-2-3-4-5-6-7-8-9-10-11-12-13-14-15-21(24)27-18-20(23)19-29-30(25,26)28-17-16-22/h20,23H,2-19,22H2,1H3,(H,25,26)/t20-/m1/s1	Bronze	0.793665	GNPS-NIST14-MATCHES	3529	97.46	35368.8	7	15.9965	452.278	436.281	-1	YVYMBNSKXOXSKW-HXUWFJFHSA-N	YVYMBNSKXOXSKW	Lipids and lipid-like molecules	Glycerophospholipids	Glycerophosphoethanolamines	Glycerophospholipids	Glycerophosphoethanolamines	Fatty acids
U87x007142	87	HILIC ESI neg.	7142	506.323	1.63293
U87x007163	87	HILIC ESI neg.	7163	524.277	1.63077	True	CCMSLIB00010073029	PE(22:6/0:0); [M-H]- C27H43N1O7P1	M-H	524.278	0	1	N/A	N/A	N/A	N/A	Gold	0.920365	PNNL-LIPIDS-NEGATIVE	28255	97.846	1.16418	6	0.000610352	524.278	524.277	-1	N/A	N/A	N/A	N/A	N/A	N/A	N/A	N/A
U87x007178	87	HILIC ESI neg.	7178	494.323	1.63558
U87x007180	87	HILIC ESI neg.	7180	546.318	1.63499	Analog	CCMSLIB00010086286	PE(16:0/0:0); [M-H]- C21H43N1O7P1	M-H	452.278	0	1	N/A	N/A	N/A	N/A	Gold	0.905751	PNNL-LIPIDS-NEGATIVE	2770	98.1	207927	4	94.0406	452.278	546.318	-1	N/A	N/A	N/A	N/A	N/A	N/A	N/A	N/A
U87x007200	87	HILIC ESI neg.	7200	498.261	1.64029	Analog	CCMSLIB00010059722	PE(18:0/0:0); [M-H]- C23H47N1O7P1	M-H	480.309	0	1	N/A	N/A	N/A	N/A	Gold	0.819713	PNNL-LIPIDS-NEGATIVE	5584	98.417	37375	4	17.9516	480.309	498.261	-1	N/A	N/A	N/A	N/A	N/A	N/A	N/A	N/A
U87x007209	87	HILIC ESI neg.	7209	910.562	1.65159	Analog	CCMSLIB00005736920	Massbank:LQB00762 SM d43:2	M+CH3COOH-H	885.703	0	1	N/A	N/A	CCCCCCCCCCCCC\C=C/CCCCCCCCCC(=O)NC(COP([O-])(=O)OCC[N+](C)(C)C)C(O)\C=C\CCCCCCCCCCCCC	1S/C48H95N2O6P/c1-6-8-10-12-14-16-18-20-21-22-23-24-25-26-27-28-30-32-34-36-38-40-42-48(52)49-46(45-56-57(53,54)55-44-43-50(3,4)5)47(51)41-39-37-35-33-31-29-19-17-15-13-11-9-7-2/h25-26,39,41,46-47,51H,6-24,27-38,40,42-45H2,1-5H3,(H-,49,52,53,54)/b26-25-,41-39+	Bronze	0.678281	MASSBANK	69740	99.095	28066.5	3	24.8586	885.703	910.562	-1	PUPRMEGREMBBOX-CQKYAMJZSA-N	PUPRMEGREMBBOX	Lipids and lipid-like molecules	Sphingolipids	Phosphosphingolipids	N/A	N/A	N/A
U87x007210	87	HILIC ESI neg.	7210	480.308	1.64249	True	CCMSLIB00010059722	PE(18:0/0:0); [M-H]- C23H47N1O7P1	M-H	480.309	0	1	N/A	N/A	N/A	N/A	Gold	0.985936	PNNL-LIPIDS-NEGATIVE	52422	98.549	1.5249	5	0.000732422	480.309	480.308	-1	N/A	N/A	N/A	N/A	N/A	N/A	N/A	N/A
U87x007220	87	HILIC ESI neg.	7220	964.607	1.64497
U87x007221	87	HILIC ESI neg.	7221	940.6	1.64926
U87x007227	87	HILIC ESI neg.	7227	941.605	1.6505
U87x007235	87	HILIC ESI neg.	7235	936.578	1.645	Analog	CCMSLIB00005737002	Massbank:LQB00770 SM d42:3	M+CH3COOH-H	869.67	0	1	N/A	N/A	CCCCCCCCCCCC\C=C/CCCCCCCCCC(=O)NC(COP([O-])(=O)OCC[N+](C)(C)C)C(O)\C=C\CC\C=C\CCCCCCCCC	1S/C47H91N2O6P/c1-6-8-10-12-14-16-18-20-21-22-23-24-25-26-27-29-31-33-35-37-39-41-47(51)48-45(44-55-56(52,53)54-43-42-49(3,4)5)46(50)40-38-36-34-32-30-28-19-17-15-13-11-9-7-2/h24-25,30,32,38,40,45-46,50H,6-23,26-29,31,33-37,39,41-44H2,1-5H3,(H-,48,51,52,53)/b25-24-,32-30+,40-38+	Bronze	0.927174	MASSBANK	201467	98.7	76934.6	6	66.9077	869.67	936.578	-1	BLBKGYQIQUVNRP-CLQBYUGCSA-N	BLBKGYQIQUVNRP	Lipids and lipid-like molecules	Sphingolipids	Phosphosphingolipids	N/A	N/A	N/A
U87x007249	87	HILIC ESI neg.	7249	942.609	1.65266
U87x007252	87	HILIC ESI neg.	7252	922.564	1.64756
U87x007264	87	HILIC ESI neg.	7264	966.616	1.6463
U87x007282	87	HILIC ESI neg.	7282	912.572	1.65147
U87x007298	87	HILIC ESI neg.	7298	959.619	1.66253
U87x007305	87	HILIC ESI neg.	7305	924.576	1.64962
U87x007320	87	HILIC ESI neg.	7320	452.276	1.6571	True	CCMSLIB00010059121	PE(16:0/0:0); [M-H]- C21H43N1O7P1	M-H	452.278	0	1	N/A	N/A	N/A	N/A	Gold	0.982671	PNNL-LIPIDS-NEGATIVE	14497	99.426	2.69901	5	0.0012207	452.278	452.276	-1	N/A	N/A	N/A	N/A	N/A	N/A	N/A	N/A
U87x007336	87	HILIC ESI neg.	7336	958.617	1.66014
U87x007351	87	HILIC ESI neg.	7351	914.589	1.65525
U87x007370	87	HILIC ESI neg.	7370	918.622	1.66349
U87x007371	87	HILIC ESI neg.	7371	902.59	1.66293
U87x007383	87	HILIC ESI neg.	7383	890.593	1.6645	Analog	CCMSLIB00010088320	PS(18:0/20:1); [M-H]- C44H83N1O10P1	M-H	816.575	0	1	N/A	N/A	N/A	N/A	Gold	0.924262	PNNL-LIPIDS-NEGATIVE	372755	99.87	90644.3	4	74.0179	816.575	890.593	-1	N/A	N/A	N/A	N/A	N/A	N/A	N/A	N/A
U87x007408	87	HILIC ESI neg.	7408	932.599	1.66725
U87x007446	87	HILIC ESI neg.	7446	835.942	1.68345
U87x007453	87	HILIC ESI neg.	7453	864.578	1.67576	True	CCMSLIB00005737162	Massbank:LQB00542 PC 38:6	M+CH3COOH-H	864.572	0	1	N/A	N/A	CCCCC\C=C/C\C=C/CCCCCCCC(=O)OCC(COP([O-])(=O)OCC[N+](C)(C)C)OC(=O)CCCCCC\C=C/C\C=C/C\C=C/C\C=C/CC	1S/C46H80NO8P/c1-6-8-10-12-14-16-18-20-22-23-25-27-29-31-33-35-37-39-46(49)55-44(43-54-56(50,51)53-41-40-47(3,4)5)42-52-45(48)38-36-34-32-30-28-26-24-21-19-17-15-13-11-9-7-2/h8,10,14-17,20-22,24-25,27,44H,6-7,9,11-13,18-19,23,26,28-43H2,1-5H3/b10-8-,16-14-,17-15-,22-20-,24-21-,27-25-	Bronze	0.604409	MASSBANK	1356540	100.546	7.27137	6	0.00628662	864.572	864.578	-1	RUHBZJXWUDKAMZ-ODAJXHQSSA-N	RUHBZJXWUDKAMZ	Lipids and lipid-like molecules	Glycerophospholipids	Glycerophosphocholines	N/A	N/A	N/A
U87x007473	87	HILIC ESI neg.	7473	821.601	1.79465
U87x007512	87	HILIC ESI neg.	7512	793.579	1.77476
U87x007520	87	HILIC ESI neg.	7520	851.599	1.6998
U87x007521	87	HILIC ESI neg.	7521	807.594	1.785
U87x007529	87	HILIC ESI neg.	7529	850.592	1.69327	Analog	CCMSLIB00010080076	PE(O-18:0/22:6); [M-H]- C45H79N1O7P1	M-H	776.559	0	1	N/A	N/A	N/A	N/A	Gold	0.871333	PNNL-LIPIDS-NEGATIVE	79753	101.596	95334.4	4	74.0328	776.559	850.592	-1	N/A	N/A	N/A	N/A	N/A	N/A	N/A	N/A
U87x007537	87	HILIC ESI neg.	7537	912.629	1.69611
U87x007562	87	HILIC ESI neg.	7562	873.64	1.73784
U87x007568	87	HILIC ESI neg.	7568	819.594	1.70725
U87x007665	87	HILIC ESI neg.	7665	818.59	1.70718	Analog	CCMSLIB00010088320	PS(18:0/20:1); [M-H]- C44H83N1O10P1	M-H	816.575	0	1	N/A	N/A	N/A	N/A	Gold	0.910103	PNNL-LIPIDS-NEGATIVE	821531	102.431	2467.42	4	2.01483	816.575	818.59	-1	N/A	N/A	N/A	N/A	N/A	N/A	N/A	N/A
U87x007725	87	HILIC ESI neg.	7725	779.559	1.71691
U87x007740	87	HILIC ESI neg.	7740	792.552	1.71394
U87x007744	87	HILIC ESI neg.	7744	778.558	1.71735	Analog	CCMSLIB00010075849	PE(18:0/18:1); [M-H]- C41H79N1O8P1	M-H	744.554	0	1	N/A	N/A	N/A	N/A	Gold	0.650228	PNNL-LIPIDS-NEGATIVE	18861	103.041	45670.1	4	34.0039	744.554	778.558	-1	N/A	N/A	N/A	N/A	N/A	N/A	N/A	N/A
U87x007782	87	HILIC ESI neg.	7782	820.578	1.72211
U87x007882	87	HILIC ESI neg.	7882	757.517	1.7434
U87x007928	87	HILIC ESI neg.	7928	704.523	1.73757	Analog	CCMSLIB00005724177	[M-CH3]- PC(14:0_16:0) - (2-{[2-(hexadecanoyloxy)-3-(tetradecanoyloxy)propyl phosphonato]oxy}ethyl)trimethylazanium	M-H	690.506	705.531	1	N/A	N/A	[H][C@@](COC(=O)CCCCCCCCCCCCC)(COP([O-])(=O)OCC[N+](C)(C)C)OC(=O)CCCCCCCCCCCCCCC	N/A	Bronze	0.680575	GNPS-IOBA-NHC	574	104.254	20299.9	3	14.0172	690.506	704.523	-1	RFVFQQWKPSOBED-PSXMRANNSA-N	RFVFQQWKPSOBED	Lipids and lipid-like molecules	Glycerophospholipids	Glycerophosphocholines	N/A	N/A	N/A
U87x007931	87	HILIC ESI neg.	7931	768.532	1.74294
U87x007954	87	HILIC ESI neg.	7954	386.118	1.74144
U87x007963	87	HILIC ESI neg.	7963	718.538	1.74124	True	CCMSLIB00010087883	PE(16:0/18:0); [M-H]- C39H77N1O8P1	M-H	718.539	0	1	N/A	N/A	N/A	N/A	Gold	0.931839	PNNL-LIPIDS-NEGATIVE	14861	104.474	0.509661	5	0.000366211	718.539	718.538	-1	N/A	N/A	N/A	N/A	N/A	N/A	N/A	N/A
U87x007971	87	HILIC ESI neg.	7971	794.062	1.74418
U87x007982	87	HILIC ESI neg.	7982	771.534	1.74833
U87x008015	87	HILIC ESI neg.	8015	825.58	1.75107
U87x008080	87	HILIC ESI neg.	8080	772.584	1.74996	True	CCMSLIB00010068147	PE(18:0/20:1); [M-H]- C43H83N1O8P1	M-H	772.586	0	1	N/A	N/A	N/A	N/A	Gold	0.624751	PNNL-LIPIDS-NEGATIVE	10671	104.997	1.81703	8	0.00140381	772.586	772.584	-1	N/A	N/A	N/A	N/A	N/A	N/A	N/A	N/A
U87x008112	87	HILIC ESI neg.	8112	769.535	1.74354
U87x008116	87	HILIC ESI neg.	8116	770.533	1.74493
U87x008194	87	HILIC ESI neg.	8194	280.085	1.76975
U87x008240	87	HILIC ESI neg.	8240	874.652	1.80599
U87x008249	87	HILIC ESI neg.	8249	801.597	1.79483
U87x008262	87	HILIC ESI neg.	8262	792.575	1.78021	Analog	CCMSLIB00010077123	PE(18:1/20:4); [M-H]- C43H75N1O8P1	M-H	764.523	0	1	N/A	N/A	N/A	N/A	Gold	0.852751	PNNL-LIPIDS-NEGATIVE	76998	106.812	36692.6	7	28.0524	764.523	792.575	-1	N/A	N/A	N/A	N/A	N/A	N/A	N/A	N/A
U87x008309	87	HILIC ESI neg.	8309	777.567	1.80127
U87x008317	87	HILIC ESI neg.	8317	771.569	1.75881
U87x008332	87	HILIC ESI neg.	8332	765.565	1.79721	Analog	CCMSLIB00005737085	Massbank:LQB00357 SM d36:1	M+CH3COOH-H	789.611	0	1	N/A	N/A	CCCCCCCCCCCCCCCCCC(=O)NC(COP([O-])(=O)OCC[N+](C)(C)C)C(O)\C=C\CCCCCCCCCCCCC	1S/C41H83N2O6P/c1-6-8-10-12-14-16-18-20-21-23-25-27-29-31-33-35-41(45)42-39(38-49-50(46,47)48-37-36-43(3,4)5)40(44)34-32-30-28-26-24-22-19-17-15-13-11-9-7-2/h32,34,39-40,44H,6-31,33,35-38H2,1-5H3,(H-,42,45,46,47)/b34-32+	Bronze	0.776287	MASSBANK	9423	107.833	30453	3	24.046	789.611	765.565	-1	LKQLRGMMMAHREN-NWBJSICCSA-N	LKQLRGMMMAHREN	Lipids and lipid-like molecules	Sphingolipids	Phosphosphingolipids	N/A	N/A	N/A
U87x008356	87	HILIC ESI neg.	8356	785.58	1.79548
U87x008363	87	HILIC ESI neg.	8363	687.544	1.79952
U87x008368	87	HILIC ESI neg.	8368	799.597	1.7955	Analog	CCMSLIB00010077123	PE(18:1/20:4); [M-H]- C43H75N1O8P1	M-H	764.523	0	1	N/A	N/A	N/A	N/A	Gold	0.833839	PNNL-LIPIDS-NEGATIVE	35151	107.73	45876.7	3	35.0738	764.523	799.597	-1	N/A	N/A	N/A	N/A	N/A	N/A	N/A	N/A
U87x008433	87	HILIC ESI neg.	8433	733.55	1.80559	Analog	CCMSLIB00005736899	Massbank:LQB00766 SM d34:2	M+CH3COOH-H	759.56	0	1	N/A	N/A	CCCCCCCCCCCCCCCC(=O)NC(COP([O-])(=O)OCC[N+](C)(C)C)C(O)\C=C\CC\C=C\CCCCCCCCC	1S/C39H77N2O6P/c1-6-8-10-12-14-16-18-20-22-24-26-28-30-32-38(42)37(36-47-48(44,45)46-35-34-41(3,4)5)40-39(43)33-31-29-27-25-23-21-19-17-15-13-11-9-7-2/h22,24,30,32,37-38,42H,6-21,23,25-29,31,33-36H2,1-5H3,(H-,40,43,44,45)/b24-22+,32-30+	Bronze	0.865458	MASSBANK	14564	108.335	34243.4	4	26.0099	759.56	733.55	-1	RYPRHPLEPBYJJE-CUCSTAJMSA-N	RYPRHPLEPBYJJE	Lipids and lipid-like molecules	Sphingolipids	Phosphosphingolipids	N/A	N/A	N/A
U87x008437	87	HILIC ESI neg.	8437	517.203	1.80663
U87x008438	87	HILIC ESI neg.	8438	789.612	1.80786
U87x008440	87	HILIC ESI neg.	8440	747.566	1.80384	Analog	CCMSLIB00010076014	PE(18:0/22:6); [M-H]- C45H77N1O8P1	M-H	790.539	0	1	N/A	N/A	N/A	N/A	Gold	0.799421	PNNL-LIPIDS-NEGATIVE	20381	108.23	54359.4	4	42.9732	790.539	747.565	-1	N/A	N/A	N/A	N/A	N/A	N/A	N/A	N/A
U87x008448	87	HILIC ESI neg.	8448	761.582	1.80415	Analog	CCMSLIB00005737249	Massbank:LQB00753 SM d41:1	M+CH3COOH-H	859.685	0	1	N/A	N/A	CCCCCCCCCCCCCCCCCCCCCCC(=O)NC(COP([O-])(=O)OCC[N+](C)(C)C)C(O)\C=C\CCCCCCCCCCCCC	1S/C46H93N2O6P/c1-6-8-10-12-14-16-18-20-21-22-23-24-25-26-28-30-32-34-36-38-40-46(50)47-44(43-54-55(51,52)53-42-41-48(3,4)5)45(49)39-37-35-33-31-29-27-19-17-15-13-11-9-7-2/h37,39,44-45,49H,6-36,38,40-43H2,1-5H3,(H-,47,50,51,52)/b39-37+	Bronze	0.967071	MASSBANK	113336	108.249	114115	6	98.1028	859.685	761.582	-1	SXZWBNWTCVLZJN-NHFVQZBWSA-N	SXZWBNWTCVLZJN	Lipids and lipid-like molecules	Sphingolipids	Phosphosphingolipids	N/A	N/A	N/A
U87x008467	87	HILIC ESI neg.	8467	779.591	1.80575	Analog	CCMSLIB00005737187	Massbank:LQB00734 SM d38:0	M+CH3COOH-H	819.653	0	1	N/A	N/A	CCCCCCCCCCCCCCCCCCCC(=O)NC(COP([O-])(=O)OCC[N+](C)(C)C)C(O)CCCCCCCCCCCCCCC	1S/C43H89N2O6P/c1-6-8-10-12-14-16-18-20-21-22-23-25-27-29-31-33-35-37-43(47)44-41(40-51-52(48,49)50-39-38-45(3,4)5)42(46)36-34-32-30-28-26-24-19-17-15-13-11-9-7-2/h41-42,46H,6-40H2,1-5H3,(H-,44,47,48,49)	Bronze	0.769851	MASSBANK	39278	108.345	48876.6	4	40.0619	819.653	779.591	-1	UGRZESKDAPEULH-UHFFFAOYSA-N	UGRZESKDAPEULH	Lipids and lipid-like molecules	Sphingolipids	Phosphosphingolipids	N/A	N/A	N/A
U87x008485	87	HILIC ESI neg.	8485	762.585	1.80478
U87x008499	87	HILIC ESI neg.	8499	775.596	1.8048	Analog	CCMSLIB00010075823	PE(18:0/22:4); [M-H]- C45H81N1O8P1	M-H	794.57	0	1	N/A	N/A	N/A	N/A	Gold	0.747024	PNNL-LIPIDS-NEGATIVE	19355	108.288	23880.2	5	18.9745	794.57	775.596	-1	N/A	N/A	N/A	N/A	N/A	N/A	N/A	N/A
U87x008505	87	HILIC ESI neg.	8505	748.568	1.80465
U87x008521	87	HILIC ESI neg.	8521	817.643	1.82498
U87x008552	87	HILIC ESI neg.	8552	843.658	1.81377
U87x008556	87	HILIC ESI neg.	8556	180.052	1.84576
U87x008575	87	HILIC ESI neg.	8575	610.406	1.84378
U87x008602	87	HILIC ESI neg.	8602	871.69	1.84466
U87x008605	87	HILIC ESI neg.	8605	626.346	1.84726	Analog	CCMSLIB00005737119	Massbank:LQB00739 SM d30:1	M+CH3COOH-H	705.519	0	1	N/A	N/A	CCCCCCCCCCCCC\C=C\C(O)C(COP([O-])(=O)OCC[N+](C)(C)C)NC(=O)CCCCCCCCCCC	1S/C35H71N2O6P/c1-6-8-10-12-14-16-17-18-19-21-22-24-26-28-34(38)33(32-43-44(40,41)42-31-30-37(3,4)5)36-35(39)29-27-25-23-20-15-13-11-9-7-2/h26,28,33-34,38H,6-25,27,29-32H2,1-5H3,(H-,36,39,40,41)/b28-26+	Bronze	0.828925	MASSBANK	179348	110.836	112219	6	79.1725	705.519	626.346	-1	HZCLJRFPXMKWHR-BYCLXTJYSA-N	HZCLJRFPXMKWHR	Lipids and lipid-like molecules	Sphingolipids	Phosphosphingolipids	N/A	N/A	N/A
U87x008615	87	HILIC ESI neg.	8615	552.309	1.84915	Analog	CCMSLIB00010073029	PE(22:6/0:0); [M-H]- C27H43N1O7P1	M-H	524.278	0	1	N/A	N/A	N/A	N/A	Gold	0.903429	PNNL-LIPIDS-NEGATIVE	4745	110.949	53467.5	6	28.0318	524.278	552.31	-1	N/A	N/A	N/A	N/A	N/A	N/A	N/A	N/A
U87x008628	87	HILIC ESI neg.	8628	179.038	1.86557
U87x008638	87	HILIC ESI neg.	8638	508.339	1.85733	Analog	CCMSLIB00003136033	Spectral Match to 1-Stearoyl-2-hydroxy-sn-glycero-3-phosphoethanolamine from NIST14	M-H	480.31	481.317	1	69747553	N/A	CCCCCCCCCCCCCCCCCC(=O)OC[C@H](COP(=O)([O-])OCC[NH3+])O	InChI=1S/C23H48NO7P/c1-2-3-4-5-6-7-8-9-10-11-12-13-14-15-16-17-23(26)29-20-22(25)21-31-32(27,28)30-19-18-24/h22,25H,2-21,24H2,1H3,(H,27,28)/t22-/m1/s1	Bronze	0.942054	GNPS-NIST14-MATCHES	3178	111.44	58355	5	28.0285	480.31	508.339	-1	BBYWOYAFBUOUFP-JOCHJYFZSA-N	BBYWOYAFBUOUFP	Lipids and lipid-like molecules	Glycerophospholipids	Glycerophosphoethanolamines	N/A	N/A	N/A
U87x008642	87	HILIC ESI neg.	8642	582.376	1.85756
U87x008647	87	HILIC ESI neg.	8647	600.33	1.85698
U87x008656	87	HILIC ESI neg.	8656	580.361	1.85991
U87x008685	87	HILIC ESI neg.	8685	178.037	1.86638																			0.000366211	178.037	178.037	-1	GLKCOBIIZKYKFN-UHFFFAOYSA-N	GLKCOBIIZKYKFN	Organoheterocyclic compounds	Pteridines and derivatives	Pterins and derivatives	Pseudoalkaloids	pteridine alkaloids	Alkaloids
U87x008703	87	HILIC ESI neg.	8703	578.345	1.86685
U87x008722	87	HILIC ESI neg.	8722	845.673	1.86081
U87x008726	87	HILIC ESI neg.	8726	554.346	1.87366	Analog	CCMSLIB00005740254	Massbank:PR309152 LPC 16:0	M+HCOO	540.331	0	1	N/A	N/A	O=C(OCC(O)COP(=O)([O-])OCC[N+](C)(C)C)CCCCCCCCCCCCCCC	1S/C24H50NO7P/c1-5-6-7-8-9-10-11-12-13-14-15-16-17-18-24(27)30-21-23(26)22-32-33(28,29)31-20-19-25(2,3)4/h23,26H,5-22H2,1-4H3	Bronze	0.740675	MASSBANK	163650	112.42	25937.3	3	14.0147	540.331	554.346	-1	ASWBNKHCZGQVJV-UHFFFAOYSA-N	ASWBNKHCZGQVJV	Lipids and lipid-like molecules	Glycerophospholipids	Glycerophosphocholines	N/A	N/A	N/A
U87x008730	87	HILIC ESI neg.	8730	480.308	1.87367	Analog	CCMSLIB00010059121	PE(16:0/0:0); [M-H]- C21H43N1O7P1	M-H	452.278	0	1	N/A	N/A	N/A	N/A	Gold	0.984255	PNNL-LIPIDS-NEGATIVE	8695	112.42	61974.7	5	28.0298	452.278	480.307	-1	N/A	N/A	N/A	N/A	N/A	N/A	N/A	N/A
U87x008740	87	HILIC ESI neg.	8740	236.078	1.88799	Analog	CCMSLIB00006400028	6,7-dimethoxy-1-phenyl-3,4-dihydro-isoquinoline	[M+H]+	268.13	267.126	1	N/A	N/A	N1=C(C=2C=CC=CC2)C=3C=C(OC)C(OC)=CC3CC1	InChI=1S/C17H17NO2/c1-19-15-10-13-8-9-18-17(12-6-4-3-5-7-12)14(13)11-16(15)20-2/h3-7,10-11H,8-9H2,1-2H3	Gold	0.625764	BMDMS-NP	8532	113.279	119539	5	32.0521	268.13	236.078	-1	WGTCMJBJRPKENJ-UHFFFAOYSA-N	WGTCMJBJRPKENJ	N/A	N/A	N/A			Alkaloids
U87x008751	87	HILIC ESI neg.	8751	237.08	1.88759
U87x008797	87	HILIC ESI neg.	8797	501.175	1.91257
U87x008942	87	HILIC ESI neg.	8942	252.073	1.96156	Analog	CCMSLIB00006437129	Epiberberine	[M+H]+	337.13	336.123	1	N/A	N/A	O(C=1C=C2C=3C=C4C=CC=5OCOC5C4=C[N+]3CCC2=CC1OC)C	InChI=1S/C20H18NO4/c1-22-18-8-13-5-6-21-10-15-12(3-4-17-20(15)25-11-24-17)7-16(21)14(13)9-19(18)23-2/h3-4,7-10H,5-6,11H2,1-2H3/q+1	Gold	0.697648	BMDMS-NP	26478	117.694	252297	3	85.057	337.13	252.073	-1	FPJQGFLUORYYPE-UHFFFAOYSA-N	FPJQGFLUORYYPE	N/A	N/A	N/A	N/A	N/A	N/A
U87x008946	87	HILIC ESI neg.	8946	505.153	1.96252
U87x008973	87	HILIC ESI neg.	8973	256.093	1.96926	Analog	CCMSLIB00006679587	ALPHA-N-ACETYL-GLUTAMINE	M-H	187.072	0	1	N/A	N/A	C/C(=N/C(CCC(=N)O)C(=O)O)/O	"InChI=1S/C7H12N2O4/c1-4(10)9-5(7(12)13)2-3-6(8)11/h5H,2-3H2,1H3,(H2,8,11)(H,9,10)(H,12,13)"	Bronze	0.652744	MONA	2100	118.156	368952	5	69.0206	187.072	256.093	-1	KSMRODHGGIIXDV-UHFFFAOYSA-N	KSMRODHGGIIXDV	Organic acids and derivatives	Carboxylic acids and derivatives	Amino acids, peptides, and analogues
U87x009171	87	HILIC ESI neg.	9171	357.029	2.01593
U87x009174	87	HILIC ESI neg.	9174	168.023	2.01871
U87x009175	87	HILIC ESI neg.	9175	167.021	2.01815	True	CCMSLIB00006678702	URIC ACID	M-H	167.021	0	1	N/A	N/A	C12=C(N=C(N=C1NC(=N2)O)O)O	"InChI=1S/C5H4N4O3/c10-3-1-2(7-4(11)6-1)8-5(12)9-3/h(H4,6,7,8,9,10,11,12)"	Bronze	0.954334	MONA	12460	121.089	1.18766	4	0.000198364	167.021	167.021	-1	LEHOTFFKMJEONL-UHFFFAOYSA-N	LEHOTFFKMJEONL	Organoheterocyclic compounds	Imidazopyrimidines	Purines and purine derivatives			Alkaloids
U87x009179	87	HILIC ESI neg.	9179	335.048	2.01915	Analog	CCMSLIB00000848351	NCGC00180767-02!(E)-1-(2,4-dihydroxy-6-methoxyphenyl)-3-phenylprop-2-en-1-one	M+H	271.096	270.089	1	n/a	n/a	COC1=C(C(=O)\C=C\C2=CC=CC=C2)C(O)=CC(O)=C1	InChI=1S/C16H14O4/c1-20-15-10-12(17)9-14(19)16(15)13(18)8-7-11-5-3-2-4-6-11/h2-10,17,19H,1H3/b8-7+	Gold	0.824503	GNPS-NIH-NATURALPRODUCTSLIBRARY_ROUND2_POSITIVE	79322	121.149	235903	3	63.9523	271.096	335.048	-1	NYSZJNUIVUBQMM-BQYQJAHWSA-N	NYSZJNUIVUBQMM	Phenylpropanoids and polyketides	Linear 1,3-diarylpropanoids	Chalcones and dihydrochalcones	Flavonoids	Chalcones	Shikimates and Phenylpropanoids
U87x009203	87	HILIC ESI neg.	9203	130.087	2.0611
U87x009263	87	HILIC ESI neg.	9263	203.082	2.04901	True	CCMSLIB00000566045	MoNA:3174401 2-amino-3-(1H-indol-3-yl)propanoic acid	M-H	203.083	204.09	1	N/A	N/A	C1=CC=C2C(=C1)C(=CN2)CC(C(=O)O)N	InChI=1S/C11H12N2O2/c12-9(11(14)15)5-7-6-13-10-4-2-1-3-8(7)10/h1-4,6,9,13H,5,12H2,(H,14,15)	Bronze	0.66746	MONA	6815	122.941	6.83735	4	0.00138855	203.083	203.082	-1	QIVBCDIJIAJPQS-UHFFFAOYSA-N	QIVBCDIJIAJPQS	Organoheterocyclic compounds	Indoles and derivatives	Indolyl carboxylic acids and derivatives	Small peptides	Aminoacids	Amino acids and Peptides|Shikimates and Phenylpropanoids
U87x009352	87	HILIC ESI neg.	9352	245.042	2.07373	Analog	CCMSLIB00006679088	SN-GLYCERO-3-PHOSPHOCHOLINE	M-H	256.096	0	1	N/A	N/A	C[N+](C)(C)CCOP(=O)([O-])OC[C@@H](CO)O	"InChI=1S/C8H20NO6P/c1-9(2,3)4-5-14-16(12,13)15-7-8(11)6-10/h8,10-11H,4-7H2,1-3H3/t8-/m1/s1"	Bronze	0.896157	MONA	1754	124.424	43163.1	4	11.0539	256.096	245.042	-1	SUHOQUVVVLNYQR-MRVPVSSYSA-N	SUHOQUVVVLNYQR	Lipids and lipid-like molecules	Glycerophospholipids	Glycerophosphocholines	N/A	N/A	N/A
U87x009363	87	HILIC ESI neg.	9363	194.031	2.08248	Analog	CCMSLIB00006560625	1,2,3,4-tetrahydro-6-methoxy-1-oxo-beta-carboline	[M+H]+	217.1	216.09	1	N/A	N/A	O=C1NCCC=2C=3C=C(OC)C=CC3NC12	InChI=1S/C12H12N2O2/c1-16-7-2-3-10-9(6-7)8-4-5-13-12(15)11(8)14-10/h2-3,6,14H,4-5H2,1H3,(H,13,15)	Gold	0.68475	BMDMS-NP	365	124.949	106260	3	23.069	217.1	194.031	-1	PWARHDUWOJUADN-UHFFFAOYSA-N	PWARHDUWOJUADN	Organoheterocyclic compounds	Indoles and derivatives	Pyridoindoles	Tryptophan alkaloids	Carboline alkaloids	Alkaloids
U87x009453	87	HILIC ESI neg.	9453	148.043	2.1609
U87x010101	87	HILIC ESI neg.	10101	288.02	2.40971
U87x010102	87	HILIC ESI neg.	10102	114.055	2.41052
U87x010403	87	HILIC ESI neg.	10403	415.133	2.54044
U87x010412	87	HILIC ESI neg.	10412	393.151	2.54081
U87x010672	87	HILIC ESI neg.	10672	210.088	2.64738
U87x010852	87	HILIC ESI neg.	10852	385.005	2.69556
U87x010860	87	HILIC ESI neg.	10860	403.016	2.70933
U87x011193	87	HILIC ESI neg.	11193	171.029	2.72275
U87x011926	87	HILIC ESI neg.	11926	403.016	2.97347
U87x011931	87	HILIC ESI neg.	11931	203.055	2.97777
U87x011932	87	HILIC ESI neg.	11932	204.059	2.97796
