# Supplementary material for: Molecular signatures of angiogenesis inhibitors: a single-embryo untargeted metabolomics approach in zebrafish
Source: Arch Toxicol. 2024 Jan 29;98(3):943–56. doi: 10.1007/s00204-023-03655-5 (PMC10861732; doi:10.1007/s00204-023-03655-5)
Supplement: Supplementary file 3 — Supplementary file3 (XLSX 108 kb) [file 204_2023_3655_MOESM3_ESM.xlsx]

## Sheet: readme
Fold-change	0.5	2
Signifiance		p < 0.05
		0.05 ≥ p ≤ 0.1
		p > 0.1
Abbreviations
DG	diglyceride
LPC	lysophosphatidylcholine
PA	phosphatidic acid
PC	phosphatidylcholine
PE	phosphatidylethanolamine
PG	phosphatidylglycerol
PI	phosphatidylinositol
PS	phosphatidylserine
SM	sphingomyelin
ST	sterol
TG	triglyceride

## Sheet: 74_increased
	SU4312	Sorafenib	Rotenone	Methotrexate				GNPS				Skyline				HMDB	LipidMaps	Summary
ANALYTE_ID	high	medium	high	medium	PHASE	MZ	RT	Match	SpectrumID	Compound_Name	Adduct	Molecule	Formula	Chromatogram Precursor M/Z	Average Measured RT			Class	Subclass	Score
U84x030525	1.63216	1.6383	0.790633	1.63542	lipid positive	844.737	4.91	Analog	CCMSLIB00010073787	TG(14:0/14:0/16:1); [M+NH4]+ C47H92N1O6	M+NH4					TG (50:4); [M+NH4]+ C53H94O6		GL	TG	2
U84x030542	1.47566	1.61152	0.885282	1.58756	lipid positive	957.866	4.90935									TG (62:7); [M+H-H20]+ C65H114O5		GL	TG	1
U84x030515	1.4742	1.62375	0.85786	1.54197	lipid positive	956.863	4.90948									TG (58:4); [M+NH4]+ C61H110O6		GL	TG	1
U84x030329	1.36258	1.53632	1.07204	1.98059	lipid positive	930.845	4.88297									TG (56:3); [M+NH4]+ C59H108O6		GL	TG	1
U87x008317	1.34711	1.26401	1.0913	1.19483	polar negative	771.569	1.75881										CerPE 40:3;O4; [M-H]- C42H81N2O8P	SP	Cer	1
U84x029425	1.33379	1.35776	1.01601	1.5597	lipid positive	866.722	4.79903	Analog	CCMSLIB00010090668	TG(16:0/16:1/18:2); [M+NH4]+ C53H100N1O6	M+NH4					TG (52:7); [M+NH4]+ C55H92O6		GL	TG	2
U84x022062	1.32561	1.6858	1.03193	1.61046	lipid positive	842.662	3.22724	True	CCMSLIB00010093067	PC(18:1/22:1); [M+H]+ C48H93N1O8P1	M+H					PE-NMe / PC; [M+H]+ C48H92NO8P		GP	PC	2
U84x031248	1.32339	1.67487	1.03134	1.54606	lipid positive	834.753	5.03118	True	CCMSLIB00010091978	TG(15:1/16:0/18:1); [M+NH4]+ C52H100N1O6	M+NH4					TG (49:2); [M+NH4]+ C52H96O6		GL	TG	2
U87x008080	1.31179	1.43908	1.04303	1.21488	polar negative	772.584	1.74996	True	CCMSLIB00010068147	PE(18:0/20:1); [M-H]- C43H83N1O8P1	M-H					PC / PE; [M-H]- C43H84NO8P		GP	PE	2
U84x031509	1.31055	1.6606	0.812483	1.35566	lipid positive	872.77	5.03102	Analog	CCMSLIB00010090678	TG(14:0/18:1/18:2); [M+NH4]+ C53H100N1O6	M+NH4	Triacylglycerol (C34:1,C18:3/C36:4,C16:0)	C55H98O6	872.77	5.03	TG (52:4); [M+NH4]+ C55H98O6		GL	TG	3
U84x030093	1.30465	1.46108	0.955593	1.68496	lipid positive	818.722	4.88402	True	CCMSLIB00010095952	TG(16:1/16:1/16:1); [M+NH4]+ C51H96N1O6	M+NH4					TG (48:3); [M+NH4]+ C51H92O6		GL	TG	2
U84x021027	1.30395	1.49217	0.846392	1.24358	lipid positive	849.619	2.96596										PG 40:1;O; [M+H]+ C46H89O11P	GP	PG	1
U84x032159	1.29796	1.509	1.04441	1.33862	lipid positive	836.769	5.12589	True	CCMSLIB00010062283	TG(15:0/16:0/18:1); [M+NH4]+ C52H102N1O6	M+NH4					TG (49:1); [M+NH4]+ C52H98O6		GL	TG	2
U84x031685	1.28549	1.70515	0.872633	1.41216	lipid positive	860.769	5.05657	Analog	CCMSLIB00010092020	TG(16:0/17:1/18:1); [M+NH4]+ C54H104N1O6	M+NH4					TG (51:3); [M+NH4]+ C54H98O6		GL	TG	2
U84x030904	1.285	1.24393	1.08845	1.35237	lipid positive	995.88	4.96339										DG O-65:11; [M+H]+ C68H114O4	GL	DG	1
U87x007180	1.28346	2.53762	0.93778	1.34177	polar negative	546.318	1.63499	Analog	CCMSLIB00010086286	PE(16:0/0:0); [M-H]- C21H43N1O7P1	M-H						LPC / LPE / LPS / LPT / PE	GP		1
U84x030033	1.28287	1.42428	1.04315	1.58701	lipid positive	868.739	4.89476	Analog	CCMSLIB00010072941	TG(16:0/16:1/16:1); [M+NH4]+ C51H98N1O6	M+NH4					TG (52:6); [M+NH4]+ C55H94O6		GL	TG	2
U84x031286	1.2789	1.70556	0.918253	1.52765	lipid positive	846.755	5.00196	True	CCMSLIB00010090678	TG(14:0/18:1/18:2); [M+NH4]+ C53H100N1O6	M+NH4					TG (50:3); [M+NH4]+ C53H96O6		GL	TG	2
U84x021927	1.27816	1.46687	0.791189	1.13212	lipid positive	854.602	3.18376									PE-NMe2 (C22); [M+H-H2O]+ C46H90NO8P		GP	PE	1
U87x005591	1.27071	1.45961	0.943946	1.26078	polar negative	829.486	1.32772									PG (37:5); [M-H]- C43H75O13P		GP	PG	1
U84x021567	1.25838	1.34218	0.920909	1.06748	lipid positive	802.631	3.08537	Analog	CCMSLIB00010055697	PC(16:0/16:1); [M+H]+ C40H79N1O8P1	M+H					PE / PC; [M+H]+ C45H88NO8P		GP		2
U84x021616	1.25662	1.35163	0.891986	1.0912	lipid positive	803.634	3.08455										DG O-53:14; [M+H-H2O]+ C56H84O4	GL	DG	1
U84x031510	1.25507	1.6684	0.816027	1.44466	lipid positive	870.06	5.03141
U85x007340	1.2505	1.64336	0.889777	1.17897	lipid negative	828.573	2.82234	Analog	CCMSLIB00010059770	PE(18:1/18:2); [M-H]- C41H75N1O8P1	M-H					PC / PE; [M-H]- C45H84NO10P		GP		2
U87x005511	1.23744	1.60464	1.11336	1.37698	polar negative	833.519	1.31878	True	CCMSLIB00005736861	PI 34:2	M-H					PG / PI; [M-H]- C43H79O13P		GP	PI	2
U85x008825	1.2361	1.59029	1.28514	1.71347	lipid negative	886.65	3.40568									PE-NMe / PC; [M+FA-H]- C48H92NO8P		GP		1
U85x007104	1.23556	1.5141	1.0678	1.43457	lipid negative	802.558	2.74823	Analog	CCMSLIB00010059737	PG(16:0/18:2); [M-H]- C40H74O10P1	M-H					PE / PS; [M-H]- C43H82NO10P		GP		2
U84x020745	1.23416	1.42345	0.938933	1.4478	lipid positive	837.617	2.90009										PA O-49:9; [M+H-H2O]+ C52H87O7P	GP	PA	1
U84x021036	1.23158	1.45912	0.88185	1.22504	lipid positive	848.616	2.96568	Analog	CCMSLIB00010067687	PC(18:2/22:6); [M+H]+ C48H81N1O8P1	M+H					PC / PE / PA	PC / PE / PA	GP		1
U84x021014	1.22827	1.29257	0.888332	1.1625	lipid positive	789.621	2.96478									DG (45:5); [M+H]+ C48H84O8		GL	DG	1
U84x030452	1.22076	1.2632	0.85235	1.30115	lipid positive	857.74	4.92252										DG O-55:10 / CE 31:5;O2; [M+H]+ C58H96O4
U84x020391	1.21504	1.25749	1.12049	1.4609	lipid positive	746.605	2.83671	True	CCMSLIB00010057181	PC(O-16:0/18:1); [M+H]+ C42H85N1O7P1	M+H					PC (C34:1); [M+H]+ C42H84NO7P		GP	PC	2
U84x021023	1.20691	1.34525	0.885401	1.18956	lipid positive	788.618	2.96476	True	CCMSLIB00010056060	PC(18:0/18:1); [M+H]+ C44H87N1O8P1	M+H	Phosphatidylcholine (C36:1)	C44H86NO8P	788.616	2.96	PE / PC; [M+H]+ C44H86NO8P		GP	PC	3
U86x014942	1.20494	1.38205	0.965757	1.39074	polar positive	615.531	1.30542									DG (36:3); [M+H-H2O]+ C40H72O5		GL	DG	1
U84x021022	1.20435	1.22858	0.915432	1.20614	lipid positive	786.169	2.96441	Analog	CCMSLIB00010067710	PS(18:0/20:4); [M+H]+ C44H79N1O10P1	M+H					FAD; [M+H]+ C27H33N9O15P2		Nucleotides		1
U84x032828	1.19246	1.19936	1.05458	1.16636	lipid positive	950.906	5.22044	Analog	CCMSLIB00010084287	TG(18:0/18:1/20:4); [M+NH4]+ C59H108N1O6	M+NH4					TG (57:0); [M+NH4]+ C60H116O6		GL	TG	2
U87x009263	1.1915	1.61422	1.21873	1.61777	polar negative	203.082	2.04901	True	CCMSLIB00000566045	2-amino-3-(1H-indol-3-yl)propanoic acid	M-H					Tryptophan; [M-H]- C11H12N2O2		Amino acid		2
U87x005508	1.18419	1.52405	1.008	1.23956	polar negative	860.538	1.31256										Hex2Cer 32:3;O4; [M-H]- C44H79NO15	SP	Cer	1
U86x016129	1.18205	1.27506	0.859172	1.07407	polar positive	784.16	1.72391
U84x031070	1.16991	1.27239	0.939099	1.35507	lipid positive	871.757	4.98376									TG (56:8); [M+H-H2O]+ C59H100O5		GL	TG	1
U84x030948	1.16984	1.28529	0.957534	1.42849	lipid positive	870.754	4.98234	Analog	CCMSLIB00010091176	TG(18:2/18:2/22:0); [M+NH4]+ C61H114N1O6	M+NH4					TG (52:5); [M+NH4]+ C55H96O6		GL	TG	2
U84x022120	1.16358	1.55167	0.863057	1.4207	lipid positive	843.665	3.22867										HexCer 41:3;O4; [M+NH4]+ C47H87NO10	SP	Cer	1
U84x031943	1.16344	1.5485	1.19054	1.51764	lipid positive	848.771	5.09316	True	CCMSLIB00010095798	TG(16:0/16:0/18:2); [M+NH4]+ C53H102N1O6	M+NH4					TG (50:2); [M+NH4]+ C53H98O6		GL	TG	2
U87x007562	1.16314	1.28555	0.934659	1.05601	polar negative	873.64	1.73784										TG O-56:15; [M-H]- C59H86O5	GL	TG	1
U84x020715	1.16178	1.08246	0.911941	1.21925	lipid positive	772.619	2.89743	Analog	CCMSLIB00010066898	PC(17:0/18:2); [M+H]+ C43H83N1O8P1	M+H					PC (C36:1); [M+H]+ C44H86NO7P		GP	PC	2
U87x005448	1.16141	1.202	0.990256	1.13869	polar negative	899.563	1.30421									PG (42:5); [M-H]- C48H85O13P		GP	PG	1
U87x005475	1.16054	1.47395	0.99695	1.21778	polar negative	859.534	1.31188	True	CCMSLIB00005737267	PI 36:3	M-H					PG / PI; [M-H]- C45H81O13P		GP	PI	2
U84x030326	1.15344	1.26143	1.01497	1.34236	lipid positive	981.867	4.89387										TG 57:0;O3; [M+H]+ C60H116O9	GL	TG	1
U86x016316	1.14753	1.30644	0.923656	1.2421	polar positive	788.614	1.74458									PE / PC; [M+H]+ C44H86NO8P		GP		1
U84x020760	1.13944	1.287	0.905103	1.20458	lipid positive	836.612	2.85513									SM (d18:0); [M+NH4]+ C43H83N2O10P		SP	SM	1
U86x016208	1.1377	1.21193	0.976008	1.16804	polar positive	790.619	1.7373										Cer / TG
U84x020436	1.13172	1.32461	0.951324	1.16239	lipid positive	832.01	2.84783
U84x019453	1.13073	1.41695	0.913862	1.23624	lipid positive	788.596	2.6419	Analog	CCMSLIB00010082878	PS(16:0/18:1); [M+H]+ C40H77N1O10P1	M+H					SM(d17:1/20:3(8Z,11Z,14Z)-2OH(5,6)); [M+NH4]+ C42H79N2O8P		SP	SM	1
U85x008146	1.12452	1.412	1.02937	1.40655	lipid negative	882.609	3.07793										LPC 39:0;O4; [M-H]- C45H90NO13P	GP	LPC	1
U87x008015	1.12397	1.23297	0.968922	1.20459	polar negative	825.58	1.75107									SM(d20:1); [M-H]- C45H83N2O9P		SP	SM	1
U87x005491	1.12312	1.28438	0.96799	1.20038	polar negative	889.575	1.30902										PA(51:12) / PE(49:12); [M-H]- C54H83O8P	GP		1
U87x005450	1.11756	1.19779	1.13774	1.21967	polar negative	881.521	1.30501	Analog	CCMSLIB00005736861	PI 34:2	M-H					PA; [M+Hac-H]- C45H75O11P		GP		1
U84x021918	1.11456	1.34731	0.960641	1.46531	lipid positive	816.647	3.18764	True	CCMSLIB00010098423	PC(18:0/20:1); [M+H]+ C46H91N1O8P1	M+H					PE-NMe / PC; [M+H]+ C46H90NO8P		GP	PC	2
U87x005524	1.10923	1.29643	0.918844	1.09814	polar negative	875.561	1.31301									PG; [M-H]- C46H85O13P		GP	PG	1
U84x021651	1.10391	1.30368	0.865938	1.2053	lipid positive	841.65	3.09935									3-Decaprenyl-4-hydroxybenzoic acid; [M+Na]+ C57H86O3		Prenol		1
U87x005434	1.10241	1.25613	1.00733	1.11712	polar negative	905.519	1.30259	Analog	CCMSLIB00010070933	PI(18:0/20:4); [M-H]- C47H82O13P1	M-H						PI (40:8/9); [M-H]- C49H79O13P	GP	PI	2
U85x008075	1.09817	1.32076	1.06476	1.40283	lipid negative	881.605	3.07525										PA / PE; [M-H]- C53H87O8P	GP		1
U87x005494	1.0946	1.47311	0.948355	1.14824	polar negative	861.55	1.31249									PG / PI; [M-H]- C45H83O13P	PI (36:2/3); [M-H]- C45H83O13P	GP	PI	1
U87x005406	1.08753	1.12982	0.99725	1.16887	polar negative	887.564	1.30675									PG / PI; [M-H]- C47H85O13P	PI (38:3/4); [M-H]- C47H85O13P	GP	PI	1
U84x015172	1.08348	1.3894	1.07057	1.41237	lipid positive	578.416	1.60223									LysoPC(22:1(13Z)/0:0); [M+H]+ C30H60NO7P		GP	LPC	1
U87x007782	1.07413	1.22397	0.91804	1.09907	polar negative	820.578	1.72211									DG (21:0); [M-H]-		GL	DG	1
U86x014935	1.07109	1.18931	0.95569	1.18265	polar positive	917.585	1.30441									PE(DiMe(11,5)); [M+NH4]+ C47H82NO13P		GP	PE	1
U87x007665	1.0584	1.13087	1.08519	1.22343	polar negative	818.59	1.70718	Analog	CCMSLIB00010088320	PS(18:0/20:1); [M-H]- C44H83N1O10P1	M-H					PC / PS; [M-H]- C44H86NO10P		GP		1
U86x014880	1.05203	1.27003	0.928989	1.27073	polar positive	918.594	1.3031										SHexCer 40:1;O4; [M+Na]+ C46H89NO13SNa	SP	Cer	1
U86x014922	1.04619	1.1746	0.952776	1.2455	polar positive	941.585	1.30165										PG 46:8;O; [M+Na]+ C52H87O11PNa	GP	PG	1
U86x014920	1.03563	1.10947	0.964522	1.1279	polar positive	611.501	1.30301									Cer(d17:1/5-iso PGF2VI); [M+NH4]+ C35H63NO6		SP	Cer	1
U86x014999	1.03085	1.46604	1.06	1.48938	polar positive	575.501	1.31176	Analog	CCMSLIB00006678162	AEG(o-14:1/16:2)	M+H					Montecristin; [M+H]+ C37H66O4
U86x014912	1.03046	1.17799	0.982152	1.15416	polar positive	621.485	1.30203									Cer(d16:1/20:5(7Z,9Z,11E,13E,17Z)-3OH(5,6,15)); [M+NH4]+ C36H61NO6		SP	Cer	1
U86x014879	1.00563	1.16761	0.953996	1.17367	polar positive	639.531	1.29998									Cer(d17:1); [M+NH4]+ C37H67NO6		SP	Cer	1

## Sheet: 74_statistics
ANALYTE_ID	SU4312 high	Sorafenib medium	Rotenone high	Methotrexate medium
U84x030525	0.0135818	0.000147516	0.075103	0.00120456
U84x030542	0.0161076	0.000114554	0.0744247	0.000486456
U84x030515	0.00815321	6.48429e-05	0.0633051	0.000855645
U84x030329	0.0787417	0.0155106	0.630668	3.56819e-06
U87x008317	9.92088e-05	0.0354683	0.960767	0.00953078
U84x029425	0.0820433	0.00645108	0.490594	9.29121e-05
U84x022062	0.00627212	0.000112016	0.373327	3.88223e-05
U84x031248	0.0119841	2.09988e-05	0.682848	5.69252e-05
U87x008080	0.00831191	0.00935042	0.992922	0.00982758
U84x031509	0.031122	7.18657e-06	0.0140837	0.046694
U84x030093	0.0765505	0.0117785	0.507086	7.18666e-06
U84x021027	0.048074	0.00118943	0.0555274	0.00974789
U84x032159	0.026544	0.00109782	0.702811	0.00183597
U84x031685	0.0322856	3.34168e-06	0.0365974	0.0107905
U84x030904	0.0895262	0.0133152	0.965052	0.000350813
U87x007180	0.00491841	2.3357e-12	0.287146	0.000887409
U84x030033	0.0692872	0.000799151	0.481706	0.00267526
U84x031286	0.0446447	9.34202e-06	0.575654	0.000727491
U84x021927	0.0047022	1.11974e-07	0.0597773	0.002575
U87x005591	0.0477396	0.00507035	0.0652442	0.00740206
U84x021567	0.00427031	0.00116117	0.0737272	0.0584566
U84x021616	0.00528423	0.000383625	0.0729439	0.0429288
U84x031510	0.0754392	6.35775e-05	0.0233959	0.0934788
U85x007340	0.0105455	3.55001e-06	0.169612	0.00287998
U87x005511	0.0246291	0.00010549	0.553033	0.00129125
U85x008825	0.0387312	0.000688692	0.14008	9.83652e-05
U85x007104	0.068417	4.66032e-06	0.813134	5.82806e-06
U84x020745	0.0141446	0.000519029	0.354591	0.0194012
U84x021036	0.0405634	0.00113023	0.11612	0.006036
U84x021014	0.00546173	0.000440725	0.0208616	0.0193355
U84x030452	0.0437402	0.0120037	0.0449146	0.0140703
U84x020391	0.071519	0.0241385	0.703287	0.000425775
U84x021023	0.00715232	0.000804054	0.0212324	0.0177551
U86x014942	0.0653389	0.00322141	0.903077	0.0286136
U84x021022	0.006878	0.00135943	0.157809	0.0115505
U84x032828	0.0242751	0.0826557	0.553522	0.0538321
U87x009263	0.00822937	5.21636e-06	0.44818	0.000124313
U87x005508	0.0154174	7.01448e-05	0.990758	0.0035263
U86x016129	0.020278	4.47471e-05	0.134591	0.0233708
U84x031070	0.0728487	0.00892977	0.279551	0.0211335
U84x030948	0.096644	0.00614481	0.242513	0.0207678
U84x022120	0.0185245	1.23328e-05	0.835144	1.99811e-06
U84x031943	0.0905	0.000336133	0.522583	0.00110006
U87x007562	0.0691766	0.00279845	0.0874245	0.0801887
U84x020715	0.0666433	0.0725117	0.102254	0.00106022
U87x005448	0.0106891	0.00911787	0.582375	0.0214426
U87x005475	0.0102927	8.2177e-05	0.893626	0.00413479
U84x030326	0.0657282	0.00289475	0.428572	0.00373759
U86x016316	0.0611162	0.000688593	0.315081	0.0248321
U84x020760	0.0793536	7.20123e-05	0.0325335	0.0252491
U86x016208	0.0229515	0.000492768	0.273088	0.0111384
U84x020436	0.089287	0.000238951	0.108878	0.0315586
U84x019453	0.0759489	5.49699e-06	0.049317	0.00149426
U85x008146	0.0886491	0.00120979	0.421194	0.0019104
U87x008015	0.0164338	0.00189653	0.789404	0.00298713
U87x005491	0.0503032	0.00111461	0.300361	0.0198869
U87x005450	0.0962543	0.056103	0.137797	0.00247249
U84x021918	0.0733017	0.000210773	0.64744	1.39323e-06
U87x005524	0.0705604	0.00024576	0.0981063	0.0339617
U84x021651	0.0968549	0.000460753	0.270643	0.0642153
U87x005434	0.0284955	0.000115327	0.380539	0.00433488
U85x008075	0.0935876	0.00157156	0.387172	0.0018726
U87x005494	0.0904374	1.92806e-05	0.464903	0.00853886
U87x005406	0.0414888	0.0255526	0.99115	0.0145213
U84x015172	0.0713518	8.92135e-05	0.681664	2.4422e-05
U87x007782	0.0192143	1.26686e-06	0.0990686	0.00716903
U86x014935	0.0318022	0.000779662	0.821814	3.2131e-05
U87x007665	0.0978555	0.0365079	0.198264	0.000354814
U86x014880	0.099703	0.0258205	0.647569	0.00216066
U86x014922	0.0864783	0.00367201	0.640458	3.8965e-05
U86x014920	0.0606419	0.0525464	0.424287	0.0517448
U86x014999	0.0690586	0.000187493	0.284974	0.000206192
U86x014912	0.0882495	0.00887804	0.241498	0.000862749
U86x014879	0.0695241	0.00320563	0.973753	0.00734347

## Sheet: 173_decreased
	SU4312	Sorafenib	Rotenone	Methotrexate				GNPS				Skyline				HMDB	LipidMaps
ANALYTE_ID	high	medium	high	medium	PHASE	MZ	RT	Match	SpectrumID	Compound_Name	Adduct	Molecule	Formula	Chromatogram Precursor M/Z	Average Measured RT			Class	Subclass	Score
U84x023479	0.54506	0.117287	1.05777	0.627198	lipid positive	1020.74	3.54659										PC / PE; [M+Na]+ C60H104NO8PNa	GP		1
U86x013978	0.566333	0.42697	0.929974	0.670501	polar positive	534.344	1.19989									Ganoderic acid; [M+NH4]+ C30H44O7
U85x000279	0.56925	0.112916	0.793956	0.15884	lipid negative	532.299	0.225142										NAT 24:3;O4 / ST 24:0;O6;T; [M-H]- C26H47NO8S
U86x014536	0.574713	0.26366	0.663308	0.176173	polar positive	832.685	1.24517	Analog	CCMSLIB00006678058	Glycosylceramide (d22:0/16:0)	M+H
U85x006697	0.5767	0.540667	1.04128	0.689118	lipid negative	714.549	2.6002									PC (32:2); [M-H]- C40H78NO7P		GP	PC	1
U86x001584	0.58119	0.405196	0.909911	0.487262	polar positive	269.225	0.43229	True	CCMSLIB00003136528	Retinol	M+H-H2O					anhydroretinol; [M+H]+ C20H28		Prenol		2
U84x023493	0.590685	0.128885	1.09475	0.57181	lipid positive	1021.74	3.5509										PG 51:3;O; [M+Na]+ C57H107O11PNa	GP	PG	1
U85x001724	0.590807	0.110113	0.744092	0.108807	lipid negative	531.296	0.225477									Ganoderic acid; [M-H]- C30H44O8
U87x004766	0.594937	0.661554	1.02591	0.681217	polar negative	356.152	1.21019									(+)-Erythraline; [M+Hac-H]- C18H19NO3
U87x004553	0.604479	0.375386	1.01358	0.552157	polar negative	515.303	1.20463									Ganoderic acid; [M-H]- C30H44O7
U86x014530	0.606957	0.330343	0.978971	0.34267	polar positive	844.685	1.24356	Analog	CCMSLIB00006678058	Glycosylceramide (d22:0/16:0)	M+H
U87x004614	0.608425	0.434767	1.04454	0.628014	polar negative	517.305	1.20562
U84x022124	0.609773	0.159795	0.738333	0.475823	lipid positive	990.694	3.23346										PC 52:12 / PE 55:12; [M+H]+ C60H96NO8P	GP		1
U86x014344	0.616268	0.605652	1.08456	0.648453	polar positive	716.564	1.22476	Analog	CCMSLIB00000210061	Ginsenoside F2	M+H					AS 1-5; [M+H]+ C40H77NO9
U86x014370	0.622609	0.620513	1.06485	0.634049	polar positive	536.501	1.22467	True	CCMSLIB00010058727	Cer(d18:1/16:1); [M+H]+ C34H66N1O3	M+H					Cer(d18:2/16:0); [M+H]+ C34H65NO3		SP	Cer	2
U86x014582	0.622808	0.511903	0.829667	0.497569	polar positive	790.638	1.2514	Analog	CCMSLIB00010089532	GalCer(d18:1/18:1); [M+H]+ C42H80N1O8	M+H
U85x006701	0.626942	0.555142	1.13055	0.665104	lipid negative	760.553	2.60182									PE (36:1); [M-H]- C41H80NO9P		GP	PE	1
U85x001707	0.628136	0.233944	1.25984	0.371216	lipid negative	589.173	0.226509										ST 18:3;O8;GlcA; [M+Formate]- C24H32O14	ST	ST	1
U86x014589	0.631861	0.506335	0.832787	0.4983	polar positive	791.64	1.25127									DG (25:0); [M+H-H2O]+ C48H88O9		GL	DG	1
U86x014342	0.637385	0.631911	1.04935	0.627267	polar positive	698.555	1.22462	True	CCMSLIB00010055883	GalCer(d18:1/16:1); [M+H]+ C40H76N1O8	M+H					N-[(4E,8Z)-1,3-dihydroxyoctadeca-4,8-dien-2-yl]hexadecanamide 1-glucoside; [M+H]+ C40H75NO8		SP	Cer	2
U86x014541	0.638304	0.345548	1.09397	0.28135	polar positive	682.632	1.24328									DG (39:1); [M+NH4]+ C42H80O5		GL	DG	1
U85x005707	0.651623	0.34939	1.19047	0.744958	lipid negative	283.241	2.02381
U85x005704	0.657246	0.326339	1.17526	0.635019	lipid negative	327.232	2.02552									Docosahexaenoic acid; [M-H]- C22H32O2		FA	omega-3	1
U87x006587	0.661223	0.333194	1.19543	0.360726	polar negative	589.176	1.50608
U86x014544	0.661883	0.276502	0.570905	0.136138	polar positive	670.632	1.24528									N-(2R-Hydroxytricosanoyl)-2S-amino-1,3S,4R-octadecanetriol; [M+H]+ C41H83NO5		SP	Cer	1
U84x015944	0.673779	0.363151	1.16139	0.797836	lipid positive	347.276	1.83612										ST 26:5;O; [M+H-H2O]+ C26H36O	ST		1
U86x014182	0.681478	0.693721	1.17584	0.760505	polar positive	800.659	1.21321
U85x005703	0.685742	0.280316	0.957165	0.529897	lipid negative	303.231	2.00096									Arachidonic acid; [M-H]- C20H32O2		FA	omega-6	1
U85x003630	0.68906	0.489768	0.953353	0.703733	lipid negative	128.959	0.284314
U84x020149	0.691989	0.809799	1.1041	0.825737	lipid positive	759.636	2.77991					Sphingomyelin (d38:1)	C43H87N2O6P	759.638	2.78	SM (d38:1); [M+H]+ C43H87N2O6P		SP	SM	2
U84x008181	0.693581	0.35659	1.14351	0.421112	lipid positive	236.077	0.223659	Analog	CCMSLIB00010107446	emodin	M+H					6-Succinoaminopurine; [M+H]+ C9H9N5O3		Purine		1
U84x018814	0.695076	0.72605	1.01842	0.82244	lipid positive	731.605	2.52731	Analog	CCMSLIB00010055896	PC(17:1/18:1); [M+H]+ C43H83N1O8P1	M+H	Sphingomyelin (d36:1)	C41H83N2O6P	731.606	2.53	SM (d36:1); [M+H]+ C41H83N2O6P		SP	SM	2
U84x016029	0.697323	0.437916	1.03296	0.775868	lipid positive	458.399	1.84328									Triterpenoid; [M+NH4]+ C30H48O2
U85x002432	0.69992	0.512562	1.22629	0.688094	lipid negative	296.087	0.231979
U84x023763	0.700769	0.225992	1.16498	0.61604	lipid positive	1046.76	3.60201										PC 56:12 / PE 59:12; [M+H]+ C64H104NO8P	GP		1
U85x008806	0.706673	0.547044	1.05042	0.818976	lipid negative	600.509	3.37615
U86x014346	0.708359	0.659503	0.631917	0.319836	polar positive	712.57	1.22275	Analog	CCMSLIB00010055419	GalCer(d18:2/16:1); [M+H]+ C40H74N1O8	M+H					DG (18/20:0); [M+NH4]+ C41H74O8		GL	DG	1
U85x006998	0.708539	0.696775	1.04956	0.793982	lipid negative	775.592	2.71084									SM(d18:1/18:0); [M+FA-H]- C41H83N2O6P		SP	SM	1
U85x001408	0.711162	0.482611	1.20095	0.624035	lipid negative	133.014	0.226312	True	CCMSLIB00006681894	MALIC ACID	M-H					Malic acid; [M-H]- C4H6O5		TCA cycle		2
U86x013426	0.713363	0.697467	1.0323	0.724717	polar positive	756.631	1.18471									Galactosylceramide (d18:1/20:0); [M+H]+ C44H85NO8		SP	Cer	1
U86x013377	0.714571	0.690841	0.942735	0.711844	polar positive	738.622	1.18426	Analog	CCMSLIB00010101219	GalCer(d18:1/18:1); [M+H]+ C42H80N1O8	M+H					Galactosylceramide (d18:1/20:0); [M+H-H2O]+ C44H85NO8		SP	Cer	2
U85x008681	0.715412	0.547741	1.03111	0.858773	lipid negative	610.493	3.28964
U84x020253	0.718056	0.607063	0.833853	0.696951	lipid positive	864.558	2.7577									PS (18:0); [M+H]+ C44H82NO13P		GP	PS	1
U86x014570	0.719307	0.540578	0.899942	0.489796	polar positive	628.585	1.25063	Analog	CCMSLIB00010060015	Cer(d18:1/26:0(2OH)); [M+H]+ C44H88N1O4	M+H					DG (35:0); [M+NH4]+ C38H74O5		GL	DG	1
U84x021990	0.719355	0.632937	1.03963	0.778195	lipid positive	695.701	3.19768									Cer (d44:1); [M+NH4]+ C44H87NO3		SP	Cer	1
U85x008683	0.720944	0.552468	1.0518	0.857148	lipid negative	620.523	3.2912									Cer(d18:0/20:3); [M-H]- C38H71NO5		SP	Cer	1
U86x014572	0.725069	0.576082	0.635051	0.415073	polar positive	804.654	1.24923	Analog	CCMSLIB00006445142	Specnuezhenide	M+Na
U86x014535	0.730977	0.278987	0.855666	0.232302	polar positive	818.67	1.24742	Analog	CCMSLIB00006678058	Glycosylceramide (d22:0/16:0)	M+H					Hydroxysphingomyeline C22:1; [M+NH4]+ C45H89N2O7P		SP	SM
U85x008038	0.731441	0.626899	0.977985	0.752694	lipid negative	772.527	3.02921	True	CCMSLIB00005724239	PE(O-22:5_18:2) - 1-(((2-aminoethoxy)(hydroxy)phosphoryl)oxy)-3-((docosa-7.9.11.13.15.17-hexaen-1-yl)oxy)propan-2-yl-octadeca-7.9-dienoate	M-H					PE (40:7); [M-H]- C45H76NO7P		GP	PE	2
U87x008556	0.732751	0.358958	1.08674	0.558933	polar negative	180.052	1.84576									8-Hydroxy-7-methylguanine; [M-H]- C6H7N5O2		Purine		1
U84x024736	0.733029	0.577115	1.00773	0.84719	lipid positive	750.696	3.79397									DG (44:2); [M+NH4]+ C47H88O5		GL	DG	1
U84x023707	0.734614	0.478037	1.08218	0.711089	lipid positive	820.679	3.58128									PA (43:0); [M+NH4]+ C46H91O8P		GP	PA	1
U84x018387	0.73621	0.605029	1.23552	0.785902	lipid positive	845.717	2.4169										HexCer 42:1;O3; [M+NH4]+ C48H93NO9	SP	Cer	1
U85x006179	0.738156	0.801823	0.934852	0.829119	lipid negative	763.557	2.38323									CE / DG; [M+FA-H]- C47H74O5	CerPE 38:1;O5; [M-H]- C40H81N2O9P
U84x006948	0.74146	0.373577	1.08056	0.406829	lipid positive	278.087	0.224298
U84x005538	0.743876	0.208632	1.25552	0.418886	lipid positive	334.053	0.244252	Analog	CCMSLIB00006552343	Chlorogenic acid	M+Na					7,8-dihydroneopterin 3'-phosphate; [M+H]+ C9H12N5O7P		Coenzyme	Pteridine	1
U84x016034	0.7449	0.429004	1.07978	0.742173	lipid positive	346.272	1.84411									Linoleoyl ethanolamide; [M+Na]+ C20H37NO2		Amide		1
U85x001678	0.745171	0.385137	1.11937	0.489922	lipid negative	330.059	0.226555									dAMP; [M-H]- C10H14N5O6P		Purine		1
U85x002002	0.747847	0.319214	1.36831	0.629503	lipid negative	491.161	0.231061										ST 21:2;O8;S; [M-H]- C21H32O11S	ST	ST	1
U85x002456	0.753167	0.384956	1.04949	0.430223	lipid negative	294.083	0.231035	Analog	CCMSLIB00000579593	N-Acetyl Mesalazine	M+H					S-Acetyldihydrolipoamide; [M+FA-H]- C10H19NO2S2		Amide		1
U85x008805	0.757395	0.62016	0.977842	0.787956	lipid negative	678.525	3.37285
U85x007713	0.757541	0.65563	0.840127	0.642662	lipid negative	863.539	2.93415									PG (42:7); [M-H]- C48H81O11P		GP	PG	1
U85x005315	0.7584	0.201536	1.38367	0.767852	lipid negative	301.216	1.83689	Analog	CCMSLIB00005725673	DHA-[d5]	M-H					Eicosapentaenoic acid / Isopimaric acid; [M-H]- C20H30O2		FA	omega-3	2
U85x005685	0.7602	0.412186	0.969567	0.682387	lipid negative	395.217	1.98906									1-pentadecanoyl-glycero-3-phosphate / (9S,10S)-10-hydroxy-9-(phosphonooxy)octadecanoate; [M-H]- C18H37O7P		FA		1
U84x023916	0.760261	0.482898	1.19048	0.856428	lipid positive	660.555	3.6266									DG (38:5); [M+NH4]+ C41H70O5		GL	DG	1
U84x018682	0.761213	0.389822	1.09952	0.758085	lipid positive	682.561	2.49965	Analog	CCMSLIB00010099926	GalCer(d18:1/18:1); [M+H]+ C42H80N1O8	M+H					DG (37:3); [M+NH4]+ C40H72O7		GL	DG	1
U85x005793	0.761765	0.276407	1.31899	0.749262	lipid negative	329.246	2.12079									Docosapentaenoic acid; [M-H]- C22H34O2		FA	omega-3	1
U84x020905	0.761791	0.648436	0.999369	0.878266	lipid positive	667.669	2.93291									Cer (d42:1); [M+NH4]+ C42H83NO3		SP	Cer	1
U85x004033	0.763352	0.0817995	0.743846	0.0661034	lipid negative	531.297	0.790432									Ganoderic acid; [M-H]- C30H44O8
U84x018773	0.766295	0.584599	0.993885	0.749993	lipid positive	963.678	2.48266										SM 47:5;O6 / CerPE 50:5;O6; [M+Na]+ C52H97N2O10PNa	SP		1
U84x021438	0.766352	0.444	0.943624	0.729176	lipid positive	779.575	3.04745									PG (36:0); [M+H]+ C42H83O10P		GP	PG	1
U85x008782	0.767054	0.58442	1.04469	0.683021	lipid negative	844.647	3.34666									PC (38:1); [M+FA-H]- C46H90NO7P		GP	PC	1
U86x015366	0.767401	0.694789	0.992791	0.734198	polar positive	774.542	1.43785	True	CCMSLIB00010101514	PE(P-18:1/22:6); [M+H]+ C45H77N1O7P1	M+H					PE (38:4); [M+Na]+ C43H78NO7P		GP	PE	2
U84x021671	0.768506	0.678599	0.897697	0.674236	lipid positive	559.525	3.10928
U84x018385	0.768536	0.535246	0.961131	0.753869	lipid positive	835.53	2.48251									PG / PI; [M+H]+ C43H79O13P		GP		1
U84x017579	0.768732	0.292339	1.169	0.794977	lipid positive	1010.67	2.33736										LPC 47:4;O4; [M+Na]+ C53H98NO13PNa	GP	LPC	1
U85x007132	0.768984	0.504532	1.1124	0.741208	lipid negative	745.515	2.83202										CerPE 37:3;O5; [M-H]- C39H75N2O9P	SP	Cer	1
U86x015368	0.769505	0.781966	1.13607	0.790614	polar positive	772.525	1.43928	Analog	CCMSLIB00010086634	PE(16:0/22:6); [M+H]+ C43H75N1O8P1	M+H					PE (38:5); [M+Na]+ C43H76NO7P		GP	PE	2
U84x019001	0.76955	0.49219	0.978887	0.811236	lipid positive	836.541	2.64207	True	CCMSLIB00003136648	1-Octadecanoyl-2-(4Z,7Z,10Z,13Z,16Z,19Z-docosahexaenoyl)-sn-glycero-3-phospho-L-serine from NIST14	M+H					PC / PS; [M+Na]+ C44H80NO10P		GP	PS	2
U84x023997	0.769579	0.561708	1.04692	0.902827	lipid positive	636.554	3.65265	True	CCMSLIB00010090578	DG(18:1/18:2/0:0); [M+NH4]+ C39H74N1O5	M+NH4									2
U84x024449	0.77148	0.496373	1.08042	0.866908	lipid positive	612.555	3.73888	True	CCMSLIB00010090590	DG(16:0/18:1/0:0); [M+NH4]+ C37H74N1O5	M+NH4					DG (34:1); [M+NH4]+ C37H70O5		GL	DG	2
U85x001126	0.773208	0.40338	1.11278	0.641335	lipid negative	174.041	0.220582	True	CCMSLIB00000222533	N-Acetyl-DL-aspartic acid|Ac-Asp|NAA|N-Acetyl-aspartate|N-Acetylaspartate|2-acetamidobutanedioic acid|(2S)-2-acetamidobutanedioic acid	M+H					N-Acetyl-L-aspartic acid; [M-H]- C6H9NO5		Amino acid		2
U84x017454	0.774297	0.570606	0.987651	0.859855	lipid positive	782.494	2.30133	Analog	CCMSLIB00010073956	PS(16:0/16:1); [M+H]+ C38H73N1O10P1	M+H					PE / PS; [M+Na]+ C40H74NO10P		GP		2
U85x007540	0.775137	0.627884	0.85595	0.620628	lipid negative	862.538	2.93478									PE-NMe2(22:6) [M-H]- C51H78NO8P		GP	PE	1
U86x013516	0.775394	0.689219	1.05371	0.735422	polar positive	710.591	1.18676	True	CCMSLIB00006112529	N-[3-hydroxy-1-{[3,4,5-trihydroxy-6-(hydroxymethyl)oxan-2-yl]oxy}octadec-4-en-2-yl]octadecanamide	M+H-H2O					Galactosylceramide (d18:1/18:0); [M+H-H2O]+ C42H81NO8		SP	Cer	2
U84x023276	0.77797	0.565894	0.745629	0.589448	lipid positive	746.663	3.56733									DG (44:4); [M+NH4]+ C47H84O5		GL	DG	1
U86x014233	0.779098	0.676135	1.17948	0.618506	polar positive	755.618	1.21655									DG (25:0); [M+H-H2O]+ C48H84O7		GL	DG	1
U86x015646	0.780737	0.398559	1.01175	0.241388	polar positive	591.189	1.50715									4-(4-Hydroxyphenyl)-2-butanone O-[2-galloyl-6-cinnamoylglucoside]; [M+H-H2O]+ C32H32O12
U85x006540	0.782218	0.27627	0.995921	0.727626	lipid negative	878.495	2.51987	Analog	CCMSLIB00005736965	PG 44:12	M-H					PS(22:6); [M-H]- C50H74NO10P		GP	PS	2
U85x008906	0.782724	0.49837	0.96919	0.876958	lipid negative	854.668	3.43814									PE (44:2); [M-H]- C49H94NO8P		GP	PE	1
U85x008665	0.785923	0.588132	1.08847	0.812806	lipid negative	637.513	3.28783
U84x017582	0.786209	0.310965	1.04264	0.771128	lipid positive	1009.66	2.33825									PC (24:1); [M+H-H2O]+ C55H99N2O11PS		GP	PC	1
U87x006591	0.787438	0.534707	1.14201	0.567059	polar negative	294.084	1.50587	Analog	CCMSLIB00005776358	N-Acetyl mesalazine|N-Acetyl-5-aminosalicylic acid|5-acetamido-2-hydroxybenzoic acid	M+H					6-Succinoaminopurine; [M+Hac-H]- C9H9N5O3		Purine		1
U85x008822	0.788521	0.601072	1.01765	0.75973	lipid negative	610.538	3.37779									Cer(d18:0/18:1); [M+FA-H]- C36H71NO3		SP	Cer	1
U86x014101	0.790474	0.590941	0.974001	0.577062	polar positive	838.709	1.20919									Galactosylceramide (d18:1/26:1); [M+H]+ C50H95NO8		SP	Cer	1
U84x024174	0.791735	0.611176	0.839306	0.724104	lipid positive	736.679	3.68654	Analog	CCMSLIB00010097094	PE(18:0/22:6); [M+H]+ C45H79N1O8P1	M+H					DG (42:2); [M+NH4]+ C46H86O5		GL	DG	1
U86x016186	0.793262	0.670338	0.899031	0.782775	polar positive	734.568	1.7392	True	CCMSLIB00010078086	PC(16:0/16:0); [M+H]+ C40H81N1O8P1	M+H					PC / PE; [M+H]+ C40H80NO8P		GP	PC	2
U85x008349	0.795505	0.381452	1.15176	0.85351	lipid negative	718.534	3.16692	True	CCMSLIB00003136845	2-Palmitoyl-1-stearoyl-sn-glycero-3-phosphoethanolamine	M-H					PE / PC; [M-H]- C39H78NO8P		GP	PE	2
U84x024728	0.795888	0.518047	0.923995	0.82233	lipid positive	638.57	3.79257	Analog	CCMSLIB00010090590	DG(16:0/18:1/0:0); [M+NH4]+ C37H74N1O5	M+NH4					DG (36:2); [M+NH4]+ C39H72O5		GL	DG	2
U87x006579	0.797779	0.563942	1.1703	0.596879	polar negative	296.088	1.50578	Analog	CCMSLIB00010105737	ST069303 CollisionEnergy:102040	M+acetate					Fe(II)-nicotianamine; [M-H]- C12H15N3O6
U87x005238	0.797848	0.49646	0.858645	0.700336	polar negative	851.621	1.25293
U84x018460	0.800736	0.583953	0.86145	0.76331	lipid positive	908.542	2.50113									PC / PS; [M+Na]+ C50H80NO10P		GP		1
U86x013741	0.802434	0.55266	1.05432	0.661568	polar positive	538.517	1.19061	True	CCMSLIB00000223895	Ceramide (18:1/16:0)	M+H					C16-Ceramide; [M+H]+ C34H67NO3		SP	Cer	2
U86x013562	0.803044	0.656325	1.12982	0.790089	polar positive	728.6	1.18731									Galactosylceramide (d18:1/18:0); [M+H]+ C42H81NO8		SP	Cer	1
U86x016039	0.80422	0.686229	0.911418	0.811873	polar positive	736.574	1.74048									DG (40:5); [M+NH4]+ C43H74O8		GL	DG	1
U86x016100	0.805506	0.687066	0.901532	0.791738	polar positive	735.572	1.74011									CE (22:5/6); [M+Na]+ C49H76O3		ST	CE	1
U84x020426	0.806393	0.664945	1.08043	0.875332	lipid positive	751.543	2.80992									SM (d37:5); [M+H-H2O]+ C42H77N2O8P		SP	SM	1
U84x021983	0.806438	0.597692	0.917149	0.678176	lipid positive	548.536	3.19707									Cer (d36:1); [M+H-H2O]+ C36H71NO3		SP	Cer	1
U86x014127	0.810615	0.711746	1.0524	0.704044	polar positive	648.626	1.21073									Cer(d18:1/24:1); [M+H]+ C42H81NO3		SP	Cer
U86x014201	0.811252	0.649026	0.987308	0.699727	polar positive	620.595	1.21334									Cer(d18:1/22:1); [M+H]+ C40H77NO3		SP	Cer	1
U84x023606	0.812135	0.462523	1.07701	0.74141	lipid positive	821.683	3.58111										HexCer 39:0;O4; [M+NH4]+ C45H89NO10	SP	Cer	1
U86x014354	0.814032	0.757077	0.608585	0.515973	polar positive	730.58	1.22276
U84x024964	0.815391	0.585375	0.775827	0.6295	lipid positive	626.57	3.84325	Analog	CCMSLIB00010090590	DG(16:0/18:1/0:0); [M+NH4]+ C37H74N1O5	M+NH4					DG (35:1); [M+NH4]+ C38H72O5		GL	DG	2
U84x017826	0.816472	0.387438	1.10168	0.802535	lipid positive	1011.67	2.3509										SHexCer 45:3;O6; [M+NH4]+ C51H95NO15S	SP	Cer	1
U85x008464	0.818725	0.475977	1.00531	0.716112	lipid negative	777.558	3.22354									SM (d19:1/20:5); [M-H]- C44H79N2O7P		SP	SM	1
U85x008807	0.820569	0.604668	1.08976	0.806403	lipid negative	627.528	3.37602
U86x014149	0.821162	0.59023	1.0589	0.690982	polar positive	782.648	1.21365	True	CCMSLIB00010099759	GalCer(d18:1/22:1); [M+H]+ C46H88N1O8	M+H					DG (25:0); [M+NH4]+ C46H84O8		SP	Cer	2
U85x008507	0.82221	0.532037	0.997019	0.75505	lipid negative	844.541	3.22241										Hex2Cer 32:3;O3; [M-H]- C44H79NO14	SP	Cer	1
U85x008458	0.822429	0.561994	0.917968	0.640979	lipid negative	774.543	3.20931	True	CCMSLIB00010088413	PE(P-18:0/22:6); [M-H]- C45H77N1O7P1	M-H					PE (40:6); [M-H]- C45H78NO7P		GP	PE	2
U84x017581	0.825073	0.31223	0.895755	0.71316	lipid positive	902.493	2.33806									PS (22:6); [M+Na]+ C50H74NO10P		GP	PS	1
U84x023358	0.825294	0.61493	0.775231	0.594314	lipid positive	747.667	3.57426									CE (15D3/DiMe(13,5)); [M+H]+ C51H86O3		ST	CE	1
U85x008474	0.825746	0.556219	0.869052	0.759274	lipid negative	778.565	3.24669									PE / PC; [M-H]- C40H80NO8P		GP		1
U84x019755	0.827546	0.502447	1.02405	0.798546	lipid positive	837.546	2.66144									PG / PI; [M+H]+ C43H81O13P		GP		1
U84x014615	0.83401	0.511896	0.900692	0.667025	lipid positive	510.447	1.47197
U87x007512	0.834316	0.748131	0.88342	0.844635	polar negative	793.579	1.77476									DG (21:0/20:4); [M+Hac-H]- C44H78O8		GL	DG	1
U86x014108	0.834998	0.727609	1.00049	0.741249	polar positive	810.679	1.20923	Analog	CCMSLIB00010101744	GalCer(d18:1/18:1); [M+H]+ C42H80N1O8	M+H					Galactosylceramide (d18:1/24:1); [M+H]+ C48H91NO8		SP	Cer	2
U85x003280	0.835959	0.442987	1.11537	0.388369	lipid negative	362.069	0.255914									Norsanguinarine; [M+FA-H]- C19H11NO4
U84x018765	0.836042	0.439511	1.06694	0.808333	lipid positive	700.571	2.4993	Analog	CCMSLIB00010099926	GalCer(d18:1/18:1); [M+H]+ C42H80N1O8	M+H					Galactosylceramide (d18:1/16:0); [M+H]+ C40H77NO8		SP	Cer	2
U84x021673	0.839164	0.627642	0.972938	0.685117	lipid positive	558.524	3.10923									CE(10:0); [M+NH4]+ C37H64O2		ST	CE	1
U84x025187	0.839758	0.504732	0.928237	0.703222	lipid positive	738.695	3.84975										Cer 46:1;O4; [M+H]+ C46H91NO5	SP	Cer	1
U84x025354	0.841779	0.526125	0.994131	0.86887	lipid positive	753.715	3.94058										CE 24:0;O; [M+H]+ C51H92O3	ST	CE	1
U84x024194	0.842258	0.588281	1.13525	0.848976	lipid positive	773.683	3.67027										CE 26:4;O; [M+H]+ C53H88O3	ST	CE	1
U86x016280	0.844576	0.741885	0.911248	0.824232	polar positive	737.576	1.742									PE / PC; [M+NH4]+ C39H78NO8P		GP		1
U85x002140	0.847439	0.31447	1.10488	0.201178	lipid negative	236.078	0.231316	Analog	CCMSLIB00004720828	Mandelic Acid, Methyl Ester	M-H					8-[(Aminomethyl)sulfanyl]-6-sulfanyloctanoic acid; [M-H]- C9H19NO2S2		FA		2
U84x025101	0.848289	0.755998	0.81384	0.730645	lipid positive	664.585	3.88208									DG (38:3); [M+NH4]+ C41H74O5		GL	DG	1
U84x020722	0.851492	0.722857	0.763531	0.741053	lipid positive	763.603	2.90321									3-Demethylubiquinone-9; [M+H-H2O]+ C53H80O4		Coenzyme	Ubiquinones	1
U85x007669	0.8537	0.72612	1.01232	0.780539	lipid negative	758.514	2.91369										PE O-39:8; [M-H]- C44H74NO7P	GP	PE	1
U84x019986	0.854238	0.800784	0.970711	0.810282	lipid positive	790.54	2.74469	True	CCMSLIB00010097926	PE(18:1/22:6); [M+H]+ C45H77N1O8P1	M+H	Phosphatidylethanolamine (C40:7)	C45H76NO8P	790.538	2.74	PC / PE; [M+H-H2O]+ C45H78NO9P		GP	PE	3
U86x013641	0.855046	0.562035	1.02284	0.740662	polar positive	682.56	1.19006	Analog	CCMSLIB00010098771	GalCer(d18:1/20:1); [M+H]+ C44H84N1O8	M+H					Galactosylceramide (d18:1/16:0); [M+H-H2O]+ C40H77NO8		SP	Cer	2
U84x022000	0.857756	0.661326	0.932909	0.764162	lipid positive	566.549	3.19653	Analog	CCMSLIB00000531476	Ceramide (18:1/24:1)	M+H					Cer (d36:1); [M+H]+ C36H71NO3		SP	Cer	2
U86x015638	0.860436	0.591633	0.981673	0.44466	polar positive	278.088	1.5063	Analog	CCMSLIB00010007958	piceatannol	M-H					7,8-Dihydroneopterin; [M+Na]+ C9H13N5O4		Coenzyme		1
U86x013637	0.863375	0.576507	1.03538	0.747198	polar positive	520.507	1.18998	True	CCMSLIB00006112532	N-[1,3-dihydroxyoctadec-4-en-2-yl]hexadecanamide	M-H2O-H					C16-Ceramide; [M+H-H2O]+ C34H67NO3		SP	Cer	2
U86x013621	0.863568	0.653193	0.880102	0.70939	polar positive	758.625	1.18969	Analog	CCMSLIB00010093623	GalCer(d18:1/16:0); [M+H]+ C40H78N1O8	M+H					DG (44:5); [M+NH4]+ C47H80O6		GL	DG	1
U85x006312	0.863899	0.482591	1.14906	0.691004	lipid negative	780.572	2.51491										CerP 41:0;O6; [M-H]- C41H84NO10P	SP	Cer	1
U85x008141	0.864257	0.78449	0.847095	0.764933	lipid negative	807.591	3.07902									PA (44:4); [M-H]- C47H85O8P		GP	PA	1
U87x008112	0.865009	0.789983	0.962724	0.851915	polar negative	769.535	1.74354									PA (40:2/3); [M-H]- C43H79O9P		GP	PA	1
U84x017583	0.86619	0.288742	0.896112	0.801038	lipid positive	881.515	2.33646									PG / PI; [M+Na]+ C45H79O13P		GP		1
U86x015642	0.86832	0.56811	0.993829	0.420721	polar positive	208.082	1.5064	Analog	CCMSLIB00003137603	Val-Leu	M+H-H2O					Dihydrolipoamide; [M+H]+ C8H17NOS2		TCA cycle		1
U86x015637	0.873498	0.586757	0.939641	0.413222	polar positive	218.066	1.50619	Analog	CCMSLIB00006680529	2-PHENYLACETAMIDE	M+H					Maleylacetoacetic acid; [M+NH4]+ C8H8O6		Tyrosine metabolism		1
U85x006924	0.873681	0.616756	1.04591	0.756458	lipid negative	832.51	2.66462	True	CCMSLIB00005737256	PS 40:7	M-H					PC / PS; [M-H]- C46H76NO10P		GP	PS	2
U84x024741	0.873931	0.523307	0.957432	0.769606	lipid positive	712.679	3.77826									DG (41:0); [M+NH4]+ C44H86O5		GL	DG	1
U84x023132	0.873964	0.431394	1.04082	0.608589	lipid positive	946.723	3.47766									PC (46:3); [M+Na]+ C54H102NO8P		GP	PC	1
U84x020225	0.876813	0.691475	0.931687	0.779853	lipid positive	779.54	2.80961										LPI O-32:2 / PG 35:1;O; [M+H]+ C41H79O11P	GP		1
U84x021674	0.876954	0.654691	0.939382	0.732611	lipid positive	705.685	3.10925										Cer 45:3;O2; [M+NH4]+ C45H85NO3	SP	Cer	1
U86x015456	0.877819	0.862601	1.06278	0.937998	polar positive	762.152	1.45701
U84x023907	0.87794	0.554119	1.05494	0.872289	lipid positive	710.664	3.63082										ACer 44:0 / Cer 44:1; [M+H]+ C44H87NO5	SP	Cer	1
U84x025260	0.879038	0.65428	1.00996	0.859797	lipid positive	726.696	3.90524									DG (42:0); [M+NH4]+ C45H88O5		GL	DG	1
U87x008116	0.87988	0.812398	0.977745	0.888663	polar negative	770.533	1.74493									PC (34:2/3); [M-H]- C42H78NO9P		GP	PC	1
U84x020046	0.884184	0.698365	0.974098	0.836895	lipid positive	778.538	2.80962	Analog	CCMSLIB00010091308	PE(16:0/22:6); [M+H]+ C43H75N1O8P1	M+H					PE-NMe / PC; [M+H]+ C44H76NO8P		GP		2
U87x006205	0.885875	0.779492	1.01709	0.819066	polar negative	770.513	1.43919
U87x006206	0.886316	0.735546	0.975165	0.728612	polar negative	772.529	1.43873	True	CCMSLIB00010069508	PE(P-18:1/22:6); [M-H]- C45H75N1O7P1	M-H					PE (40:7); [M-H]- C45H76NO7P		GP	PE	2
U84x018789	0.887452	0.60091	0.897555	0.788648	lipid positive	834.527	2.48439	True	CCMSLIB00010096004	PS(18:1/22:6); [M+H]+ C46H77N1O10P1	M+H					PC / PS; [M+H]+ C46H76NO10P		GP	PS	2
U86x014258	0.888493	0.64833	1.005	0.644954	polar positive	754.614	1.2171									PC (36:1/2); [M+H-H2O]+ C44H86NO7P		GP	PC	1
U86x013357	0.889025	0.68258	0.886019	0.740283	polar positive	784.663	1.18229	Analog	CCMSLIB00010055883	GalCer(d18:1/16:1); [M+H]+ C40H76N1O8	M+H					Galactosylceramide (d18:1/22:0); [M+H]+ C46H89NO8		SP	Cer	2
U84x017912	0.894001	0.426038	0.938893	0.773134	lipid positive	882.524	2.38091	Analog	CCMSLIB00010096004	PS(18:1/22:6); [M+H]+ C46H77N1O10P1	M+H					PC / PS; [M+Na]+ C48H78NO10P		GP		1
U84x025506	0.89403	0.556071	1.0136	0.864874	lipid positive	752.711	3.94055									DG (44:1); [M+NH4]+ C47H90O5		GL	DG	1
U84x017584	0.899373	0.297149	0.870802	0.80201	lipid positive	880.512	2.33717	True	CCMSLIB00010098728	PS(22:6/22:6); [M+H]+ C50H75N1O10P1	M+H					PS (22:6); [M+H]+ C50H74NO10P		GP	PS	2
U84x020746	0.900639	0.757469	0.817981	0.729647	lipid positive	764.606	2.90415									DG (42:5); [M+NH4]+ C45H78O8		GL	DG	1
U86x015635	0.901155	0.582109	0.996378	0.408014	polar positive	296.099	1.50611	Analog	CCMSLIB00000205383	11-alpha-Acetoxyprogesterone	M+H					D-Erythroascorbic acid 1'-a-D-xylopyranoside; [M+NH4]+ C10H14O9
U84x019451	0.907678	0.697339	1.01325	0.841729	lipid positive	777.527	2.6283									PG / PA; [M+H]+ C41H77O11P		GP		1
U84x018400	0.929507	0.5361	0.989126	0.862537	lipid positive	884.534	2.39962										Hex2Cer 32:3;O4; [M+Na]+ C44H79NO15Na	SP	Cer	1
U84x021163	0.933336	0.464104	0.920006	0.737981	lipid positive	720.553	2.9878									PE / PC; [M+H]+ C39H78NO8P		GP		1
U84x017918	0.938731	0.436888	0.995037	0.779546	lipid positive	883.529	2.39938									PG / PI; [M+Na]+ C45H81O13P		GP		1

## Sheet: 173_statistics
ANALYTE_ID	SU4312 high	Sorafenib medium	Rotenone high	Methotrexate medium
U84x023479	0.00441027	4.10687e-11	0.99206	0.00526749
U86x013978	0.00139637	3.83288e-09	0.708731	0.000178504
U85x000279	0.012232	9.10426e-06	0.558707	0.00237416
U86x014536	0.0415356	1.78522e-09	0.118268	5.96246e-11
U85x006697	5.88819e-06	2.64938e-05	0.0835544	0.00483875
U86x001584	0.026546	5.0601e-06	0.388001	0.0030617
U84x023493	0.00372422	1.33417e-07	0.918218	0.00480276
U85x001724	0.00853063	1.66934e-09	0.538231	9.54549e-07
U87x004766	4.12862e-06	2.4403e-07	0.482897	0.00393296
U87x004553	0.00011868	1.12497e-17	0.391672	0.00505649
U86x014530	0.0791359	4.38286e-07	0.833154	3.08669e-09
U87x004614	0.000190992	5.81217e-10	0.215261	0.0168723
U84x022124	0.00328817	3.8185e-10	0.0167493	0.00329517
U86x014344	5.10953e-05	3.40756e-05	0.149262	0.000797975
U86x014370	0.00329477	0.000352121	0.175436	0.000259146
U86x014582	0.0794974	6.32852e-05	0.752184	0.000206707
U85x006701	1.96893e-07	3.04515e-06	0.0766785	0.00154183
U85x001707	0.0114919	1.58866e-10	0.756503	6.49706e-06
U86x014589	0.0836714	9.07382e-06	0.420965	6.08569e-05
U86x014342	0.00190058	0.000114638	0.239141	1.49172e-05
U86x014541	0.0407031	2.05153e-06	0.982354	3.06577e-07
U85x005707	0.000183048	1.85961e-14	0.702629	0.0220641
U85x005704	6.61816e-05	8.60684e-16	0.796747	0.0107531
U87x006587	0.0245293	6.51514e-12	0.137496	3.95713e-05
U86x014544	0.077611	1.32589e-08	0.091322	6.36061e-13
U84x015944	0.000110985	1.31292e-12	0.867547	0.0145007
U86x014182	0.0359046	0.000719605	0.112435	0.0138276
U85x005703	0.00662369	4.92308e-12	0.833707	0.000514086
U85x003630	0.0272246	2.08461e-05	0.470823	0.0496298
U84x020149	3.84351e-07	4.57998e-05	0.129529	0.0283405
U84x008181	0.00116116	1.70771e-12	0.271854	2.38703e-06
U84x018814	0.000196484	2.95736e-06	0.887188	0.0480633
U84x016029	0.000262328	1.95753e-13	0.734722	0.00779509
U85x002432	2.40704e-05	2.86339e-07	0.0110887	0.00664684
U84x023763	0.00211993	3.45844e-12	0.924378	0.0152902
U85x008806	0.000480661	3.09874e-07	0.173309	0.0799416
U86x014346	0.0506549	0.0352538	0.341505	6.79141e-06
U85x006998	0.000156847	2.02826e-05	0.211797	0.0487563
U85x001408	0.0130253	0.000196782	0.460623	0.0108473
U86x013426	0.00581694	0.000105134	0.690907	0.00705239
U86x013377	0.0556483	0.00227214	0.501873	0.010997
U85x008681	6.13044e-05	1.26712e-07	0.217916	0.0320391
U84x020253	0.0169875	1.84727e-06	0.0956929	0.000212256
U86x014570	0.0505013	8.87212e-06	0.456761	3.06679e-05
U84x021990	0.0284154	4.41506e-06	0.25368	0.00123565
U85x008683	0.000255636	6.57309e-08	0.16184	0.0209376
U86x014572	0.0761457	0.00417066	0.173076	4.64732e-08
U86x014535	0.0948685	1.16576e-08	0.421234	4.93732e-10
U85x008038	0.00134925	2.42402e-06	0.968628	0.000673177
U87x008556	0.0484878	1.65241e-06	0.33148	0.000127718
U84x024736	0.0123891	1.28867e-07	0.862267	0.00120104
U84x023707	0.0127389	1.47076e-07	0.69835	0.00357775
U84x018387	0.000232133	9.90426e-05	0.0722483	0.00390271
U85x006179	0.00448367	0.00749954	0.882734	0.0143979
U84x006948	0.00589681	8.7872e-13	0.401528	1.69311e-06
U84x005538	0.0019448	2.95719e-10	0.307004	2.2914e-06
U84x016034	0.00296119	1.21423e-12	0.839309	0.00719697
U85x001678	3.87652e-05	8.61767e-07	0.0536178	1.1129e-07
U85x002002	0.0109383	1.56071e-09	0.0540956	0.000260638
U85x002456	9.11965e-05	2.84999e-10	0.312728	5.11138e-06
U85x008805	0.0297986	7.47257e-05	0.451932	0.0551422
U85x007713	0.0510582	0.000354864	0.265306	0.0158421
U85x005315	0.00498639	2.13026e-12	0.00883656	0.0536015
U85x005685	0.00300976	1.2595e-08	0.781751	0.0265216
U84x023916	0.00323608	1.44071e-12	0.47186	0.033934
U84x018682	0.00754886	1.21102e-07	0.699707	0.0128355
U85x005793	0.00134911	8.71668e-11	0.00217048	0.071666
U84x020905	0.00711784	1.53317e-05	0.663648	0.035933
U85x004033	0.0747886	1.43644e-10	0.443229	3.24074e-06
U84x018773	0.0755959	1.28398e-05	0.643532	0.00130119
U84x021438	0.00197233	1.97623e-10	0.308156	0.000342887
U85x008782	0.0155756	2.12029e-07	0.163921	0.00472829
U86x015366	0.0436874	0.000453151	0.918612	0.000724352
U84x021671	0.0262564	3.89744e-06	0.28786	0.00478077
U84x018385	0.00789491	3.26837e-10	0.750177	0.00543426
U84x017579	0.0030356	4.41827e-11	0.270443	0.0294014
U85x007132	0.00591084	1.90582e-09	0.647974	0.0127058
U86x015368	0.00587413	0.00486438	0.337438	0.0463937
U84x019001	0.0159666	3.21616e-07	0.784375	0.0074207
U84x023997	0.0159675	8.48848e-08	0.771183	0.0732795
U84x024449	0.000482474	7.15951e-09	0.466574	0.079561
U85x001126	0.0018206	8.3476e-09	0.023364	0.00021415
U84x017454	0.00573888	1.41229e-06	0.425912	0.070177
U85x007540	0.0166454	0.00019535	0.66784	0.0217494
U86x013516	0.0511078	0.00115555	0.304209	0.0189442
U84x023276	0.0279714	8.1033e-08	0.0760194	0.00135885
U86x014233	0.0447923	0.0220471	0.258569	0.00298293
U86x015646	0.00796876	1.65682e-10	0.33468	6.53917e-06
U85x006540	0.0270394	4.63636e-15	0.794191	0.0149181
U85x008906	0.00824266	4.73031e-12	0.649593	0.0780623
U85x008665	0.00139286	1.30047e-07	0.524097	0.0107332
U84x017582	0.00114541	8.82046e-12	0.815271	0.0186244
U87x006591	0.0182063	1.16651e-12	0.152012	4.44757e-05
U85x008822	0.000828039	4.35011e-07	0.481674	0.0335715
U86x014101	0.0600147	0.000226032	0.934203	1.5482e-06
U84x024174	0.0291143	2.4588e-07	0.0776776	0.000137385
U86x016186	0.00710881	1.02379e-05	0.47026	0.000149772
U85x008349	0.000800758	5.69295e-14	0.0085075	0.08749
U84x024728	0.0142648	7.35286e-08	0.809811	0.00208177
U87x006579	0.0221964	2.42906e-15	0.132987	3.09969e-05
U87x005238	0.0101531	3.07024e-11	0.116948	0.000442417
U84x018460	0.00885213	1.56115e-05	0.389638	0.0109678
U86x013741	0.0108767	1.78095e-08	0.891853	0.00502467
U86x013562	0.0367597	0.000268708	0.530492	0.019218
U86x016039	0.0150594	2.80492e-05	0.587675	0.000331203
U86x016100	0.0102027	2.29282e-05	0.410712	0.000157381
U84x020426	0.00099467	2.5463e-07	0.366504	0.073346
U84x021983	0.0474718	1.01543e-05	0.0721048	0.000791679
U86x014127	0.0935961	0.0026014	0.774865	0.0378996
U86x014201	0.0059195	0.000237499	0.355385	0.00166176
U84x023606	0.0107327	5.34761e-07	0.601432	0.00392956
U86x014354	0.0392406	0.0766541	0.185884	0.00158493
U84x024964	0.00976364	2.14416e-07	0.0851289	2.47962e-06
U84x017826	0.0297016	7.20076e-06	0.0956395	0.0138617
U85x008464	0.0160759	3.38562e-09	0.859864	0.00118014
U85x008807	0.00324493	1.08043e-06	0.360352	0.0377865
U86x014149	0.0379002	5.08507e-05	0.472588	0.00172398
U85x008507	0.0691636	1.23134e-07	0.920029	0.00116895
U85x008458	0.0950421	1.60216e-07	0.510218	0.000135266
U84x017581	0.0373202	5.88088e-10	0.76313	0.0089288
U84x023358	0.0585481	1.63766e-08	0.0632991	0.000990527
U85x008474	0.00388627	8.74332e-12	0.748246	0.000978313
U84x019755	0.0218889	4.35099e-08	0.225008	0.00145403
U84x014615	0.0119934	6.54181e-06	0.499048	3.84e-05
U87x007512	0.00411157	5.94613e-05	0.435226	0.00501268
U86x014108	0.0962866	0.00240091	0.782508	0.00885188
U85x003280	0.0178648	1.03883e-09	0.225018	4.197e-10
U84x018765	0.0106407	1.0188e-07	0.769426	0.00227954
U84x021673	0.00904506	6.71192e-07	0.300287	0.00939294
U84x025187	0.00557919	7.95921e-12	0.200035	3.74056e-05
U84x025354	0.00468224	3.89027e-08	0.607231	0.001592
U84x024194	0.03491	1.88289e-09	0.17149	0.0422878
U86x016280	0.040693	0.000183712	0.322525	0.000192925
U85x002140	0.0885649	1.14559e-07	0.57017	1.75577e-11
U84x025101	0.0344555	0.000940281	0.373615	6.01918e-05
U84x020722	0.0677934	9.96459e-06	0.0179031	0.00198356
U85x007669	0.0160222	2.62592e-05	0.467359	0.00343378
U84x019986	0.0223261	0.000253002	0.614036	0.000394355
U86x013641	0.01663	7.24182e-09	0.616011	0.00657806
U84x022000	0.0480111	3.89066e-06	0.20376	0.00257806
U86x015638	0.0665069	5.0237e-09	0.439364	3.60417e-06
U86x013637	0.0375641	1.90776e-08	0.484442	0.0119408
U86x013621	0.000677595	4.28865e-08	0.350799	0.000967022
U85x006312	0.0795738	1.79863e-08	0.1494	0.00637291
U85x008141	0.0572661	0.000206143	0.244878	0.00140216
U87x008112	0.0198855	4.11559e-08	0.494311	1.66155e-05
U84x017583	0.0209634	3.5874e-14	0.333106	0.0129
U86x015642	0.0253161	5.28699e-10	0.339165	2.8259e-06
U86x015637	0.0666026	1.36208e-08	0.820931	5.78762e-06
U85x006924	0.0355614	1.53168e-09	0.519876	0.00203806
U84x024741	0.0285297	1.05098e-09	0.923709	2.24823e-05
U84x023132	0.0977226	9.68665e-06	0.601802	1.04459e-05
U84x020225	0.0365452	9.18292e-09	0.133534	9.60529e-05
U84x021674	0.00710527	1.76692e-08	0.546785	0.00184423
U86x015456	0.0436338	0.00322071	0.324366	0.0808192
U84x023907	0.0609466	2.44941e-09	0.978236	0.0157174
U84x025260	0.0141391	5.51585e-07	0.984723	0.00626417
U87x008116	0.0238003	2.73974e-05	0.205598	0.000162214
U84x020046	0.0214378	5.37202e-09	0.142631	1.63067e-05
U87x006205	0.0941423	2.28953e-06	0.983473	4.11159e-05
U87x006206	0.0929507	4.27511e-11	0.424622	7.88446e-10
U84x018789	0.0759656	4.27097e-07	0.129455	0.000669509
U86x014258	0.0608686	0.000808359	0.90537	0.00305664
U86x013357	0.099372	1.78899e-06	0.507808	0.00218025
U84x017912	0.022443	6.07339e-09	0.870374	0.00982518
U84x025506	0.00735752	1.54149e-08	0.797699	0.00260623
U84x017584	0.0257264	2.59077e-14	0.304959	0.00980857
U84x020746	0.0848858	6.64592e-06	0.0180362	0.000426976
U86x015635	0.0604007	6.13754e-10	0.529371	1.90941e-06
U84x019451	0.0811168	9.39561e-05	0.357643	0.00260762
U84x018400	0.0974847	5.98904e-08	0.630738	0.0233141
U84x021163	0.0728461	3.38572e-12	0.257625	0.000819283
U84x017918	0.080689	1.09404e-08	0.748171	0.00961458
